# Supplementary material for: Distinct microbial communities associated with health‐relevant wild berries
Source: Environ Microbiol Rep. 2024 Nov 14;16(6):e70048. doi: 10.1111/1758-2229.70048 (PMC11561701; doi:10.1111/1758-2229.70048)
Supplement: Supplementary file 5 — Table S3. Bacterial taxonomy abundance count of lingonberries (VVI), rosehips (RC) and rowanberries (SA) samples from phylum to species level. [file EMI4-16-e70048-s005.xlsx]

## Sheet: Phylum
Table S3. Bacterial taxonomy abundance count of lingonberries (VVI), rosehips (RC), and rowanberries (SA) samples from phylum to species level
Kingdom	Phylum		Reads																							Ratio (%)									Average ratio (%)
			VVI1	VVI2	VVI3	VVI4	VVI5	RC1	RC2	RC3	RC4	RC5	SA1	SA2	SA3	SA4	SA5		VVI1	VVI2	VVI3	VVI4	VVI5	RC1	RC2	RC3	RC4	RC5	SA1	SA2	SA3	SA4	SA5		VVI1	RC	SA
k__Bacteria	p__Acidobacteria		778	911	873	807	654	56	64	0	0	0	5	56	59	36	72		2.08568	2.10072	2.022	3.49744	3.85909	0.136816	0.164677	0	0	0	0.00933916	0.101942	0.115564	0.348196	0.4662		2.71299	0.0602985	0.208248
k__Bacteria	p__Actinobacteria		3732	4125	4065	2682	1992	119	179	142	106	3	3508	8966	3566	492	1241		10.0048	9.51206	9.41517	11.6235	11.7543	0.290733	0.46058	0.365819	1.7205	0.0437956	6.55236	16.3217	6.98476	4.75868	8.03548		10.462	0.572365	8.5306
k__Bacteria	p__Armatimonadetes		93	104	90	435	801	0	0	0	0	0	37	93	34	0	177		0.249316	0.239819	0.208454	1.88524	4.7265	0	0	0	0	0	0.0691098	0.169297	0.0665962	0	1.14608		1.46187	0	0.290216
k__Bacteria	p__Bacteroidetes		1823	2761	2303	3631	1632	536	771	375	200	161	7710	6859	9382	1848	3220		4.88714	6.36674	5.33411	15.7363	9.63002	1.30952	1.98384	0.966072	3.24623	2.35036	14.401	12.4861	18.3766	17.8741	20.8495		8.39087	1.96381	16.7975
k__Bacteria	p__Chlamydiae		23	56	46	47	20	8	0	7	0	0	22	26	7	12	0		0.0616589	0.129133	0.106543	0.203692	0.118015	0.0195451	0	0.0180333	0	0	0.0410923	0.0473304	0.013711	0.116065	0		0.123809	0.00751568	0.0436398
k__Bacteria	p__Chloroflexi		0	0	0	0	0	0	0	0	0	0	5	14	2	0	0		0	0	0	0	0	0	0	0	0	0	0.00933916	0.0254856	0.00391742	0	0		0	0	0.00774843
k__Bacteria	p__Deferribacteres		0	0	0	0	0	0	21	0	0	0	0	0	0	0	0		0	0	0	0	0	0	0.0540346	0	0	0	0	0	0	0	0		0	0.0108069	0
k__Bacteria	p__FBP		37	25	30	91	10	17	2	0	0	0	159	121	193	68	57		0.0991904	0.0576488	0.0694847	0.394383	0.0590075	0.0415333	0.00514615	0	0	0	0.296985	0.220268	0.378031	0.657704	0.369075		0.135943	0.00933589	0.384413
k__Bacteria	p__Firmicutes		14	38	27	395	9	0	1943	23	28	48	154	24	18	34	158		0.0375315	0.0876263	0.0625362	1.71188	0.0531067	0	4.99949	0.0592524	0.454472	0.70073	0.287646	0.0436896	0.0352568	0.328852	1.02305		0.390537	1.24175	0.343699
k__Bacteria	p__Gemmatimonadetes		0	0	0	0	0	0	0	0	0	0	3	0	2	0	0		0	0	0	0	0	0	0	0	0	0	0.0056035	0	0.00391742	0	0		0	0	0.00190418
k__Bacteria	p__OD1		0	8	8	32	6	96	76	25	18	0	29	27	3	122	0		0	0.0184476	0.0185292	0.138684	0.0354045	0.234541	0.195554	0.0644048	0.29216	0	0.0541671	0.0491508	0.00587613	1.18	0		0.0422131	0.156666	0.257838
k__Bacteria	p__Planctomycetes		191	238	304	142	305	0	0	0	0	0	6	61	30	0	41		0.512037	0.548817	0.704111	0.615411	1.79973	0	0	0	0	0	0.011207	0.111044	0.0587613	0	0.265475		0.836021	0	0.0892976
k__Bacteria	p__Proteobacteria		30484	34955	35244	14520	11168	40087	35603	38243	5809	6638	41651	38094	37388	7581	10168		81.7222	80.6046	81.6306	62.928	65.8996	97.938	91.6092	98.5213	94.2866	96.9051	77.7971	69.3463	73.2323	73.3243	65.8379		74.557	95.6372	71.9076
k__Bacteria	p__Spirochaetes		0	0	0	8	0	0	0	0	0	0	0	0	0	0	0		0	0	0	0.0346711	0	0	0	0	0	0	0	0	0	0	0		0.00693421	0	0
k__Bacteria	p__TM6		0	0	7	0	0	0	0	0	0	0	12	7	0	0	0		0	0	0.0162131	0	0	0	0	0	0	0	0.022414	0.0127428	0	0	0		0.00324262	0	0.00703136
k__Bacteria	p__TM7		29	27	23	14	60	3	0	0	0	0	84	476	227	64	240		0.0777438	0.0622608	0.0532716	0.0606744	0.354045	0.00732941	0	0	0	0	0.156898	0.86651	0.444627	0.619015	1.554		0.121599	0.00146588	0.72821
k__Bacteria	p__Tenericutes		0	2	0	41	0	3	173	0	0	0	0	38	6	0	2		0	0.00461191	0	0.177689	0	0.00732941	0.445142	0	0	0	0	0.0691752	0.0117523	0	0.01295		0.0364602	0.0904943	0.0187755
k__Bacteria	p__Verrucomicrobia		68	86	102	128	200	6	30	0	0	0	6	46	18	0	34		0.182296	0.198312	0.236248	0.554737	1.18015	0.0146588	0.0771923	0	0	0	0.011207	0.0837384	0.0352568	0	0.22015		0.470349	0.0183702	0.0700705
k__Bacteria	p__WPS-2		28	25	39	82	90	0	0	0	0	0	0	14	0	0	0		0.075063	0.0576488	0.0903301	0.355378	0.531067	0	0	0	0	0	0	0.0254856	0	0	0		0.221898	0	0.00509712
k__Bacteria	p__[Thermi]		2	5	14	19	0	0	2	2	0	0	147	11	119	82	34		0.00536164	0.0115298	0.0324262	0.0823438	0	0	0.00514615	0.00515238	0	0	0.274571	0.0200244	0.233087	0.793113	0.22015		0.0263323	0.00205971	0.308189

## Sheet: Class
Kingdom	Phylum	Class		Reads																							Ratio (%)									Average ratio (%)
				VVI1	VVI2	VVI3	VVI4	VVI5	RC1	RC2	RC3	RC4	RC5	SA1	SA2	SA3	SA4	SA5		VVI1	VVI2	VVI3	VVI4	VVI5	RC1	RC2	RC3	RC4	RC5	SA1	SA2	SA3	SA4	SA5		VVI1	RC	SA
k__Bacteria	p__Acidobacteria	c__Acidobacteria-6		0	0	0	0	0	2	0	0	0	0	0	0	0	0	0		0	0	0	0	0	0.00488627	0	0	0	0	0	0	0	0	0		0	0.000977254	0
k__Bacteria	p__Acidobacteria	c__Acidobacteriia		725	855	829	684	572	54	64	0	0	0	5	52	59	36	56		1.9436	1.97159	1.92009	2.96438	3.37523	0.131929	0.164677	0	0	0	0.00933916	0.0946608	0.115564	0.348196	0.3626		2.43498	0.0593212	0.186072
k__Bacteria	p__Acidobacteria	c__DA052		0	0	3	0	0	0	0	0	0	0	0	0	0	0	0		0	0	0.00694847	0	0	0	0	0	0	0	0	0	0	0	0		0.00138969	0	0
k__Bacteria	p__Acidobacteria	c__Solibacteres		7	7	6	28	9	0	0	0	0	0	0	0	0	0	0		0.0187657	0.0161417	0.0138969	0.121349	0.0531067	0	0	0	0	0	0	0	0	0	0		0.044652	0	0
k__Bacteria	p__Acidobacteria	c__[Chloracidobacteria]		46	49	35	95	73	0	0	0	0	0	0	4	0	0	16		0.123318	0.112992	0.0810654	0.411719	0.430755	0	0	0	0	0	0	0.0072816	0	0	0.1036		0.23197	0	0.0221763
k__Bacteria	p__Actinobacteria	c__Acidimicrobiia		0	3	2	21	0	2	0	0	0	0	112	75	50	14	64		0	0.00691786	0.00463231	0.0910115	0	0.00488627	0	0	0	0	0.209197	0.13653	0.0979355	0.13541	0.4144		0.0205123	0.000977254	0.198695
k__Bacteria	p__Actinobacteria	c__Actinobacteria		3208	3538	3529	2437	1750	117	179	142	106	3	3386	8880	3511	478	1165		8.60008	8.15847	8.17371	10.5617	10.3263	0.285847	0.46058	0.365819	1.7205	0.0437956	6.32448	16.1651	6.87703	4.62327	7.54338		9.16405	0.575308	8.30666
k__Bacteria	p__Actinobacteria	c__Coriobacteriia		0	0	0	8	0	0	0	0	0	0	5	0	0	0	0		0	0	0	0.0346711	0	0	0	0	0	0	0.00933916	0	0	0	0		0.00693421	0	0.00186783
k__Bacteria	p__Actinobacteria	c__Thermoleophilia		524	584	534	216	242	0	0	0	0	0	5	11	5	0	12		1.40475	1.34668	1.23683	0.936119	1.42798	0	0	0	0	0	0.00933916	0.0200244	0.00979355	0	0.0777001		1.27047	0	0.0233714
k__Bacteria	p__Armatimonadetes	c__Armatimonadia		0	0	0	220	326	0	0	0	0	0	0	0	0	0	50		0	0	0	0.953454	1.92364	0	0	0	0	0	0	0	0	0	0.32375		0.57542	0	0.0647501
k__Bacteria	p__Armatimonadetes	c__Chthonomonadetes		0	0	0	70	90	0	0	0	0	0	0	0	0	0	0		0	0	0	0.303372	0.531067	0	0	0	0	0	0	0	0	0	0		0.166888	0	0
k__Bacteria	p__Armatimonadetes	c__[Fimbriimonadia]		93	104	90	145	385	0	0	0	0	0	37	93	34	0	127		0.249316	0.239819	0.208454	0.628413	2.27179	0	0	0	0	0	0.0691098	0.169297	0.0665962	0	0.822326		0.719558	0	0.225466
k__Bacteria	p__Bacteroidetes	__		9	2	4	27	0	0	0	0	0	0	2	5	9	3	0		0.0241274	0.00461191	0.00926462	0.117015	0	0	0	0	0	0	0.00373566	0.009102	0.0176284	0.0290163	0		0.0310037	0	0.0118965
k__Bacteria	p__Bacteroidetes	c__Bacteroidia		2	0	0	190	9	0	368	0	50	5	15	3	0	0	0		0.00536164	0	0	0.823438	0.0531067	0	0.946892	0	0.811557	0.0729927	0.0280175	0.0054612	0	0	0		0.176381	0.366288	0.00669574
k__Bacteria	p__Bacteroidetes	c__Cytophagia		1225	1757	1575	1094	1257	70	140	65	57	106	6806	5762	8436	1352	1952		3.28401	4.05156	3.64794	4.74127	7.41724	0.17102	0.360231	0.167452	0.925174	1.54745	12.7125	10.4891	16.5237	13.0767	12.6392		4.6284	0.634264	13.0882
k__Bacteria	p__Bacteroidetes	c__Flavobacteriia		69	142	107	467	15	103	0	54	0	0	72	227	84	56	339		0.184977	0.327445	0.247829	2.02392	0.0885112	0.251643	0	0.139114	0	0	0.134484	0.413231	0.164532	0.541638	2.19503		0.574537	0.0781515	0.689782
k__Bacteria	p__Bacteroidetes	c__Sphingobacteriia		342	602	424	1455	192	352	263	256	93	50	788	750	758	424	721		0.916841	1.38818	0.98205	6.3058	1.13294	0.859984	0.676719	0.659505	1.5095	0.729927	1.47185	1.3653	1.4847	4.10098	4.66848		2.14516	0.887126	2.61826
k__Bacteria	p__Bacteroidetes	c__[Saprospirae]		176	258	193	398	159	11	0	0	0	0	27	112	95	13	208		0.471825	0.594936	0.447018	1.72489	0.938219	0.0268745	0	0	0	0	0.0504315	0.203885	0.186077	0.125737	1.3468		0.835377	0.0053749	0.382587
k__Bacteria	p__Chlamydiae	c__Chlamydiia		23	56	46	47	20	8	0	7	0	0	22	26	7	12	0		0.0616589	0.129133	0.106543	0.203692	0.118015	0.0195451	0	0.0180333	0	0	0.0410923	0.0473304	0.013711	0.116065	0		0.123809	0.00751568	0.0436398
k__Bacteria	p__Chloroflexi	c__Anaerolineae		0	0	0	0	0	0	0	0	0	0	2	0	2	0	0		0	0	0	0	0	0	0	0	0	0	0.00373566	0	0.00391742	0	0		0	0	0.00153062
k__Bacteria	p__Chloroflexi	c__Chloroflexi		0	0	0	0	0	0	0	0	0	0	0	9	0	0	0		0	0	0	0	0	0	0	0	0	0	0	0.0163836	0	0	0		0	0	0.00327672
k__Bacteria	p__Chloroflexi	c__Thermomicrobia		0	0	0	0	0	0	0	0	0	0	3	5	0	0	0		0	0	0	0	0	0	0	0	0	0	0.0056035	0.009102	0	0	0		0	0	0.0029411
k__Bacteria	p__Deferribacteres	c__Deferribacteres		0	0	0	0	0	0	21	0	0	0	0	0	0	0	0		0	0	0	0	0	0	0.0540346	0	0	0	0	0	0	0	0		0	0.0108069	0
k__Bacteria	p__FBP	c__		37	25	30	91	10	17	2	0	0	0	159	121	193	68	57		0.0991904	0.0576488	0.0694847	0.394383	0.0590075	0.0415333	0.00514615	0	0	0	0.296985	0.220268	0.378031	0.657704	0.369075		0.135943	0.00933589	0.384413
k__Bacteria	p__Firmicutes	__		0	0	0	4	0	0	0	0	0	0	0	0	0	0	0		0	0	0	0.0173355	0	0	0	0	0	0	0	0	0	0	0		0.00346711	0	0
k__Bacteria	p__Firmicutes	c__Bacilli		8	16	13	103	2	0	39	23	6	36	145	24	13	34	158		0.0214466	0.0368953	0.03011	0.44639	0.0118015	0	0.10035	0.0592524	0.0973868	0.525547	0.270836	0.0436896	0.0254632	0.328852	1.02305		0.109329	0.156507	0.338378
k__Bacteria	p__Firmicutes	c__Clostridia		6	22	14	244	7	0	1897	0	22	6	0	0	5	0	0		0.0160849	0.050731	0.0324262	1.05747	0.0413052	0	4.88112	0	0.357085	0.0875912	0	0	0.00979355	0	0		0.239603	1.06516	0.00195871
k__Bacteria	p__Firmicutes	c__Erysipelotrichi		0	0	0	44	0	0	7	0	0	6	9	0	0	0	0		0	0	0	0.190691	0	0	0.0180115	0	0	0.0875912	0.0168105	0	0	0	0		0.0381382	0.0211206	0.0033621
k__Bacteria	p__Gemmatimonadetes	c__Gemmatimonadetes		0	0	0	0	0	0	0	0	0	0	3	0	2	0	0		0	0	0	0	0	0	0	0	0	0	0.0056035	0	0.00391742	0	0		0	0	0.00190418
k__Bacteria	p__OD1	__		0	0	0	0	0	0	0	0	0	0	3	0	0	0	0		0	0	0	0	0	0	0	0	0	0	0.0056035	0	0	0	0		0	0	0.0011207
k__Bacteria	p__OD1	c__		0	8	8	32	6	96	76	25	18	0	26	27	3	122	0		0	0.0184476	0.0185292	0.138684	0.0354045	0.234541	0.195554	0.0644048	0.29216	0	0.0485636	0.0491508	0.00587613	1.18	0		0.0422131	0.157332	0.256718
k__Bacteria	p__Planctomycetes	c__Phycisphaerae		109	163	153	132	137	0	0	0	0	0	4	53	18	0	41		0.29221	0.37587	0.354372	0.572072	0.808403	0	0	0	0	0	0.00747133	0.0964812	0.0352568	0	0.265475		0.480585	0	0.0809369
k__Bacteria	p__Planctomycetes	c__Planctomycetia		82	75	151	10	168	0	0	0	0	0	2	8	12	0	0		0.219827	0.172947	0.349739	0.0433388	0.991326	0	0	0	0	0	0.00373566	0.0145632	0.0235045	0	0		0.355436	0	0.00836068
k__Bacteria	p__Proteobacteria	__		9	2	6	21	2	5	4	20	62	13	52	16	38	65	34		0.0241274	0.00461191	0.0138969	0.0910115	0.0118015	0.0122157	0.0102923	0.0515238	1.00633	0.189781	0.0971273	0.0291264	0.074431	0.628687	0.22015		0.0290899	0.254029	0.209904
k__Bacteria	p__Proteobacteria	c__Alphaproteobacteria		27164	30247	31299	9959	8938	5195	5657	3003	1233	1079	21878	29911	27659	4111	5455		72.8218	69.7482	72.4933	43.1611	52.7409	12.6921	14.5559	7.7363	20.013	15.7518	40.8644	54.45	54.176	39.7621	35.3212		62.1931	14.1498	44.9147
k__Bacteria	p__Proteobacteria	c__Betaproteobacteria		1885	2818	2217	1816	849	2520	613	1446	544	203	9402	1869	4824	1247	1650		5.05335	6.49818	5.13492	7.87033	5.00974	6.1567	1.5773	3.72517	8.82974	2.9635	17.5614	3.40233	9.44882	12.0611	10.6838		5.9133	4.65048	10.6315
k__Bacteria	p__Proteobacteria	c__Deltaproteobacteria		716	831	783	962	1037	1119	410	163	168	144	4766	2517	3642	945	2076		1.91947	1.91625	1.81355	4.16919	6.11908	2.73387	1.05496	0.419919	2.72683	2.10219	8.90209	4.58195	7.13362	9.14015	13.4421		3.18751	1.80755	8.63998
k__Bacteria	p__Proteobacteria	c__Epsilonproteobacteria		0	0	2	0	0	0	0	0	0	0	0	0	0	0	0		0	0	0.00463231	0	0	0	0	0	0	0	0	0	0	0	0		0.000926462	0	0
k__Bacteria	p__Proteobacteria	c__Gammaproteobacteria		710	1057	937	1762	342	31248	28919	33611	3802	5199	5553	3781	1225	1213	953		1.90338	2.43739	2.17024	7.6363	2.01806	76.3431	74.4108	86.5884	61.7108	75.8978	10.3721	6.88293	2.39942	11.7323	6.17068		3.23307	74.9902	7.51148
k__Bacteria	p__Spirochaetes	c__Spirochaetes		0	0	0	8	0	0	0	0	0	0	0	0	0	0	0		0	0	0	0.0346711	0	0	0	0	0	0	0	0	0	0	0		0.00693421	0	0
k__Bacteria	p__TM6	c__SJA-4		0	0	7	0	0	0	0	0	0	0	12	7	0	0	0		0	0	0.0162131	0	0	0	0	0	0	0	0.022414	0.0127428	0	0	0		0.00324262	0	0.00703136
k__Bacteria	p__TM7	__		0	0	0	0	0	0	0	0	0	0	0	0	19	0	0		0	0	0	0	0	0	0	0	0	0	0	0	0.0372155	0	0		0	0	0.0074431
k__Bacteria	p__TM7	c__TM7-1		26	24	15	0	41	0	0	0	0	0	30	22	88	0	170		0.0697014	0.0553429	0.0347423	0	0.241931	0	0	0	0	0	0.056035	0.0400488	0.172367	0	1.10075		0.0803435	0	0.27384
k__Bacteria	p__TM7	c__TM7-3		3	3	8	14	19	3	0	0	0	0	54	454	120	64	70		0.00804246	0.00691786	0.0185292	0.0606744	0.112114	0.00732941	0	0	0	0	0.100863	0.826461	0.235045	0.619015	0.45325		0.0412556	0.00146588	0.446927
k__Bacteria	p__Tenericutes	c__Mollicutes		0	2	0	41	0	3	173	0	0	0	0	38	6	0	2		0	0.00461191	0	0.177689	0	0.00732941	0.445142	0	0	0	0	0.0691752	0.0117523	0	0.01295		0.0364602	0.0904943	0.0187755
k__Bacteria	p__Verrucomicrobia	c__Opitutae		4	0	0	0	0	0	0	0	0	0	0	0	0	0	0		0.0107233	0	0	0	0	0	0	0	0	0	0	0	0	0	0		0.00214466	0	0
k__Bacteria	p__Verrucomicrobia	c__Verrucomicrobiae		0	0	0	0	0	0	30	0	0	0	0	0	2	0	0		0	0	0	0	0	0	0.0771923	0	0	0	0	0	0.00391742	0	0		0	0.0154385	0.000783484
k__Bacteria	p__Verrucomicrobia	c__[Methylacidiphilae]		4	0	2	18	6	0	0	0	0	0	0	0	0	0	0		0.0107233	0	0.00463231	0.0780099	0.0354045	0	0	0	0	0	0	0	0	0	0		0.025754	0	0
k__Bacteria	p__Verrucomicrobia	c__[Spartobacteria]		60	86	100	110	194	6	0	0	0	0	6	46	16	0	34		0.160849	0.198312	0.231616	0.476727	1.14475	0.0146588	0	0	0	0	0.011207	0.0837384	0.0313394	0	0.22015		0.44245	0.00293176	0.069287
k__Bacteria	p__WPS-2	c__		28	25	39	82	90	0	0	0	0	0	0	14	0	0	0		0.075063	0.0576488	0.0903301	0.355378	0.531067	0	0	0	0	0	0	0.0254856	0	0	0		0.221898	0	0.00509712
k__Bacteria	p__[Thermi]	c__Deinococci		2	5	14	19	0	0	2	2	0	0	147	11	119	82	34		0.00536164	0.0115298	0.0324262	0.0823438	0	0	0.00514615	0.00515238	0	0	0.274571	0.0200244	0.233087	0.793113	0.22015		0.0263323	0.00205971	0.308189

## Sheet: Order
Kingdom	Phylum	Class	Order		Reads																							Ratio (%)									Average ratio (%)
					VVI1	VVI2	VVI3	VVI4	VVI5	RC1	RC2	RC3	RC4	RC5	SA1	SA2	SA3	SA4	SA5		VVI1	VVI2	VVI3	VVI4	VVI5	RC1	RC2	RC3	RC4	RC5	SA1	SA2	SA3	SA4	SA5		VVI	RC	SA
k__Bacteria	p__Acidobacteria	c__Acidobacteria-6	o__iii1-15		0	0	0	0	0	2	0	0	0	0	0	0	0	0	0		0	0	0	0	0	0.00488627	0	0	0	0	0	0	0	0	0		0	0.000977254	0
k__Bacteria	p__Acidobacteria	c__Acidobacteriia	o__Acidobacteriales		725	855	829	684	572	54	64	0	0	0	5	52	59	36	56		1.9436	1.97159	1.92009	2.96438	3.37523	0.131929	0.164677	0	0	0	0.00933916	0.0946608	0.115564	0.348196	0.3626		2.43498	0.0593212	0.186072
k__Bacteria	p__Acidobacteria	c__DA052	o__Ellin6513		0	0	3	0	0	0	0	0	0	0	0	0	0	0	0		0	0	0.00694847	0	0	0	0	0	0	0	0	0	0	0	0		0.00138969	0	0
k__Bacteria	p__Acidobacteria	c__Solibacteres	o__Solibacterales		7	7	6	28	9	0	0	0	0	0	0	0	0	0	0		0.0187657	0.0161417	0.0138969	0.121349	0.0531067	0	0	0	0	0	0	0	0	0	0		0.044652	0	0
k__Bacteria	p__Acidobacteria	c__[Chloracidobacteria]	o__RB41		46	49	35	95	73	0	0	0	0	0	0	4	0	0	16		0.123318	0.112992	0.0810654	0.411719	0.430755	0	0	0	0	0	0	0.0072816	0	0	0.1036		0.23197	0	0.0221763
k__Bacteria	p__Actinobacteria	c__Acidimicrobiia	o__Acidimicrobiales		0	3	2	21	0	2	0	0	0	0	112	75	50	14	64		0	0.00691786	0.00463231	0.0910115	0	0.00488627	0	0	0	0	0.209197	0.13653	0.0979355	0.13541	0.4144		0.0205123	0.000977254	0.198695
k__Bacteria	p__Actinobacteria	c__Actinobacteria	__		0	13	0	0	0	0	0	0	0	0	0	3	0	0	0		0	0.0299774	0	0	0	0	0	0	0	0	0	0.0054612	0	0	0		0.00599548	0	0.00109224
k__Bacteria	p__Actinobacteria	c__Actinobacteria	o__Actinomycetales		3208	3525	3529	2437	1750	117	179	142	106	3	3384	8877	3511	478	1165		8.60008	8.12849	8.17371	10.5617	10.3263	0.285847	0.46058	0.365819	1.7009	0.0437956	6.32074	16.1597	6.87703	4.62327	7.54338		9.15805	0.571388	8.30482
k__Bacteria	p__Actinobacteria	c__Actinobacteria	o__Micrococcales		0	0	0	0	0	0	0	0	0	0	2	0	0	0	0		0	0	0	0	0	0	0	0	0	0	0.00373566	0	0	0	0		0	0	0.000747133
k__Bacteria	p__Actinobacteria	c__Coriobacteriia	o__Coriobacteriales		0	0	0	8	0	0	0	0	0	0	5	0	0	0	0		0	0	0	0.0346711	0	0	0	0	0	0	0.00933916	0	0	0	0		0.00693421	0	0.00186783
k__Bacteria	p__Actinobacteria	c__Thermoleophilia	o__Solirubrobacterales		524	584	534	216	242	0	0	0	0	0	5	11	5	0	12		1.40475	1.34668	1.23683	0.936119	1.42798	0	0	0	0	0	0.00933916	0.0200244	0.00979355	0	0.0777001		1.27047	0	0.0233714
k__Bacteria	p__Armatimonadetes	c__Armatimonadia	o__Armatimonadales		0	0	0	184	281	0	0	0	0	0	0	0	0	0	50		0	0	0	0.797434	1.65811	0	0	0	0	0	0	0	0	0	0.32375		0.491109	0	0.0647501
k__Bacteria	p__Armatimonadetes	c__Armatimonadia	o__FW68		0	0	0	36	45	0	0	0	0	0	0	0	0	0	0		0	0	0	0.15602	0.265534	0	0	0	0	0	0	0	0	0	0		0.0843107	0	0
k__Bacteria	p__Armatimonadetes	c__Chthonomonadetes	o__Chthonomonadales		0	0	0	70	90	0	0	0	0	0	0	0	0	0	0		0	0	0	0.303372	0.531067	0	0	0	0	0	0	0	0	0	0		0.166888	0	0
k__Bacteria	p__Armatimonadetes	c__[Fimbriimonadia]	o__[Fimbriimonadales]		93	104	90	145	385	0	0	0	0	0	37	93	34	0	127		0.249316	0.239819	0.208454	0.628413	2.27179	0	0	0	0	0	0.0691098	0.169297	0.0665962	0	0.822326		0.719558	0	0.225466
k__Bacteria	p__Bacteroidetes	__	__		9	2	4	27	0	0	0	0	0	0	2	5	9	3	0		0.0241274	0.00461191	0.00926462	0.117015	0	0	0	0	0	0	0.00373566	0.009102	0.0176284	0.0290163	0		0.0310037	0	0.0118965
k__Bacteria	p__Bacteroidetes	c__Bacteroidia	o__Bacteroidales		2	0	0	190	9	0	368	0	50	5	15	3	0	0	0		0.00536164	0	0	0.823438	0.0531067	0	0.946892	0	0.802311	0.0729927	0.0280175	0.0054612	0	0	0		0.176381	0.364439	0.00669574
k__Bacteria	p__Bacteroidetes	c__Cytophagia	o__Cytophagales		1225	1757	1575	1094	1257	70	140	65	57	106	6806	5762	8436	1352	1952		3.28401	4.05156	3.64794	4.74127	7.41724	0.17102	0.360231	0.167452	0.914634	1.54745	12.7125	10.4891	16.5237	13.0767	12.6392		4.6284	0.632156	13.0882
k__Bacteria	p__Bacteroidetes	c__Flavobacteriia	o__Flavobacteriales		69	142	107	467	15	103	0	54	0	0	72	227	84	56	339		0.184977	0.327445	0.247829	2.02392	0.0885112	0.251643	0	0.139114	0	0	0.134484	0.413231	0.164532	0.541638	2.19503		0.574537	0.0781515	0.689782
k__Bacteria	p__Bacteroidetes	c__Sphingobacteriia	o__Sphingobacteriales		342	602	424	1455	192	352	263	256	93	50	788	750	758	424	721		0.916841	1.38818	0.98205	6.3058	1.13294	0.859984	0.676719	0.659505	1.4923	0.729927	1.47185	1.3653	1.4847	4.10098	4.66848		2.14516	0.883686	2.61826
k__Bacteria	p__Bacteroidetes	c__[Saprospirae]	o__[Saprospirales]		176	258	193	398	159	11	0	0	0	0	27	112	95	13	208		0.471825	0.594936	0.447018	1.72489	0.938219	0.0268745	0	0	0	0	0.0504315	0.203885	0.186077	0.125737	1.3468		0.835377	0.0053749	0.382587
k__Bacteria	p__Chlamydiae	c__Chlamydiia	o__Chlamydiales		23	56	46	47	20	8	0	7	0	0	22	26	7	12	0		0.0616589	0.129133	0.106543	0.203692	0.118015	0.0195451	0	0.0180333	0	0	0.0410923	0.0473304	0.013711	0.116065	0		0.123809	0.00751568	0.0436398
k__Bacteria	p__Chloroflexi	c__Anaerolineae	o__SBR1031		0	0	0	0	0	0	0	0	0	0	0	0	2	0	0		0	0	0	0	0	0	0	0	0	0	0	0	0.00391742	0	0		0	0	0.000783484
k__Bacteria	p__Chloroflexi	c__Anaerolineae	o__envOPS12		0	0	0	0	0	0	0	0	0	0	2	0	0	0	0		0	0	0	0	0	0	0	0	0	0	0.00373566	0	0	0	0		0	0	0.000747133
k__Bacteria	p__Chloroflexi	c__Chloroflexi	o__AKIW781		0	0	0	0	0	0	0	0	0	0	0	3	0	0	0		0	0	0	0	0	0	0	0	0	0	0	0.0054612	0	0	0		0	0	0.00109224
k__Bacteria	p__Chloroflexi	c__Chloroflexi	o__Chloroflexales		0	0	0	0	0	0	0	0	0	0	0	3	0	0	0		0	0	0	0	0	0	0	0	0	0	0	0.0054612	0	0	0		0	0	0.00109224
k__Bacteria	p__Chloroflexi	c__Chloroflexi	o__[Roseiflexales]		0	0	0	0	0	0	0	0	0	0	0	3	0	0	0		0	0	0	0	0	0	0	0	0	0	0	0.0054612	0	0	0		0	0	0.00109224
k__Bacteria	p__Chloroflexi	c__Thermomicrobia	__		0	0	0	0	0	0	0	0	0	0	0	2	0	0	0		0	0	0	0	0	0	0	0	0	0	0	0.0036408	0	0	0		0	0	0.00072816
k__Bacteria	p__Chloroflexi	c__Thermomicrobia	o__JG30-KF-CM45		0	0	0	0	0	0	0	0	0	0	3	3	0	0	0		0	0	0	0	0	0	0	0	0	0	0.0056035	0.0054612	0	0	0		0	0	0.00221294
k__Bacteria	p__Deferribacteres	c__Deferribacteres	o__Deferribacterales		0	0	0	0	0	0	21	0	0	0	0	0	0	0	0		0	0	0	0	0	0	0.0540346	0	0	0	0	0	0	0	0		0	0.0108069	0
k__Bacteria	p__FBP	c__	o__		37	25	30	91	10	17	2	0	0	0	159	121	193	68	57		0.0991904	0.0576488	0.0694847	0.394383	0.0590075	0.0415333	0.00514615	0	0	0	0.296985	0.220268	0.378031	0.657704	0.369075		0.135943	0.00933589	0.384413
k__Bacteria	p__Firmicutes	__	__		0	0	0	4	0	0	0	0	0	0	0	0	0	0	0		0	0	0	0.0173355	0	0	0	0	0	0	0	0	0	0	0		0.00346711	0	0
k__Bacteria	p__Firmicutes	c__Bacilli	o__Bacillales		0	0	7	34	0	0	7	23	6	0	21	3	8	34	120		0	0	0.0162131	0.147352	0	0	0.0180115	0.0592524	0.0962773	0	0.0392245	0.0054612	0.0156697	0.328852	0.777001		0.032713	0.0347082	0.233242
k__Bacteria	p__Firmicutes	c__Bacilli	o__Lactobacillales		8	16	6	69	2	0	32	0	0	36	124	21	5	0	38		0.0214466	0.0368953	0.0138969	0.299038	0.0118015	0	0.0823384	0	0	0.525547	0.231611	0.0382284	0.00979355	0	0.24605		0.0766156	0.121577	0.105137
k__Bacteria	p__Firmicutes	c__Clostridia	o__Clostridiales		6	22	14	244	7	0	1897	0	22	6	0	0	5	0	0		0.0160849	0.050731	0.0324262	1.05747	0.0413052	0	4.88112	0	0.353017	0.0875912	0	0	0.00979355	0	0		0.239603	1.06435	0.00195871
k__Bacteria	p__Firmicutes	c__Erysipelotrichi	o__Erysipelotrichales		0	0	0	44	0	0	7	0	0	6	9	0	0	0	0		0	0	0	0.190691	0	0	0.0180115	0	0	0.0875912	0.0168105	0	0	0	0		0.0381382	0.0211206	0.0033621
k__Bacteria	p__Gemmatimonadetes	c__Gemmatimonadetes	o__Gemmatimonadales		0	0	0	0	0	0	0	0	0	0	3	0	2	0	0		0	0	0	0	0	0	0	0	0	0	0.0056035	0	0.00391742	0	0		0	0	0.00190418
k__Bacteria	p__OD1	__	__		0	0	0	0	0	0	0	0	0	0	3	0	0	0	0		0	0	0	0	0	0	0	0	0	0	0.0056035	0	0	0	0		0	0	0.0011207
k__Bacteria	p__OD1	c__	o__		0	8	8	32	6	96	76	25	18	0	26	27	3	122	0		0	0.0184476	0.0185292	0.138684	0.0354045	0.234541	0.195554	0.0644048	0.288832	0	0.0485636	0.0491508	0.00587613	1.18	0		0.0422131	0.156666	0.256718
k__Bacteria	p__Planctomycetes	c__Phycisphaerae	o__WD2101		109	163	153	132	137	0	0	0	0	0	4	53	18	0	41		0.29221	0.37587	0.354372	0.572072	0.808403	0	0	0	0	0	0.00747133	0.0964812	0.0352568	0	0.265475		0.480585	0	0.0809369
k__Bacteria	p__Planctomycetes	c__Planctomycetia	o__Gemmatales		82	75	151	10	168	0	0	0	0	0	2	8	12	0	0		0.219827	0.172947	0.349739	0.0433388	0.991326	0	0	0	0	0	0.00373566	0.0145632	0.0235045	0	0		0.355436	0	0.00836068
k__Bacteria	p__Proteobacteria	__	__		9	2	6	21	2	5	4	20	62	13	52	16	38	65	34		0.0241274	0.00461191	0.0138969	0.0910115	0.0118015	0.0122157	0.0102923	0.0515238	0.994865	0.189781	0.0971273	0.0291264	0.074431	0.628687	0.22015		0.0290899	0.251736	0.209904
k__Bacteria	p__Proteobacteria	c__Alphaproteobacteria	__		52	53	51	75	16	28	8	11	17	28	31	78	89	39	165		0.139403	0.122216	0.118124	0.325041	0.094412	0.0684078	0.0205846	0.0283381	0.272786	0.408759	0.0579028	0.141991	0.174325	0.377212	1.06838		0.159839	0.159775	0.363962
k__Bacteria	p__Proteobacteria	c__Alphaproteobacteria	o__		8	12	6	0	12	0	0	0	0	0	0	0	5	2	0		0.0214466	0.0276714	0.0138969	0	0.070809	0	0	0	0	0	0	0	0.00979355	0.0193442	0		0.0267648	0	0.00582756
k__Bacteria	p__Proteobacteria	c__Alphaproteobacteria	o__BD7-3		7	21	17	16	45	18	0	3	0	0	17	50	67	0	64		0.0187657	0.048425	0.0393746	0.0693421	0.265534	0.0439764	0	0.00772857	0	0	0.0317531	0.09102	0.131234	0	0.4144		0.0882883	0.010341	0.133681
k__Bacteria	p__Proteobacteria	c__Alphaproteobacteria	o__Caulobacterales		201	229	273	230	276	55	28	14	0	0	10	18	17	23	33		0.538845	0.528063	0.63231	0.996793	1.62861	0.134372	0.0720461	0.0360667	0	0	0.0186783	0.0327672	0.0332981	0.222459	0.213675		0.864924	0.0484971	0.104175
k__Bacteria	p__Proteobacteria	c__Alphaproteobacteria	o__Ellin329		9	2	7	0	0	0	0	0	0	0	0	0	0	0	0		0.0241274	0.00461191	0.0162131	0	0	0	0	0	0	0	0	0	0	0	0		0.00899048	0	0
k__Bacteria	p__Proteobacteria	c__Alphaproteobacteria	o__RF32		0	0	0	0	0	0	62	0	0	0	0	0	0	0	0		0	0	0	0	0	0	0.159531	0	0	0	0	0	0	0	0		0	0.0319061	0
k__Bacteria	p__Proteobacteria	c__Alphaproteobacteria	o__Rhizobiales		17763	18647	20191	4648	5336	2219	2548	868	305	301	5715	15146	8229	752	1253		47.6194	42.9991	46.7655	20.1439	31.4864	5.42132	6.5562	2.23613	4.89409	4.39416	10.6747	27.5718	16.1182	7.27343	8.11318		37.8029	4.70038	13.9503
k__Bacteria	p__Proteobacteria	c__Alphaproteobacteria	o__Rhodobacterales		0	0	0	14	0	4	5	0	0	0	50	21	21	0	18		0	0	0	0.0606744	0	0.00977254	0.0128654	0	0	0	0.0933916	0.0382284	0.0411329	0	0.11655		0.0121349	0.00452758	0.0578606
k__Bacteria	p__Proteobacteria	c__Alphaproteobacteria	o__Rhodospirillales		2616	2861	2931	830	1096	100	193	45	2	46	935	2542	2686	222	672		7.01303	6.59733	6.78865	3.59712	6.46722	0.244314	0.496604	0.115929	0.0320924	0.671533	1.74642	4.62746	5.2611	2.14721	4.3512		6.09267	0.312094	3.62668
k__Bacteria	p__Proteobacteria	c__Alphaproteobacteria	o__Rickettsiales		92	159	103	119	114	140	129	157	248	226	472	291	565	440	335		0.246636	0.366647	0.238564	0.515732	0.672685	0.342039	0.331927	0.404462	3.97946	3.29927	0.881617	0.529736	1.10667	4.25573	2.16913		0.408053	1.67143	1.78858
k__Bacteria	p__Proteobacteria	c__Alphaproteobacteria	o__Sphingomonadales		6416	8263	7720	4027	2043	2631	2684	1905	661	478	14648	11765	15980	2633	2915		17.2002	19.0541	17.8807	17.4525	12.0552	6.42789	6.90613	4.90764	10.6065	6.9781	27.36	21.417	31.3002	25.4667	18.8746		16.7285	7.16526	24.8837
k__Bacteria	p__Proteobacteria	c__Betaproteobacteria	__		4	0	2	2	0	0	2	0	0	0	2	0	2	0	0		0.0107233	0	0.00463231	0.00866776	0	0	0.00514615	0	0	0	0.00373566	0	0.00391742	0	0		0.00480467	0.00102923	0.00153062
k__Bacteria	p__Proteobacteria	c__Betaproteobacteria	o__Burkholderiales		1881	2799	2213	1773	849	2498	611	1439	532	194	9364	1838	4794	1234	1606		5.04263	6.45437	5.12565	7.68397	5.00974	6.10295	1.57215	3.70714	8.53659	2.83212	17.4904	3.34589	9.39006	11.9354	10.3989		5.86327	4.55019	10.5121
k__Bacteria	p__Proteobacteria	c__Betaproteobacteria	o__Methylophilales		0	2	0	0	0	0	0	0	0	0	0	0	0	0	0		0	0.00461191	0	0	0	0	0	0	0	0	0	0	0	0	0		0.000922382	0	0
k__Bacteria	p__Proteobacteria	c__Betaproteobacteria	o__Neisseriales		0	14	0	33	0	4	0	0	0	0	0	0	0	0	0		0	0.0322834	0	0.143018	0	0.00977254	0	0	0	0	0	0	0	0	0		0.0350603	0.00195451	0
k__Bacteria	p__Proteobacteria	c__Betaproteobacteria	o__Procabacteriales		0	3	2	8	0	18	0	7	12	9	36	31	28	13	44		0	0.00691786	0.00463231	0.0346711	0	0.0439764	0	0.0180333	0.192555	0.131387	0.067242	0.0564324	0.0548439	0.125737	0.2849		0.00924425	0.0771902	0.117831
k__Bacteria	p__Proteobacteria	c__Deltaproteobacteria	__		4	4	0	4	4	2	0	0	0	0	2	2	8	9	4		0.0107233	0.00922382	0	0.0173355	0.023603	0.00488627	0	0	0	0	0.00373566	0.0036408	0.0156697	0.087049	0.0259		0.0121771	0.000977254	0.027199
k__Bacteria	p__Proteobacteria	c__Deltaproteobacteria	o__Bdellovibrionales		265	280	285	350	340	530	39	45	9	6	1086	1039	1030	215	609		0.710418	0.645667	0.660104	1.51686	2.00625	1.29486	0.10035	0.115929	0.144416	0.0875912	2.02847	1.89139	2.01747	2.0795	3.94328		1.10786	0.34863	2.39202
k__Bacteria	p__Proteobacteria	c__Deltaproteobacteria	o__Desulfovibrionales		0	0	0	4	0	0	0	0	0	0	0	0	0	0	0		0	0	0	0.0173355	0	0	0	0	0	0	0	0	0	0	0		0.00346711	0	0
k__Bacteria	p__Proteobacteria	c__Deltaproteobacteria	o__MIZ46		10	24	29	34	39	58	0	0	24	0	57	46	35	64	80		0.0268082	0.0553429	0.0671685	0.147352	0.230129	0.141702	0	0	0.385109	0	0.106466	0.0837384	0.0685549	0.619015	0.518001		0.10536	0.105362	0.279155
k__Bacteria	p__Proteobacteria	c__Deltaproteobacteria	o__Myxococcales		430	518	459	539	631	527	371	118	135	138	3531	1406	2486	568	1353		1.15275	1.19448	1.06312	2.33596	3.72337	1.28753	0.954611	0.303991	2.16624	2.0146	6.59532	2.55948	4.86935	5.49376	8.76068		1.89394	1.34539	5.65572
k__Bacteria	p__Proteobacteria	c__Deltaproteobacteria	o__Spirobacillales		7	5	10	31	23	2	0	0	0	0	90	24	83	89	30		0.0187657	0.0115298	0.0231616	0.13435	0.135717	0.00488627	0	0	0	0	0.168105	0.0436896	0.162573	0.860818	0.19425		0.0647049	0.000977254	0.285887
k__Bacteria	p__Proteobacteria	c__Epsilonproteobacteria	o__Campylobacterales		0	0	2	0	0	0	0	0	0	0	0	0	0	0	0		0	0	0.00463231	0	0	0	0	0	0	0	0	0	0	0	0		0.000926462	0	0
k__Bacteria	p__Proteobacteria	c__Gammaproteobacteria	__		2	0	0	10	5	5	13	0	15	2	3	20	2	2	13		0.00536164	0	0	0.0433388	0.0295037	0.0122157	0.03345	0	0.240693	0.0291971	0.0056035	0.036408	0.00391742	0.0193442	0.0841751		0.0156408	0.0631112	0.0298896
k__Bacteria	p__Proteobacteria	c__Gammaproteobacteria	o__Alteromonadales		0	0	0	0	0	0	0	0	0	0	0	0	3	0	0		0	0	0	0	0	0	0	0	0	0	0	0	0.00587613	0	0		0	0	0.00117523
k__Bacteria	p__Proteobacteria	c__Gammaproteobacteria	o__Enterobacteriales		326	406	418	626	222	22958	27135	29620	3111	4313	1612	2296	633	520	406		0.873948	0.936217	0.968153	2.71301	1.30997	56.0895	69.8204	76.3068	49.9198	62.9635	3.01095	4.17964	1.23986	5.0295	2.62885		1.36026	63.02	3.21776
k__Bacteria	p__Proteobacteria	c__Gammaproteobacteria	o__Legionellales		29	27	42	74	60	145	4	22	26	29	154	70	105	51	157		0.0777438	0.0622608	0.0972785	0.320707	0.354045	0.354255	0.0102923	0.0566762	0.417202	0.423358	0.287646	0.127428	0.205665	0.493278	1.01658		0.182407	0.252356	0.426119
k__Bacteria	p__Proteobacteria	c__Gammaproteobacteria	o__Oceanospirillales		0	0	0	0	0	3	0	0	0	0	0	0	0	0	0		0	0	0	0	0	0.00732941	0	0	0	0	0	0	0	0	0		0	0.00146588	0
k__Bacteria	p__Proteobacteria	c__Gammaproteobacteria	o__Pasteurellales		0	0	4	0	0	0	4	2	0	0	18	0	0	0	0		0	0	0.00926462	0	0	0	0.0102923	0.00515238	0	0	0.033621	0	0	0	0		0.00185292	0.00308894	0.0067242
k__Bacteria	p__Proteobacteria	c__Gammaproteobacteria	o__Pseudomonadales		248	470	339	787	5	7634	1700	3899	541	751	3738	1345	477	590	294		0.664844	1.0838	0.785177	3.41077	0.0295037	18.6509	4.37423	10.0446	8.681	10.9635	6.98196	2.44844	0.934305	5.70655	1.90365		1.19482	10.5428	3.59498
k__Bacteria	p__Proteobacteria	c__Gammaproteobacteria	o__Xanthomonadales		105	154	134	265	50	503	63	68	109	104	28	50	5	50	83		0.281486	0.355117	0.310365	1.14848	0.295037	1.2289	0.162104	0.175181	1.74904	1.51825	0.0522993	0.09102	0.00979355	0.483606	0.537426		0.478097	0.966694	0.234829
k__Bacteria	p__Spirochaetes	c__Spirochaetes	o__Spirochaetales		0	0	0	8	0	0	0	0	0	0	0	0	0	0	0		0	0	0	0.0346711	0	0	0	0	0	0	0	0	0	0	0		0.00693421	0	0
k__Bacteria	p__TM6	c__SJA-4	o__		0	0	7	0	0	0	0	0	0	0	12	7	0	0	0		0	0	0.0162131	0	0	0	0	0	0	0	0.022414	0.0127428	0	0	0		0.00324262	0	0.00703136
k__Bacteria	p__TM7	__	__		0	0	0	0	0	0	0	0	0	0	0	0	19	0	0		0	0	0	0	0	0	0	0	0	0	0	0	0.0372155	0	0		0	0	0.0074431
k__Bacteria	p__TM7	c__TM7-1	o__		26	24	15	0	41	0	0	0	0	0	30	22	88	0	170		0.0697014	0.0553429	0.0347423	0	0.241931	0	0	0	0	0	0.056035	0.0400488	0.172367	0	1.10075		0.0803435	0	0.27384
k__Bacteria	p__TM7	c__TM7-3	o__		0	0	2	0	16	3	0	0	0	0	5	83	7	6	12		0	0	0.00463231	0	0.094412	0.00732941	0	0	0	0	0.00933916	0.151093	0.013711	0.0580327	0.0777001		0.0198089	0.00146588	0.0619752
k__Bacteria	p__TM7	c__TM7-3	o__EW055		3	3	6	14	3	0	0	0	0	0	49	333	105	58	52		0.00804246	0.00691786	0.0138969	0.0606744	0.0177022	0	0	0	0	0	0.0915238	0.606193	0.205665	0.560983	0.3367		0.0214468	0	0.360213
k__Bacteria	p__TM7	c__TM7-3	o__I025		0	0	0	0	0	0	0	0	0	0	0	38	8	0	6		0	0	0	0	0	0	0	0	0	0	0	0.0691752	0.0156697	0	0.03885		0	0	0.024739
k__Bacteria	p__Tenericutes	c__Mollicutes	o__Anaeroplasmatales		0	0	0	0	0	0	168	0	0	0	0	0	0	0	0		0	0	0	0	0	0	0.432277	0	0	0	0	0	0	0	0		0	0.0864553	0
k__Bacteria	p__Tenericutes	c__Mollicutes	o__Entomoplasmatales		0	0	0	0	0	3	5	0	0	0	0	0	0	0	0		0	0	0	0	0	0.00732941	0.0128654	0	0	0	0	0	0	0	0		0	0.00403896	0
k__Bacteria	p__Tenericutes	c__Mollicutes	o__Mycoplasmatales		0	2	0	41	0	0	0	0	0	0	0	38	6	0	2		0	0.00461191	0	0.177689	0	0	0	0	0	0	0	0.0691752	0.0117523	0	0.01295		0.0364602	0	0.0187755
k__Bacteria	p__Verrucomicrobia	c__Opitutae	o__HA64		4	0	0	0	0	0	0	0	0	0	0	0	0	0	0		0.0107233	0	0	0	0	0	0	0	0	0	0	0	0	0	0		0.00214466	0	0
k__Bacteria	p__Verrucomicrobia	c__Verrucomicrobiae	o__Verrucomicrobiales		0	0	0	0	0	0	30	0	0	0	0	0	2	0	0		0	0	0	0	0	0	0.0771923	0	0	0	0	0	0.00391742	0	0		0	0.0154385	0.000783484
k__Bacteria	p__Verrucomicrobia	c__[Methylacidiphilae]	o__Methylacidiphilales		4	0	2	18	6	0	0	0	0	0	0	0	0	0	0		0.0107233	0	0.00463231	0.0780099	0.0354045	0	0	0	0	0	0	0	0	0	0		0.025754	0	0
k__Bacteria	p__Verrucomicrobia	c__[Spartobacteria]	o__[Chthoniobacterales]		60	86	100	110	194	6	0	0	0	0	6	46	16	0	34		0.160849	0.198312	0.231616	0.476727	1.14475	0.0146588	0	0	0	0	0.011207	0.0837384	0.0313394	0	0.22015		0.44245	0.00293176	0.069287
k__Bacteria	p__WPS-2	c__	o__		28	25	39	82	90	0	0	0	0	0	0	14	0	0	0		0.075063	0.0576488	0.0903301	0.355378	0.531067	0	0	0	0	0	0	0.0254856	0	0	0		0.221898	0	0.00509712
k__Bacteria	p__[Thermi]	c__Deinococci	o__Deinococcales		2	5	14	19	0	0	2	2	0	0	147	11	119	82	34		0.00536164	0.0115298	0.0324262	0.0823438	0	0	0.00514615	0.00515238	0	0	0.274571	0.0200244	0.233087	0.793113	0.22015		0.0263323	0.00205971	0.308189

## Sheet: Family
Kingdom	Phylum	Class	Order	Family		Reads																							Ratio (%)									Average ratio (%)
						VVI1	VVI2	VVI3	VVI4	VVI5	RC1	RC2	RC3	RC4	RC5	SA1	SA2	SA3	SA4	SA5		VVI1	VVI2	VVI3	VVI4	VVI5	RC1	RC2	RC3	RC4	RC5	SA1	SA2	SA3	SA4	SA5		VVI1	RC	SA
k__Bacteria	p__Acidobacteria	c__Acidobacteria-6	o__iii1-15	f__		0	0	0	0	0	2	0	0	0	0	0	0	0	0	0		0	0	0	0	0	0.00488627	0	0	0	0	0	0	0	0	0		0	0.000977254	0
k__Bacteria	p__Acidobacteria	c__Acidobacteriia	o__Acidobacteriales	f__Acidobacteriaceae		725	855	829	684	572	54	64	0	0	0	5	52	59	36	56		1.9436	1.97159	1.92009	2.96438	3.37523	0.131929	0.164677	0	0	0	0.00933916	0.0946608	0.115564	0.348196	0.3626		2.43498	0.0593212	0.186072
k__Bacteria	p__Acidobacteria	c__DA052	o__Ellin6513	f__		0	0	3	0	0	0	0	0	0	0	0	0	0	0	0		0	0	0.00694847	0	0	0	0	0	0	0	0	0	0	0	0		0.00138969	0	0
k__Bacteria	p__Acidobacteria	c__Solibacteres	o__Solibacterales	f__Solibacteraceae		7	7	6	28	9	0	0	0	0	0	0	0	0	0	0		0.0187657	0.0161417	0.0138969	0.121349	0.0531067	0	0	0	0	0	0	0	0	0	0		0.044652	0	0
k__Bacteria	p__Acidobacteria	c__[Chloracidobacteria]	o__RB41	__		0	0	0	0	0	0	0	0	0	0	0	4	0	0	0		0	0	0	0	0	0	0	0	0	0	0	0.0072816	0	0	0		0	0	0.00145632
k__Bacteria	p__Acidobacteria	c__[Chloracidobacteria]	o__RB41	f__Ellin6075		46	49	35	95	73	0	0	0	0	0	0	0	0	0	16		0.123318	0.112992	0.0810654	0.411719	0.430755	0	0	0	0	0	0	0	0	0	0.1036		0.23197	0	0.02072
k__Bacteria	p__Actinobacteria	c__Acidimicrobiia	o__Acidimicrobiales	f__		0	3	2	21	0	0	0	0	0	0	108	75	50	14	64		0	0.00691786	0.00463231	0.0910115	0	0	0	0	0	0	0.201726	0.13653	0.0979355	0.13541	0.4144		0.0205123	0	0.1972
k__Bacteria	p__Actinobacteria	c__Acidimicrobiia	o__Acidimicrobiales	f__C111		0	0	0	0	0	0	0	0	0	0	4	0	0	0	0		0	0	0	0	0	0	0	0	0	0	0.00747133	0	0	0	0		0	0	0.00149427
k__Bacteria	p__Actinobacteria	c__Acidimicrobiia	o__Acidimicrobiales	f__EB1017		0	0	0	0	0	2	0	0	0	0	0	0	0	0	0		0	0	0	0	0	0.00488627	0	0	0	0	0	0	0	0	0		0	0.000977254	0
k__Bacteria	p__Actinobacteria	c__Actinobacteria	__	__		0	13	0	0	0	0	0	0	0	0	0	3	0	0	0		0	0.0299774	0	0	0	0	0	0	0	0	0	0.0054612	0	0	0		0.00599548	0	0.00109224
k__Bacteria	p__Actinobacteria	c__Actinobacteria	o__Actinomycetales	__		74	101	121	123	62	4	0	0	0	0	18	77	47	0	50		0.198381	0.232901	0.280255	0.533068	0.365846	0.00977254	0	0	0	0	0.033621	0.140171	0.0920594	0	0.32375		0.32209	0.00195451	0.11792
k__Bacteria	p__Actinobacteria	c__Actinobacteria	o__Actinomycetales	f__		6	26	9	0	0	0	0	0	0	0	98	21	32	0	34		0.0160849	0.0599548	0.0208454	0	0	0	0	0	0	0	0.183048	0.0382284	0.0626787	0	0.22015		0.019377	0	0.100821
k__Bacteria	p__Actinobacteria	c__Actinobacteria	o__Actinomycetales	f__Brevibacteriaceae		0	3	0	0	0	0	0	0	0	0	0	0	0	0	4		0	0.00691786	0	0	0	0	0	0	0	0	0	0	0	0	0.0259		0.00138357	0	0.00518001
k__Bacteria	p__Actinobacteria	c__Actinobacteria	o__Actinomycetales	f__Corynebacteriaceae		0	0	8	0	0	0	0	0	0	0	0	6	0	0	0		0	0	0.0185292	0	0	0	0	0	0	0	0	0.0109224	0	0	0		0.00370585	0	0.00218448
k__Bacteria	p__Actinobacteria	c__Actinobacteria	o__Actinomycetales	f__Dermabacteraceae		0	0	0	0	0	0	0	0	0	0	0	3	0	0	0		0	0	0	0	0	0	0	0	0	0	0	0.0054612	0	0	0		0	0	0.00109224
k__Bacteria	p__Actinobacteria	c__Actinobacteria	o__Actinomycetales	f__Dermacoccaceae		0	0	0	0	12	0	0	0	0	0	0	0	3	0	0		0	0	0	0	0.070809	0	0	0	0	0	0	0	0.00587613	0	0		0.0141618	0	0.00117523
k__Bacteria	p__Actinobacteria	c__Actinobacteria	o__Actinomycetales	f__Frankiaceae		264	316	260	224	239	0	0	0	0	0	0	7	32	0	0		0.707737	0.728681	0.6022	0.97079	1.41028	0	0	0	0	0	0	0.0127428	0.0626787	0	0		0.883937	0	0.0150843
k__Bacteria	p__Actinobacteria	c__Actinobacteria	o__Actinomycetales	f__Geodermatophilaceae		104	109	141	46	22	0	0	0	0	0	72	250	86	0	87		0.278805	0.251349	0.326578	0.199359	0.129816	0	0	0	0	0	0.134484	0.4551	0.168449	0	0.563326		0.237181	0	0.264272
k__Bacteria	p__Actinobacteria	c__Actinobacteria	o__Actinomycetales	f__Kineosporiaceae		116	147	120	320	257	0	3	0	0	0	1088	1326	615	94	301		0.310975	0.338975	0.277939	1.38684	1.51649	0	0.00771923	0	0	0	2.0322	2.41385	1.20461	0.909179	1.94898		0.766245	0.00154385	1.70176
k__Bacteria	p__Actinobacteria	c__Actinobacteria	o__Actinomycetales	f__Microbacteriaceae		1128	1216	1166	857	311	109	167	139	106	0	1853	6301	2336	368	387		3.02397	2.80404	2.70064	3.71414	1.83513	0.266302	0.429704	0.358091	1.7205	0	3.46109	11.4703	4.57555	3.55934	2.50583		2.81558	0.554919	5.11443
k__Bacteria	p__Actinobacteria	c__Actinobacteria	o__Actinomycetales	f__Micrococcaceae		0	0	3	0	0	0	3	0	0	0	0	0	0	0	0		0	0	0.00694847	0	0	0	0.00771923	0	0	0	0	0	0	0	0		0.00138969	0.00154385	0
k__Bacteria	p__Actinobacteria	c__Actinobacteria	o__Actinomycetales	f__Micromonosporaceae		13	37	6	25	23	0	0	0	0	0	24	54	22	0	2		0.0348507	0.0853203	0.0138969	0.108347	0.135717	0	0	0	0	0	0.044828	0.0983016	0.0430916	0	0.01295		0.0756264	0	0.0398342
k__Bacteria	p__Actinobacteria	c__Actinobacteria	o__Actinomycetales	f__Mycobacteriaceae		882	866	997	46	46	0	0	0	0	0	0	29	10	0	0		2.36448	1.99696	2.30921	0.199359	0.271434	0	0	0	0	0	0	0.0527916	0.0195871	0	0		1.42829	0	0.0144757
k__Bacteria	p__Actinobacteria	c__Actinobacteria	o__Actinomycetales	f__Nakamurellaceae		40	30	57	77	90	0	0	0	0	0	14	63	37	0	23		0.107233	0.0691786	0.132021	0.333709	0.531067	0	0	0	0	0	0.0261497	0.114685	0.0724723	0	0.148925		0.234642	0	0.0724464
k__Bacteria	p__Actinobacteria	c__Actinobacteria	o__Actinomycetales	f__Nocardiaceae		175	241	209	77	72	0	0	0	0	0	5	9	0	0	0		0.469144	0.555735	0.484076	0.333709	0.424854	0	0	0	0	0	0.00933916	0.0163836	0	0	0		0.453504	0	0.00514455
k__Bacteria	p__Actinobacteria	c__Actinobacteria	o__Actinomycetales	f__Nocardioidaceae		150	225	189	419	378	4	6	3	0	3	204	703	264	16	248		0.402123	0.51884	0.437753	1.8159	2.23048	0.00977254	0.0154385	0.00772857	0	0.0437956	0.381038	1.27974	0.5171	0.154754	1.6058		1.08102	0.015347	0.787687
k__Bacteria	p__Actinobacteria	c__Actinobacteria	o__Actinomycetales	f__Propionibacteriaceae		0	0	17	12	0	0	0	0	0	0	0	9	5	0	0		0	0	0.0393746	0.0520066	0	0	0	0	0	0	0	0.0163836	0.00979355	0	0		0.0182762	0	0.00523543
k__Bacteria	p__Actinobacteria	c__Actinobacteria	o__Actinomycetales	f__Pseudonocardiaceae		81	74	83	73	121	0	0	0	0	0	8	17	22	0	29		0.217147	0.170641	0.192241	0.316373	0.713991	0	0	0	0	0	0.0149427	0.0309468	0.0430916	0	0.187775		0.322078	0	0.0553513
k__Bacteria	p__Actinobacteria	c__Actinobacteria	o__Actinomycetales	f__Sporichthyaceae		54	35	40	52	91	0	0	0	0	0	0	0	0	0	0		0.144764	0.0807084	0.0926462	0.225362	0.536968	0	0	0	0	0	0	0	0	0	0		0.21609	0	0
k__Bacteria	p__Actinobacteria	c__Actinobacteria	o__Actinomycetales	f__Streptomycetaceae		0	8	0	0	0	0	0	0	0	0	0	0	0	0	0		0	0.0184476	0	0	0	0	0	0	0	0	0	0	0	0	0		0.00368953	0	0
k__Bacteria	p__Actinobacteria	c__Actinobacteria	o__Actinomycetales	f__Tsukamurellaceae		0	0	2	0	0	0	0	0	0	0	0	0	0	0	0		0	0	0.00463231	0	0	0	0	0	0	0	0	0	0	0	0		0.000926462	0	0
k__Bacteria	p__Actinobacteria	c__Actinobacteria	o__Actinomycetales	f__Williamsiaceae		121	91	101	86	26	0	0	0	0	0	0	2	0	0	0		0.324379	0.209842	0.233932	0.372714	0.153419	0	0	0	0	0	0	0.0036408	0	0	0		0.258857	0	0.00072816
k__Bacteria	p__Actinobacteria	c__Actinobacteria	o__Micrococcales	f__		0	0	0	0	0	0	0	0	0	0	2	0	0	0	0		0	0	0	0	0	0	0	0	0	0	0.00373566	0	0	0	0		0	0	0.000747133
k__Bacteria	p__Actinobacteria	c__Coriobacteriia	o__Coriobacteriales	f__Coriobacteriaceae		0	0	0	8	0	0	0	0	0	0	5	0	0	0	0		0	0	0	0.0346711	0	0	0	0	0	0	0.00933916	0	0	0	0		0.00693421	0	0.00186783
k__Bacteria	p__Actinobacteria	c__Thermoleophilia	o__Solirubrobacterales	__		4	14	15	25	21	0	0	0	0	0	0	0	0	0	0		0.0107233	0.0322834	0.0347423	0.108347	0.123916	0	0	0	0	0	0	0	0	0	0		0.0620024	0	0
k__Bacteria	p__Actinobacteria	c__Thermoleophilia	o__Solirubrobacterales	f__		2	0	0	14	0	0	0	0	0	0	0	0	0	0	0		0.00536164	0	0	0.0606744	0	0	0	0	0	0	0	0	0	0	0		0.0132072	0	0
k__Bacteria	p__Actinobacteria	c__Thermoleophilia	o__Solirubrobacterales	f__Conexibacteraceae		19	0	0	0	0	0	0	0	0	0	0	0	0	0	0		0.0509356	0	0	0	0	0	0	0	0	0	0	0	0	0	0		0.0101871	0	0
k__Bacteria	p__Actinobacteria	c__Thermoleophilia	o__Solirubrobacterales	f__Patulibacteraceae		499	570	519	177	221	0	0	0	0	0	0	9	5	0	12		1.33773	1.31439	1.20208	0.767097	1.30407	0	0	0	0	0	0	0.0163836	0.00979355	0	0.0777001		1.18507	0	0.0207754
k__Bacteria	p__Actinobacteria	c__Thermoleophilia	o__Solirubrobacterales	f__Solirubrobacteraceae		0	0	0	0	0	0	0	0	0	0	5	2	0	0	0		0	0	0	0	0	0	0	0	0	0	0.00933916	0.0036408	0	0	0		0	0	0.00259599
k__Bacteria	p__Armatimonadetes	c__Armatimonadia	o__Armatimonadales	f__Armatimonadaceae		0	0	0	184	281	0	0	0	0	0	0	0	0	0	50		0	0	0	0.797434	1.65811	0	0	0	0	0	0	0	0	0	0.32375		0.491109	0	0.0647501
k__Bacteria	p__Armatimonadetes	c__Armatimonadia	o__FW68	f__		0	0	0	36	45	0	0	0	0	0	0	0	0	0	0		0	0	0	0.15602	0.265534	0	0	0	0	0	0	0	0	0	0		0.0843107	0	0
k__Bacteria	p__Armatimonadetes	c__Chthonomonadetes	o__Chthonomonadales	f__Chthonomonadaceae		0	0	0	70	90	0	0	0	0	0	0	0	0	0	0		0	0	0	0.303372	0.531067	0	0	0	0	0	0	0	0	0	0		0.166888	0	0
k__Bacteria	p__Armatimonadetes	c__[Fimbriimonadia]	o__[Fimbriimonadales]	f__[Fimbriimonadaceae]		93	104	90	145	385	0	0	0	0	0	37	93	34	0	127		0.249316	0.239819	0.208454	0.628413	2.27179	0	0	0	0	0	0.0691098	0.169297	0.0665962	0	0.822326		0.719558	0	0.225466
k__Bacteria	p__Bacteroidetes	__	__	__		9	2	4	27	0	0	0	0	0	0	2	5	9	3	0		0.0241274	0.00461191	0.00926462	0.117015	0	0	0	0	0	0	0.00373566	0.009102	0.0176284	0.0290163	0		0.0310037	0	0.0118965
k__Bacteria	p__Bacteroidetes	c__Bacteroidia	o__Bacteroidales	__		0	0	0	6	0	0	4	0	0	0	0	0	0	0	0		0	0	0	0.0260033	0	0	0.0102923	0	0	0	0	0	0	0	0		0.00520066	0.00205846	0
k__Bacteria	p__Bacteroidetes	c__Bacteroidia	o__Bacteroidales	f__Bacteroidaceae		0	0	0	144	9	0	52	0	0	2	0	0	0	0	0		0	0	0	0.624079	0.0531067	0	0.1338	0	0	0.0291971	0	0	0	0	0		0.135437	0.0325994	0
k__Bacteria	p__Bacteroidetes	c__Bacteroidia	o__Bacteroidales	f__Porphyromonadaceae		0	0	0	22	0	0	147	0	11	3	15	0	0	0	0		0	0	0	0.0953454	0	0	0.378242	0	0.178542	0.0437956	0.0280175	0	0	0	0		0.0190691	0.120116	0.0056035
k__Bacteria	p__Bacteroidetes	c__Bacteroidia	o__Bacteroidales	f__Prevotellaceae		0	0	0	0	0	0	0	0	39	0	0	3	0	0	0		0	0	0	0	0	0	0	0	0.633014	0	0	0.0054612	0	0	0		0	0.126603	0.00109224
k__Bacteria	p__Bacteroidetes	c__Bacteroidia	o__Bacteroidales	f__Rikenellaceae		2	0	0	18	0	0	39	0	0	0	0	0	0	0	0		0.00536164	0	0	0.0780099	0	0	0.10035	0	0	0	0	0	0	0	0		0.0166743	0.02007	0
k__Bacteria	p__Bacteroidetes	c__Bacteroidia	o__Bacteroidales	f__S24-7		0	0	0	0	0	0	37	0	0	0	0	0	0	0	0		0	0	0	0	0	0	0.0952038	0	0	0	0	0	0	0	0		0	0.0190408	0
k__Bacteria	p__Bacteroidetes	c__Bacteroidia	o__Bacteroidales	f__[Barnesiellaceae]		0	0	0	0	0	0	6	0	0	0	0	0	0	0	0		0	0	0	0	0	0	0.0154385	0	0	0	0	0	0	0	0		0	0.00308769	0
k__Bacteria	p__Bacteroidetes	c__Bacteroidia	o__Bacteroidales	f__[Odoribacteraceae]		0	0	0	0	0	0	83	0	0	0	0	0	0	0	0		0	0	0	0	0	0	0.213565	0	0	0	0	0	0	0	0		0	0.0427131	0
k__Bacteria	p__Bacteroidetes	c__Cytophagia	o__Cytophagales	__		3	0	0	0	0	0	0	0	0	0	2	2	4	0	0		0.00804246	0	0	0	0	0	0	0	0	0	0.00373566	0.0036408	0.00783484	0	0		0.00160849	0	0.00304226
k__Bacteria	p__Bacteroidetes	c__Cytophagia	o__Cytophagales	f__		0	0	0	0	0	0	0	0	0	0	2	0	0	0	0		0	0	0	0	0	0	0	0	0	0	0.00373566	0	0	0	0		0	0	0.000747133
k__Bacteria	p__Bacteroidetes	c__Cytophagia	o__Cytophagales	f__Cytophagaceae		1222	1755	1575	1094	1257	70	140	65	57	106	6802	5760	8432	1352	1952		3.27596	4.04695	3.64794	4.74127	7.41724	0.17102	0.360231	0.167452	0.925174	1.54745	12.705	10.4855	16.5158	13.0767	12.6392		4.62587	0.634264	13.0845
k__Bacteria	p__Bacteroidetes	c__Cytophagia	o__Cytophagales	f__[Amoebophilaceae]		0	2	0	0	0	0	0	0	0	0	0	0	0	0	0		0	0.00461191	0	0	0	0	0	0	0	0	0	0	0	0	0		0.000922382	0	0
k__Bacteria	p__Bacteroidetes	c__Flavobacteriia	o__Flavobacteriales	__		0	0	0	2	0	0	0	0	0	0	0	0	0	0	0		0	0	0	0.00866776	0	0	0	0	0	0	0	0	0	0	0		0.00173355	0	0
k__Bacteria	p__Bacteroidetes	c__Flavobacteriia	o__Flavobacteriales	f__Blattabacteriaceae		0	4	9	0	0	0	0	0	0	0	0	0	0	0	0		0	0.00922382	0.0208454	0	0	0	0	0	0	0	0	0	0	0	0		0.00601384	0	0
k__Bacteria	p__Bacteroidetes	c__Flavobacteriia	o__Flavobacteriales	f__Cryomorphaceae		0	0	2	0	0	0	0	0	0	0	3	4	0	0	0		0	0	0.00463231	0	0	0	0	0	0	0	0.0056035	0.0072816	0	0	0		0.000926462	0	0.00257702
k__Bacteria	p__Bacteroidetes	c__Flavobacteriia	o__Flavobacteriales	f__Flavobacteriaceae		47	75	59	228	5	80	0	17	0	0	40	196	80	46	113		0.125999	0.172947	0.136653	0.988125	0.0295037	0.195451	0	0.0437952	0	0	0.0747133	0.356798	0.156697	0.444917	0.731676		0.290645	0.0478492	0.35296
k__Bacteria	p__Bacteroidetes	c__Flavobacteriia	o__Flavobacteriales	f__[Weeksellaceae]		22	63	37	237	10	23	0	37	0	0	29	27	4	10	226		0.0589781	0.145275	0.0856977	1.02713	0.0590075	0.0561921	0	0.0953191	0	0	0.0541671	0.0491508	0.00783484	0.0967212	1.46335		0.275218	0.0303022	0.334245
k__Bacteria	p__Bacteroidetes	c__Sphingobacteriia	o__Sphingobacteriales	f__		0	0	0	4	0	0	0	0	0	0	0	0	0	0	6		0	0	0	0.0173355	0	0	0	0	0	0	0	0	0	0	0.03885		0.00346711	0	0.00777001
k__Bacteria	p__Bacteroidetes	c__Sphingobacteriia	o__Sphingobacteriales	f__Sphingobacteriaceae		342	602	424	1451	192	352	263	256	93	50	788	750	758	424	715		0.916841	1.38818	0.98205	6.28846	1.13294	0.859984	0.676719	0.659505	1.5095	0.729927	1.47185	1.3653	1.4847	4.10098	4.62963		2.1417	0.887126	2.61049
k__Bacteria	p__Bacteroidetes	c__[Saprospirae]	o__[Saprospirales]	__		0	0	0	2	0	0	0	0	0	0	0	0	0	0	0		0	0	0	0.00866776	0	0	0	0	0	0	0	0	0	0	0		0.00173355	0	0
k__Bacteria	p__Bacteroidetes	c__[Saprospirae]	o__[Saprospirales]	f__Chitinophagaceae		176	258	193	396	159	11	0	0	0	0	27	112	95	13	208		0.471825	0.594936	0.447018	1.71622	0.938219	0.0268745	0	0	0	0	0.0504315	0.203885	0.186077	0.125737	1.3468		0.833643	0.0053749	0.382587
k__Bacteria	p__Chlamydiae	c__Chlamydiia	o__Chlamydiales	__		2	5	0	0	10	5	0	0	0	0	0	2	0	0	0		0.00536164	0.0115298	0	0	0.0590075	0.0122157	0	0	0	0	0	0.0036408	0	0	0		0.0151798	0.00244314	0.00072816
k__Bacteria	p__Chlamydiae	c__Chlamydiia	o__Chlamydiales	f__		11	23	21	32	0	3	0	7	0	0	18	24	7	0	0		0.029489	0.0530369	0.0486393	0.138684	0	0.00732941	0	0.0180333	0	0	0.033621	0.0436896	0.013711	0	0		0.0539699	0.00507255	0.0182043
k__Bacteria	p__Chlamydiae	c__Chlamydiia	o__Chlamydiales	f__Parachlamydiaceae		0	0	2	0	10	0	0	0	0	0	0	0	0	12	0		0	0	0.00463231	0	0.0590075	0	0	0	0	0	0	0	0	0.116065	0		0.012728	0	0.0232131
k__Bacteria	p__Chlamydiae	c__Chlamydiia	o__Chlamydiales	f__Rhabdochlamydiaceae		10	28	23	15	0	0	0	0	0	0	0	0	0	0	0		0.0268082	0.0645667	0.0532716	0.0650082	0	0	0	0	0	0	0	0	0	0	0		0.0419309	0	0
k__Bacteria	p__Chlamydiae	c__Chlamydiia	o__Chlamydiales	f__Simkaniaceae		0	0	0	0	0	0	0	0	0	0	4	0	0	0	0		0	0	0	0	0	0	0	0	0	0	0.00747133	0	0	0	0		0	0	0.00149427
k__Bacteria	p__Chloroflexi	c__Anaerolineae	o__SBR1031	f__A4b		0	0	0	0	0	0	0	0	0	0	0	0	2	0	0		0	0	0	0	0	0	0	0	0	0	0	0	0.00391742	0	0		0	0	0.000783484
k__Bacteria	p__Chloroflexi	c__Anaerolineae	o__envOPS12	f__		0	0	0	0	0	0	0	0	0	0	2	0	0	0	0		0	0	0	0	0	0	0	0	0	0	0.00373566	0	0	0	0		0	0	0.000747133
k__Bacteria	p__Chloroflexi	c__Chloroflexi	o__AKIW781	f__		0	0	0	0	0	0	0	0	0	0	0	3	0	0	0		0	0	0	0	0	0	0	0	0	0	0	0.0054612	0	0	0		0	0	0.00109224
k__Bacteria	p__Chloroflexi	c__Chloroflexi	o__Chloroflexales	f__FFCH7168		0	0	0	0	0	0	0	0	0	0	0	3	0	0	0		0	0	0	0	0	0	0	0	0	0	0	0.0054612	0	0	0		0	0	0.00109224
k__Bacteria	p__Chloroflexi	c__Chloroflexi	o__[Roseiflexales]	f__		0	0	0	0	0	0	0	0	0	0	0	3	0	0	0		0	0	0	0	0	0	0	0	0	0	0	0.0054612	0	0	0		0	0	0.00109224
k__Bacteria	p__Chloroflexi	c__Thermomicrobia	__	__		0	0	0	0	0	0	0	0	0	0	0	2	0	0	0		0	0	0	0	0	0	0	0	0	0	0	0.0036408	0	0	0		0	0	0.00072816
k__Bacteria	p__Chloroflexi	c__Thermomicrobia	o__JG30-KF-CM45	f__		0	0	0	0	0	0	0	0	0	0	3	3	0	0	0		0	0	0	0	0	0	0	0	0	0	0.0056035	0.0054612	0	0	0		0	0	0.00221294
k__Bacteria	p__Deferribacteres	c__Deferribacteres	o__Deferribacterales	f__Deferribacteraceae		0	0	0	0	0	0	21	0	0	0	0	0	0	0	0		0	0	0	0	0	0	0.0540346	0	0	0	0	0	0	0	0		0	0.0108069	0
k__Bacteria	p__FBP	c__	o__	f__		37	25	30	91	10	17	2	0	0	0	159	121	193	68	57		0.0991904	0.0576488	0.0694847	0.394383	0.0590075	0.0415333	0.00514615	0	0	0	0.296985	0.220268	0.378031	0.657704	0.369075		0.135943	0.00933589	0.384413
k__Bacteria	p__Firmicutes	__	__	__		0	0	0	4	0	0	0	0	0	0	0	0	0	0	0		0	0	0	0.0173355	0	0	0	0	0	0	0	0	0	0	0		0.00346711	0	0
k__Bacteria	p__Firmicutes	c__Bacilli	o__Bacillales	__		0	0	0	0	0	0	0	0	0	0	0	0	0	0	2		0	0	0	0	0	0	0	0	0	0	0	0	0	0	0.01295		0	0	0.00259
k__Bacteria	p__Firmicutes	c__Bacilli	o__Bacillales	f__Bacillaceae		0	0	0	0	0	0	0	0	6	0	0	0	0	11	0		0	0	0	0	0	0	0	0	0.0973868	0	0	0	0	0.106393	0		0	0.0194774	0.0212787
k__Bacteria	p__Firmicutes	c__Bacilli	o__Bacillales	f__Paenibacillaceae		0	0	2	0	0	0	7	23	0	0	19	3	5	3	90		0	0	0.00463231	0	0	0	0.0180115	0.0592524	0	0	0.0354888	0.0054612	0.00979355	0.0290163	0.582751		0.000926462	0.0154528	0.132502
k__Bacteria	p__Firmicutes	c__Bacilli	o__Bacillales	f__Staphylococcaceae		0	0	5	34	0	0	0	0	0	0	0	0	3	20	28		0	0	0.0115808	0.147352	0	0	0	0	0	0	0	0	0.00587613	0.193442	0.1813		0.0317866	0	0.0761237
k__Bacteria	p__Firmicutes	c__Bacilli	o__Bacillales	f__[Exiguobacteraceae]		0	0	0	0	0	0	0	0	0	0	2	0	0	0	0		0	0	0	0	0	0	0	0	0	0	0.00373566	0	0	0	0		0	0	0.000747133
k__Bacteria	p__Firmicutes	c__Bacilli	o__Lactobacillales	__		0	0	2	0	0	0	0	0	0	0	0	0	0	0	0		0	0	0.00463231	0	0	0	0	0	0	0	0	0	0	0	0		0.000926462	0	0
k__Bacteria	p__Firmicutes	c__Bacilli	o__Lactobacillales	f__		0	0	0	0	0	0	0	0	0	0	6	10	5	0	0		0	0	0	0	0	0	0	0	0	0	0.011207	0.018204	0.00979355	0	0		0	0	0.00784091
k__Bacteria	p__Firmicutes	c__Bacilli	o__Lactobacillales	f__Enterococcaceae		8	7	0	61	0	0	20	0	0	34	115	7	0	0	0		0.0214466	0.0161417	0	0.264367	0	0	0.0514615	0	0	0.49635	0.214801	0.0127428	0	0	0		0.060391	0.109562	0.0455087
k__Bacteria	p__Firmicutes	c__Bacilli	o__Lactobacillales	f__Lactobacillaceae		0	6	0	0	0	0	0	0	0	0	0	0	0	0	0		0	0.0138357	0	0	0	0	0	0	0	0	0	0	0	0	0		0.00276714	0	0
k__Bacteria	p__Firmicutes	c__Bacilli	o__Lactobacillales	f__Leuconostocaceae		0	0	2	8	0	0	0	0	0	2	0	0	0	0	0		0	0	0.00463231	0.0346711	0	0	0	0	0	0.0291971	0	0	0	0	0		0.00786067	0.00583942	0
k__Bacteria	p__Firmicutes	c__Bacilli	o__Lactobacillales	f__Streptococcaceae		0	3	2	0	2	0	12	0	0	0	3	4	0	0	38		0	0.00691786	0.00463231	0	0.0118015	0	0.0308769	0	0	0	0.0056035	0.0072816	0	0	0.24605		0.00467033	0.00617538	0.0517871
k__Bacteria	p__Firmicutes	c__Clostridia	o__Clostridiales	__		0	2	0	0	0	0	152	0	0	0	0	0	0	0	0		0	0.00461191	0	0	0	0	0.391107	0	0	0	0	0	0	0	0		0.000922382	0.0782215	0
k__Bacteria	p__Firmicutes	c__Clostridia	o__Clostridiales	f__		0	3	6	10	0	0	78	0	6	0	0	0	0	0	0		0	0.00691786	0.0138969	0.0433388	0	0	0.2007	0	0.0973868	0	0	0	0	0	0		0.0128307	0.0596173	0
k__Bacteria	p__Firmicutes	c__Clostridia	o__Clostridiales	f__Clostridiaceae		0	0	0	0	0	0	0	0	0	0	0	0	5	0	0		0	0	0	0	0	0	0	0	0	0	0	0	0.00979355	0	0		0	0	0.00195871
k__Bacteria	p__Firmicutes	c__Clostridia	o__Clostridiales	f__Lachnospiraceae		6	17	4	231	7	0	900	0	0	0	0	0	0	0	0		0.0160849	0.0392012	0.00926462	1.00113	0.0413052	0	2.31577	0	0	0	0	0	0	0	0		0.221397	0.463154	0
k__Bacteria	p__Firmicutes	c__Clostridia	o__Clostridiales	f__Peptococcaceae		0	0	0	0	0	0	17	0	0	0	0	0	0	0	0		0	0	0	0	0	0	0.0437423	0	0	0	0	0	0	0	0		0	0.00874846	0
k__Bacteria	p__Firmicutes	c__Clostridia	o__Clostridiales	f__Ruminococcaceae		0	0	4	3	0	0	750	0	16	6	0	0	0	0	0		0	0	0.00926462	0.0130016	0	0	1.92981	0	0.259698	0.0875912	0	0	0	0	0		0.00445325	0.455419	0
k__Bacteria	p__Firmicutes	c__Erysipelotrichi	o__Erysipelotrichales	f__Erysipelotrichaceae		0	0	0	44	0	0	7	0	0	6	9	0	0	0	0		0	0	0	0.190691	0	0	0.0180115	0	0	0.0875912	0.0168105	0	0	0	0		0.0381382	0.0211206	0.0033621
k__Bacteria	p__Gemmatimonadetes	c__Gemmatimonadetes	o__Gemmatimonadales	f__		0	0	0	0	0	0	0	0	0	0	3	0	0	0	0		0	0	0	0	0	0	0	0	0	0	0.0056035	0	0	0	0		0	0	0.0011207
k__Bacteria	p__Gemmatimonadetes	c__Gemmatimonadetes	o__Gemmatimonadales	f__Ellin5301		0	0	0	0	0	0	0	0	0	0	0	0	2	0	0		0	0	0	0	0	0	0	0	0	0	0	0	0.00391742	0	0		0	0	0.000783484
k__Bacteria	p__OD1	__	__	__		0	0	0	0	0	0	0	0	0	0	3	0	0	0	0		0	0	0	0	0	0	0	0	0	0	0.0056035	0	0	0	0		0	0	0.0011207
k__Bacteria	p__OD1	c__	o__	f__		0	8	8	32	6	96	76	25	18	0	26	27	3	122	0		0	0.0184476	0.0185292	0.138684	0.0354045	0.234541	0.195554	0.0644048	0.29216	0	0.0485636	0.0491508	0.00587613	1.18	0		0.0422131	0.157332	0.256718
k__Bacteria	p__Planctomycetes	c__Phycisphaerae	o__WD2101	f__		109	163	153	132	137	0	0	0	0	0	4	53	18	0	41		0.29221	0.37587	0.354372	0.572072	0.808403	0	0	0	0	0	0.00747133	0.0964812	0.0352568	0	0.265475		0.480585	0	0.0809369
k__Bacteria	p__Planctomycetes	c__Planctomycetia	o__Gemmatales	f__Gemmataceae		2	8	21	0	0	0	0	0	0	0	2	0	0	0	0		0.00536164	0.0184476	0.0486393	0	0	0	0	0	0	0	0.00373566	0	0	0	0		0.0144897	0	0.000747133
k__Bacteria	p__Planctomycetes	c__Planctomycetia	o__Gemmatales	f__Isosphaeraceae		80	67	130	10	168	0	0	0	0	0	0	8	12	0	0		0.214466	0.154499	0.3011	0.0433388	0.991326	0	0	0	0	0	0	0.0145632	0.0235045	0	0		0.340946	0	0.00761354
k__Bacteria	p__Proteobacteria	__	__	__		9	2	6	21	2	5	4	20	62	13	52	16	38	65	34		0.0241274	0.00461191	0.0138969	0.0910115	0.0118015	0.0122157	0.0102923	0.0515238	1.00633	0.189781	0.0971273	0.0291264	0.074431	0.628687	0.22015		0.0290899	0.254029	0.209904
k__Bacteria	p__Proteobacteria	c__Alphaproteobacteria	__	__		52	53	51	75	16	28	8	11	17	28	31	78	89	39	165		0.139403	0.122216	0.118124	0.325041	0.094412	0.0684078	0.0205846	0.0283381	0.275929	0.408759	0.0579028	0.141991	0.174325	0.377212	1.06838		0.159839	0.160404	0.363962
k__Bacteria	p__Proteobacteria	c__Alphaproteobacteria	o__	f__		8	12	6	0	12	0	0	0	0	0	0	0	5	2	0		0.0214466	0.0276714	0.0138969	0	0.070809	0	0	0	0	0	0	0	0.00979355	0.0193442	0		0.0267648	0	0.00582756
k__Bacteria	p__Proteobacteria	c__Alphaproteobacteria	o__BD7-3	f__		7	21	17	16	45	18	0	3	0	0	17	50	67	0	64		0.0187657	0.048425	0.0393746	0.0693421	0.265534	0.0439764	0	0.00772857	0	0	0.0317531	0.09102	0.131234	0	0.4144		0.0882883	0.010341	0.133681
k__Bacteria	p__Proteobacteria	c__Alphaproteobacteria	o__Caulobacterales	f__		0	0	0	0	0	0	0	0	0	0	0	0	0	0	3		0	0	0	0	0	0	0	0	0	0	0	0	0	0	0.019425		0	0	0.003885
k__Bacteria	p__Proteobacteria	c__Alphaproteobacteria	o__Caulobacterales	f__Caulobacteraceae		201	229	273	230	276	55	28	14	0	0	10	18	17	23	30		0.538845	0.528063	0.63231	0.996793	1.62861	0.134372	0.0720461	0.0360667	0	0	0.0186783	0.0327672	0.0332981	0.222459	0.19425		0.864924	0.0484971	0.10029
k__Bacteria	p__Proteobacteria	c__Alphaproteobacteria	o__Ellin329	f__		9	2	7	0	0	0	0	0	0	0	0	0	0	0	0		0.0241274	0.00461191	0.0162131	0	0	0	0	0	0	0	0	0	0	0	0		0.00899048	0	0
k__Bacteria	p__Proteobacteria	c__Alphaproteobacteria	o__RF32	f__		0	0	0	0	0	0	62	0	0	0	0	0	0	0	0		0	0	0	0	0	0	0.159531	0	0	0	0	0	0	0	0		0	0.0319061	0
k__Bacteria	p__Proteobacteria	c__Alphaproteobacteria	o__Rhizobiales	__		76	74	67	30	150	16	41	13	0	18	125	275	658	60	129		0.203742	0.170641	0.155182	0.130016	0.885112	0.0390902	0.105496	0.0334905	0	0.262774	0.233479	0.50061	1.28883	0.580327	0.835276		0.308939	0.0881701	0.687705
k__Bacteria	p__Proteobacteria	c__Alphaproteobacteria	o__Rhizobiales	f__		0	0	0	0	0	0	0	0	0	0	0	0	0	0	1		0	0	0	0	0	0	0	0	0	0	0	0	0	0	0.00647501		0	0	0.001295
k__Bacteria	p__Proteobacteria	c__Alphaproteobacteria	o__Rhizobiales	f__Aurantimonadaceae		551	494	638	191	171	46	16	8	0	0	250	810	397	14	214		1.47713	1.13914	1.47771	0.827772	1.00903	0.112384	0.0411692	0.0206095	0	0	0.466958	1.47452	0.777608	0.13541	1.38565		1.18616	0.0348326	0.84803
k__Bacteria	p__Proteobacteria	c__Alphaproteobacteria	o__Rhizobiales	f__Beijerinckiaceae		1212	1206	1404	451	554	101	33	0	0	0	8	115	73	0	43		3.24916	2.78098	3.25188	1.95458	3.26902	0.246757	0.0849115	0	0	0	0.0149427	0.209346	0.142986	0	0.278425		2.90112	0.0663336	0.12914
k__Bacteria	p__Proteobacteria	c__Alphaproteobacteria	o__Rhizobiales	f__Bradyrhizobiaceae		176	199	226	231	76	7	0	0	0	0	8	4	4	26	0		0.471825	0.458885	0.523451	1.00113	0.448457	0.017102	0	0	0	0	0.0149427	0.0072816	0.00783484	0.251475	0		0.580749	0.00342039	0.0563068
k__Bacteria	p__Proteobacteria	c__Alphaproteobacteria	o__Rhizobiales	f__Hyphomicrobiaceae		18	11	6	24	7	8	0	0	0	0	13	13	32	0	29		0.0482548	0.0253655	0.0138969	0.104013	0.0413052	0.0195451	0	0	0	0	0.0242818	0.0236652	0.0626787	0	0.187775		0.0465671	0.00390902	0.0596802
k__Bacteria	p__Proteobacteria	c__Alphaproteobacteria	o__Rhizobiales	f__Methylobacteriaceae		10128	10713	11499	2966	3296	1462	1596	641	201	254	4505	12873	5425	215	478		27.1514	24.7037	26.6335	12.8543	19.4489	3.57186	4.10663	1.65134	3.26246	3.70803	8.41458	23.434	10.626	2.0795	3.09505		22.1583	3.26006	9.52983
k__Bacteria	p__Proteobacteria	c__Alphaproteobacteria	o__Rhizobiales	f__Methylocystaceae		5449	5745	6174	512	1056	413	764	68	82	0	645	651	1325	329	95		14.6078	13.2477	14.2999	2.21895	6.23119	1.00902	1.96583	0.175181	1.33095	0	1.20475	1.18508	2.59529	3.18213	0.615126		10.1211	0.896196	1.75647
k__Bacteria	p__Proteobacteria	c__Alphaproteobacteria	o__Rhizobiales	f__Phyllobacteriaceae		0	0	0	0	0	0	0	0	0	0	0	10	0	0	30		0	0	0	0	0	0	0	0	0	0	0	0.018204	0	0	0.19425		0	0	0.0424908
k__Bacteria	p__Proteobacteria	c__Alphaproteobacteria	o__Rhizobiales	f__Rhizobiaceae		153	205	177	243	26	166	96	138	22	29	161	390	315	108	234		0.410166	0.472721	0.409959	1.05313	0.153419	0.405561	0.247015	0.355514	0.357085	0.423358	0.300721	0.709956	0.616994	1.04459	1.51515		0.49988	0.357707	0.837482
k__Bacteria	p__Proteobacteria	c__Alphaproteobacteria	o__Rhizobiales	f__Xanthobacteraceae		0	0	0	0	0	0	2	0	0	0	0	5	0	0	0		0	0	0	0	0	0	0.00514615	0	0	0	0	0.009102	0	0	0		0	0.00102923	0.0018204
k__Bacteria	p__Proteobacteria	c__Alphaproteobacteria	o__Rhodobacterales	f__Rhodobacteraceae		0	0	0	14	0	4	5	0	0	0	50	21	21	0	18		0	0	0	0.0606744	0	0.00977254	0.0128654	0	0	0	0.0933916	0.0382284	0.0411329	0	0.11655		0.0121349	0.00452758	0.0578606
k__Bacteria	p__Proteobacteria	c__Alphaproteobacteria	o__Rhodospirillales	__		2	3	4	0	0	0	0	0	0	0	6	8	12	6	0		0.00536164	0.00691786	0.00926462	0	0	0	0	0	0	0	0.011207	0.0145632	0.0235045	0.0580327	0		0.00430883	0	0.0214615
k__Bacteria	p__Proteobacteria	c__Alphaproteobacteria	o__Rhodospirillales	f__Acetobacteraceae		2595	2852	2904	821	1083	96	193	45	2	46	929	2534	2671	216	672		6.95673	6.57658	6.72611	3.55812	6.39051	0.234541	0.496604	0.115929	0.0324623	0.671533	1.73522	4.61289	5.23172	2.08918	4.3512		6.04161	0.310214	3.60404
k__Bacteria	p__Proteobacteria	c__Alphaproteobacteria	o__Rhodospirillales	f__Rhodospirillaceae		19	6	23	9	13	4	0	0	0	0	0	0	3	0	0		0.0509356	0.0138357	0.0532716	0.0390049	0.0767097	0.00977254	0	0	0	0	0	0	0.00587613	0	0		0.0467515	0.00195451	0.00117523
k__Bacteria	p__Proteobacteria	c__Alphaproteobacteria	o__Rickettsiales	__		0	0	0	7	0	0	0	0	2	0	0	10	0	4	0		0	0	0	0.0303372	0	0	0	0	0.0324623	0	0	0.018204	0	0.0386885	0		0.00606744	0.00649245	0.0113785
k__Bacteria	p__Proteobacteria	c__Alphaproteobacteria	o__Rickettsiales	f__		27	65	27	66	16	63	32	21	59	16	205	86	281	226	259		0.0723822	0.149887	0.0625362	0.286036	0.094412	0.153918	0.0823384	0.0541	0.957637	0.233577	0.382906	0.156554	0.550398	2.1859	1.67703		0.133051	0.296314	0.990556
k__Bacteria	p__Proteobacteria	c__Alphaproteobacteria	o__Rickettsiales	f__Rickettsiaceae		22	28	23	46	18	42	0	32	66	122	207	153	245	156	76		0.0589781	0.0645667	0.0532716	0.199359	0.106213	0.102612	0	0.0824381	1.07125	1.78102	0.386641	0.278521	0.479884	1.50885	0.4921		0.0964777	0.607465	0.629199
k__Bacteria	p__Proteobacteria	c__Alphaproteobacteria	o__Rickettsiales	f__mitochondria		43	66	53	0	80	35	97	104	121	88	60	42	39	54	0		0.115275	0.152193	0.122756	0	0.47206	0.0855098	0.249588	0.267924	1.96397	1.28467	0.11207	0.0764568	0.0763897	0.522294	0		0.172457	0.770332	0.157442
k__Bacteria	p__Proteobacteria	c__Alphaproteobacteria	o__Sphingomonadales	__		28	50	40	44	17	62	63	58	0	0	341	214	679	0	43		0.075063	0.115298	0.0926462	0.190691	0.100313	0.151474	0.162104	0.149419	0	0	0.636931	0.389565	1.32996	0	0.278425		0.114802	0.0925994	0.526977
k__Bacteria	p__Proteobacteria	c__Alphaproteobacteria	o__Sphingomonadales	f__Sphingomonadaceae		6388	8213	7680	3983	2026	2569	2621	1847	661	478	14307	11551	15301	2633	2872		17.1251	18.9388	17.7881	17.2619	11.9549	6.27642	6.74403	4.75822	10.7288	6.9781	26.7231	21.0274	29.9702	25.4667	18.5962		16.6137	7.09711	24.3567
k__Bacteria	p__Proteobacteria	c__Betaproteobacteria	__	__		4	0	2	2	0	0	2	0	0	0	2	0	2	0	0		0.0107233	0	0.00463231	0.00866776	0	0	0.00514615	0	0	0	0.00373566	0	0.00391742	0	0		0.00480467	0.00102923	0.00153062
k__Bacteria	p__Proteobacteria	c__Betaproteobacteria	o__Burkholderiales	__		0	5	5	20	3	15	2	0	0	0	0	6	0	0	0		0	0.0115298	0.0115808	0.0866776	0.0177022	0.036647	0.00514615	0	0	0	0	0.0109224	0	0	0		0.0254981	0.00835864	0.00218448
k__Bacteria	p__Proteobacteria	c__Betaproteobacteria	o__Burkholderiales	f__		82	136	95	122	111	0	0	0	0	0	7	0	13	0	0		0.219827	0.31361	0.220035	0.528734	0.654983	0	0	0	0	0	0.0130748	0	0.0254632	0	0		0.387438	0	0.00770761
k__Bacteria	p__Proteobacteria	c__Betaproteobacteria	o__Burkholderiales	f__Alcaligenaceae		0	3	0	28	0	15	0	31	92	0	33	106	9	7	30		0	0.00691786	0	0.121349	0	0.036647	0	0.0798619	1.49326	0	0.0616385	0.192962	0.0176284	0.0677048	0.19425		0.0256533	0.321955	0.106837
k__Bacteria	p__Proteobacteria	c__Betaproteobacteria	o__Burkholderiales	f__Burkholderiaceae		221	504	311	331	101	449	177	40	62	76	28	54	10	165	49		0.592462	1.1622	0.720324	1.43452	0.595976	1.09697	0.455434	0.103048	1.00633	1.10949	0.0522993	0.0983016	0.0195871	1.5959	0.317275		0.901095	0.754254	0.416672
k__Bacteria	p__Proteobacteria	c__Betaproteobacteria	o__Burkholderiales	f__Comamonadaceae		1278	1788	1495	559	425	179	51	114	48	0	1824	866	2831	274	363		3.42609	4.12305	3.46265	2.42264	2.50782	0.437321	0.131227	0.293686	0.779094	0	3.40693	1.57647	5.54511	2.65016	2.35043		3.18845	0.328266	3.10582
k__Bacteria	p__Proteobacteria	c__Betaproteobacteria	o__Burkholderiales	f__Oxalobacteraceae		300	363	307	713	209	1840	381	1254	330	118	7472	806	1931	788	1164		0.804246	0.837061	0.71106	3.09006	1.23326	4.49537	0.980342	3.23054	5.35627	1.72263	13.9564	1.46724	3.78227	7.62163	7.53691		1.33514	3.15703	6.8729
k__Bacteria	p__Proteobacteria	c__Betaproteobacteria	o__Methylophilales	__		0	2	0	0	0	0	0	0	0	0	0	0	0	0	0		0	0.00461191	0	0	0	0	0	0	0	0	0	0	0	0	0		0.000922382	0	0
k__Bacteria	p__Proteobacteria	c__Betaproteobacteria	o__Neisseriales	f__Neisseriaceae		0	14	0	33	0	4	0	0	0	0	0	0	0	0	0		0	0.0322834	0	0.143018	0	0.00977254	0	0	0	0	0	0	0	0	0		0.0350603	0.00195451	0
k__Bacteria	p__Proteobacteria	c__Betaproteobacteria	o__Procabacteriales	f__Procabacteriaceae		0	3	2	8	0	18	0	7	12	9	36	31	28	13	44		0	0.00691786	0.00463231	0.0346711	0	0.0439764	0	0.0180333	0.194774	0.131387	0.067242	0.0564324	0.0548439	0.125737	0.2849		0.00924425	0.077634	0.117831
k__Bacteria	p__Proteobacteria	c__Deltaproteobacteria	__	__		4	4	0	4	4	2	0	0	0	0	2	2	8	9	4		0.0107233	0.00922382	0	0.0173355	0.023603	0.00488627	0	0	0	0	0.00373566	0.0036408	0.0156697	0.087049	0.0259		0.0121771	0.000977254	0.027199
k__Bacteria	p__Proteobacteria	c__Deltaproteobacteria	o__Bdellovibrionales	f__Bacteriovoracaceae		0	0	3	0	0	63	0	0	0	0	333	38	159	95	49		0	0	0.00694847	0	0	0.153918	0	0	0	0	0.621988	0.0691752	0.311435	0.918851	0.317275		0.00138969	0.0307835	0.447745
k__Bacteria	p__Proteobacteria	c__Deltaproteobacteria	o__Bdellovibrionales	f__Bdellovibrionaceae		265	280	282	350	340	467	39	45	9	6	753	1001	871	120	560		0.710418	0.645667	0.653156	1.51686	2.00625	1.14094	0.10035	0.115929	0.14608	0.0875912	1.40648	1.82222	1.70604	1.16065	3.626		1.10647	0.318179	1.94428
k__Bacteria	p__Proteobacteria	c__Deltaproteobacteria	o__Desulfovibrionales	f__Desulfovibrionaceae		0	0	0	4	0	0	0	0	0	0	0	0	0	0	0		0	0	0	0.0173355	0	0	0	0	0	0	0	0	0	0	0		0.00346711	0	0
k__Bacteria	p__Proteobacteria	c__Deltaproteobacteria	o__MIZ46	f__		10	24	29	34	39	58	0	0	24	0	57	46	35	64	80		0.0268082	0.0553429	0.0671685	0.147352	0.230129	0.141702	0	0	0.389547	0	0.106466	0.0837384	0.0685549	0.619015	0.518001		0.10536	0.10625	0.279155
k__Bacteria	p__Proteobacteria	c__Deltaproteobacteria	o__Myxococcales	__		3	4	9	0	0	2	0	0	0	0	0	0	3	0	3		0.00804246	0.00922382	0.0208454	0	0	0.00488627	0	0	0	0	0	0	0.00587613	0	0.019425		0.00762234	0.000977254	0.00506023
k__Bacteria	p__Proteobacteria	c__Deltaproteobacteria	o__Myxococcales	f__		46	78	51	132	60	0	0	0	0	0	73	68	94	58	199		0.123318	0.179864	0.118124	0.572072	0.354045	0	0	0	0	0	0.136352	0.123787	0.184119	0.560983	1.28853		0.269485	0	0.458753
k__Bacteria	p__Proteobacteria	c__Deltaproteobacteria	o__Myxococcales	f__0319-6G20		10	20	19	35	25	38	0	0	0	0	6	13	21	0	59		0.0268082	0.0461191	0.0440069	0.151686	0.147519	0.0928392	0	0	0	0	0.011207	0.0236652	0.0411329	0	0.382025		0.0832278	0.0185678	0.0916061
k__Bacteria	p__Proteobacteria	c__Deltaproteobacteria	o__Myxococcales	f__Cystobacteraceae		4	5	6	3	11	0	0	0	0	0	0	12	3	3	52		0.0107233	0.0115298	0.0138969	0.0130016	0.0649082	0	0	0	0	0	0	0.0218448	0.00587613	0.0290163	0.3367		0.022812	0	0.0786875
k__Bacteria	p__Proteobacteria	c__Deltaproteobacteria	o__Myxococcales	f__Cystobacterineae		367	406	371	356	529	487	371	118	135	138	3446	1308	2356	507	1040		0.983861	0.936217	0.859294	1.54286	3.1215	1.18981	0.954611	0.303991	2.1912	2.0146	6.43655	2.38108	4.61472	4.90376	6.73401		1.48875	1.33084	5.01402
k__Bacteria	p__Proteobacteria	c__Deltaproteobacteria	o__Myxococcales	f__Haliangiaceae		0	5	0	13	6	0	0	0	0	0	0	0	9	0	0		0	0.0115298	0	0.0563405	0.0354045	0	0	0	0	0	0	0	0.0176284	0	0		0.0206549	0	0.00352568
k__Bacteria	p__Proteobacteria	c__Deltaproteobacteria	o__Myxococcales	f__Nannocystaceae		0	0	0	0	0	0	0	0	0	0	6	5	0	0	0		0	0	0	0	0	0	0	0	0	0	0.011207	0.009102	0	0	0		0	0	0.0040618
k__Bacteria	p__Proteobacteria	c__Deltaproteobacteria	o__Myxococcales	f__Polyangiaceae		0	0	3	0	0	0	0	0	0	0	0	0	0	0	0		0	0	0.00694847	0	0	0	0	0	0	0	0	0	0	0	0		0.00138969	0	0
k__Bacteria	p__Proteobacteria	c__Deltaproteobacteria	o__Spirobacillales	f__		7	5	10	31	23	2	0	0	0	0	90	24	83	89	30		0.0187657	0.0115298	0.0231616	0.13435	0.135717	0.00488627	0	0	0	0	0.168105	0.0436896	0.162573	0.860818	0.19425		0.0647049	0.000977254	0.285887
k__Bacteria	p__Proteobacteria	c__Epsilonproteobacteria	o__Campylobacterales	f__Campylobacteraceae		0	0	2	0	0	0	0	0	0	0	0	0	0	0	0		0	0	0.00463231	0	0	0	0	0	0	0	0	0	0	0	0		0.000926462	0	0
k__Bacteria	p__Proteobacteria	c__Gammaproteobacteria	__	__		2	0	0	10	5	5	13	0	15	2	3	20	2	2	13		0.00536164	0	0	0.0433388	0.0295037	0.0122157	0.03345	0	0.243467	0.0291971	0.0056035	0.036408	0.00391742	0.0193442	0.0841751		0.0156408	0.0636659	0.0298896
k__Bacteria	p__Proteobacteria	c__Gammaproteobacteria	o__Alteromonadales	f__[Chromatiaceae]		0	0	0	0	0	0	0	0	0	0	0	0	3	0	0		0	0	0	0	0	0	0	0	0	0	0	0	0.00587613	0	0		0	0	0.00117523
k__Bacteria	p__Proteobacteria	c__Gammaproteobacteria	o__Enterobacteriales	f__Enterobacteriaceae		326	406	418	626	222	22958	27135	29620	3111	4313	1612	2296	633	520	406		0.873948	0.936217	0.968153	2.71301	1.30997	56.0895	69.8204	76.3068	50.495	62.9635	3.01095	4.17964	1.23986	5.0295	2.62885		1.36026	63.135	3.21776
k__Bacteria	p__Proteobacteria	c__Gammaproteobacteria	o__Legionellales	__		0	2	5	7	16	0	0	0	0	0	3	11	0	0	43		0	0.00461191	0.0115808	0.0303372	0.094412	0	0	0	0	0	0.0056035	0.0200244	0	0	0.278425		0.0281884	0	0.0608106
k__Bacteria	p__Proteobacteria	c__Gammaproteobacteria	o__Legionellales	f__		6	3	0	3	0	3	0	0	5	0	9	30	19	6	56		0.0160849	0.00691786	0	0.0130016	0	0.00732941	0	0	0.0811557	0	0.0168105	0.054612	0.0372155	0.0580327	0.3626		0.00720089	0.017697	0.105854
k__Bacteria	p__Proteobacteria	c__Gammaproteobacteria	o__Legionellales	f__Coxiellaceae		18	15	23	48	37	117	4	0	0	7	4	27	74	31	45		0.0482548	0.0345893	0.0532716	0.208026	0.218328	0.285847	0.0102923	0	0	0.10219	0.00747133	0.0491508	0.144945	0.299836	0.291375		0.112494	0.0796658	0.158556
k__Bacteria	p__Proteobacteria	c__Gammaproteobacteria	o__Legionellales	f__Legionellaceae		5	7	14	16	7	25	0	22	21	22	138	2	12	14	13		0.0134041	0.0161417	0.0324262	0.0693421	0.0413052	0.0610784	0	0.0566762	0.340854	0.321168	0.257761	0.0036408	0.0235045	0.13541	0.0841751		0.0345239	0.155955	0.100898
k__Bacteria	p__Proteobacteria	c__Gammaproteobacteria	o__Oceanospirillales	f__Halomonadaceae		0	0	0	0	0	3	0	0	0	0	0	0	0	0	0		0	0	0	0	0	0.00732941	0	0	0	0	0	0	0	0	0		0	0.00146588	0
k__Bacteria	p__Proteobacteria	c__Gammaproteobacteria	o__Pasteurellales	f__		0	0	0	0	0	0	0	2	0	0	18	0	0	0	0		0	0	0	0	0	0	0	0.00515238	0	0	0.033621	0	0	0	0		0	0.00103048	0.0067242
k__Bacteria	p__Proteobacteria	c__Gammaproteobacteria	o__Pasteurellales	f__Pasteurellaceae		0	0	4	0	0	0	4	0	0	0	0	0	0	0	0		0	0	0.00926462	0	0	0	0.0102923	0	0	0	0	0	0	0	0		0.00185292	0.00205846	0
k__Bacteria	p__Proteobacteria	c__Gammaproteobacteria	o__Pseudomonadales	__		0	0	0	0	0	0	0	0	0	2	0	0	0	0	0		0	0	0	0	0	0	0	0	0	0.0291971	0	0	0	0	0		0	0.00583942	0
k__Bacteria	p__Proteobacteria	c__Gammaproteobacteria	o__Pseudomonadales	f__Moraxellaceae		0	0	14	85	0	0	0	49	0	0	22	0	5	4	0		0	0	0.0324262	0.36838	0	0	0	0.126233	0	0	0.0410923	0	0.00979355	0.0386885	0		0.0801612	0.0252467	0.0179149
k__Bacteria	p__Proteobacteria	c__Gammaproteobacteria	o__Pseudomonadales	f__Pseudomonadaceae		248	470	325	702	5	7634	1700	3850	541	749	3716	1345	472	586	294		0.664844	1.0838	0.75275	3.04239	0.0295037	18.6509	4.37423	9.91833	8.78104	10.9343	6.94086	2.44844	0.924511	5.66786	1.90365		1.11466	10.5318	3.57706
k__Bacteria	p__Proteobacteria	c__Gammaproteobacteria	o__Xanthomonadales	f__Sinobacteraceae		22	33	31	79	50	0	0	0	0	0	0	0	0	16	0		0.0589781	0.0760965	0.0718008	0.342377	0.295037	0	0	0	0	0	0	0	0	0.154754	0		0.168858	0	0.0309508
k__Bacteria	p__Proteobacteria	c__Gammaproteobacteria	o__Xanthomonadales	f__Xanthomonadaceae		83	121	103	186	0	503	63	68	109	104	28	50	5	34	83		0.222508	0.27902	0.238564	0.806102	0	1.2289	0.162104	0.175181	1.76919	1.51825	0.0522993	0.09102	0.00979355	0.328852	0.537426		0.309239	0.970725	0.203878
k__Bacteria	p__Spirochaetes	c__Spirochaetes	o__Spirochaetales	f__Spirochaetaceae		0	0	0	8	0	0	0	0	0	0	0	0	0	0	0		0	0	0	0.0346711	0	0	0	0	0	0	0	0	0	0	0		0.00693421	0	0
k__Bacteria	p__TM6	c__SJA-4	o__	f__		0	0	7	0	0	0	0	0	0	0	12	7	0	0	0		0	0	0.0162131	0	0	0	0	0	0	0	0.022414	0.0127428	0	0	0		0.00324262	0	0.00703136
k__Bacteria	p__TM7	__	__	__		0	0	0	0	0	0	0	0	0	0	0	0	19	0	0		0	0	0	0	0	0	0	0	0	0	0	0	0.0372155	0	0		0	0	0.0074431
k__Bacteria	p__TM7	c__TM7-1	o__	f__		26	24	15	0	41	0	0	0	0	0	30	22	88	0	170		0.0697014	0.0553429	0.0347423	0	0.241931	0	0	0	0	0	0.056035	0.0400488	0.172367	0	1.10075		0.0803435	0	0.27384
k__Bacteria	p__TM7	c__TM7-3	o__	f__		0	0	2	0	16	3	0	0	0	0	5	83	7	6	12		0	0	0.00463231	0	0.094412	0.00732941	0	0	0	0	0.00933916	0.151093	0.013711	0.0580327	0.0777001		0.0198089	0.00146588	0.0619752
k__Bacteria	p__TM7	c__TM7-3	o__EW055	f__		3	3	6	14	3	0	0	0	0	0	49	333	105	58	52		0.00804246	0.00691786	0.0138969	0.0606744	0.0177022	0	0	0	0	0	0.0915238	0.606193	0.205665	0.560983	0.3367		0.0214468	0	0.360213
k__Bacteria	p__TM7	c__TM7-3	o__I025	f__		0	0	0	0	0	0	0	0	0	0	0	38	8	0	6		0	0	0	0	0	0	0	0	0	0	0	0.0691752	0.0156697	0	0.03885		0	0	0.024739
k__Bacteria	p__Tenericutes	c__Mollicutes	o__Anaeroplasmatales	f__Anaeroplasmataceae		0	0	0	0	0	0	168	0	0	0	0	0	0	0	0		0	0	0	0	0	0	0.432277	0	0	0	0	0	0	0	0		0	0.0864553	0
k__Bacteria	p__Tenericutes	c__Mollicutes	o__Entomoplasmatales	f__Entomoplasmataceae		0	0	0	0	0	3	5	0	0	0	0	0	0	0	0		0	0	0	0	0	0.00732941	0.0128654	0	0	0	0	0	0	0	0		0	0.00403896	0
k__Bacteria	p__Tenericutes	c__Mollicutes	o__Mycoplasmatales	f__Mycoplasmataceae		0	2	0	41	0	0	0	0	0	0	0	38	6	0	2		0	0.00461191	0	0.177689	0	0	0	0	0	0	0	0.0691752	0.0117523	0	0.01295		0.0364602	0	0.0187755
k__Bacteria	p__Verrucomicrobia	c__Opitutae	o__HA64	f__		4	0	0	0	0	0	0	0	0	0	0	0	0	0	0		0.0107233	0	0	0	0	0	0	0	0	0	0	0	0	0	0		0.00214466	0	0
k__Bacteria	p__Verrucomicrobia	c__Verrucomicrobiae	o__Verrucomicrobiales	f__Verrucomicrobiaceae		0	0	0	0	0	0	30	0	0	0	0	0	2	0	0		0	0	0	0	0	0	0.0771923	0	0	0	0	0	0.00391742	0	0		0	0.0154385	0.000783484
k__Bacteria	p__Verrucomicrobia	c__[Methylacidiphilae]	o__Methylacidiphilales	f__		4	0	0	18	6	0	0	0	0	0	0	0	0	0	0		0.0107233	0	0	0.0780099	0.0354045	0	0	0	0	0	0	0	0	0	0		0.0248275	0	0
k__Bacteria	p__Verrucomicrobia	c__[Methylacidiphilae]	o__Methylacidiphilales	f__LD19		0	0	2	0	0	0	0	0	0	0	0	0	0	0	0		0	0	0.00463231	0	0	0	0	0	0	0	0	0	0	0	0		0.000926462	0	0
k__Bacteria	p__Verrucomicrobia	c__[Spartobacteria]	o__[Chthoniobacterales]	f__[Chthoniobacteraceae]		60	86	100	110	194	6	0	0	0	0	6	46	16	0	34		0.160849	0.198312	0.231616	0.476727	1.14475	0.0146588	0	0	0	0	0.011207	0.0837384	0.0313394	0	0.22015		0.44245	0.00293176	0.069287
k__Bacteria	p__WPS-2	c__	o__	f__		28	25	39	82	90	0	0	0	0	0	0	14	0	0	0		0.075063	0.0576488	0.0903301	0.355378	0.531067	0	0	0	0	0	0	0.0254856	0	0	0		0.221898	0	0.00509712
k__Bacteria	p__[Thermi]	c__Deinococci	o__Deinococcales	f__Deinococcaceae		2	5	14	19	0	0	2	2	0	0	147	11	119	82	34		0.00536164	0.0115298	0.0324262	0.0823438	0	0	0.00514615	0.00515238	0	0	0.274571	0.0200244	0.233087	0.793113	0.22015		0.0263323	0.00205971	0.308189

## Sheet: Genus
Kingdom	Phylum	Class	Order	Family	Genus		Reads																							Ratio (%)									Average ratio (%)
							VVI1	VVI2	VVI3	VVI4	VVI5	RC1	RC2	RC3	RC4	RC5	SA1	SA2	SA3	SA4	SA5		VVI1	VVI2	VVI3	VVI4	VVI5	RC1	RC2	RC3	RC4	RC5	SA1	SA2	SA3	SA4	SA5		VVI1	RC	SA
k__Bacteria	p__[Thermi]	c__Deinococci	o__Deinococcales	f__Deinococcaceae	g__Deinococcus		2	5	14	19	0	0	2	2	0	0	147	11	119	82	34		0.00536164	0.0115298	0.0324262	0.0823438	0	0	0.00514615	0.00515238	0	0	0.274571	0.0200244	0.233087	0.793113	0.22015		0.0263323	0.00205971	0.308189
k__Bacteria	p__Acidobacteria	c__[Chloracidobacteria]	o__RB41	__	__		0	0	0	0	0	0	0	0	0	0	0	4	0	0	0		0	0	0	0	0	0	0	0	0	0	0	0.0072816	0	0	0		0	0	0.00145632
k__Bacteria	p__Acidobacteria	c__[Chloracidobacteria]	o__RB41	f__Ellin6075	g__		46	49	35	95	73	0	0	0	0	0	0	0	0	0	16		0.123318	0.112992	0.0810654	0.411719	0.430755	0	0	0	0	0	0	0	0	0	0.1036		0.23197	0	0.02072
k__Bacteria	p__Acidobacteria	c__Acidobacteria-6	o__iii1-15	f__	g__		0	0	0	0	0	2	0	0	0	0	0	0	0	0	0		0	0	0	0	0	0.00488627	0	0	0	0	0	0	0	0	0		0	0.000977254	0
k__Bacteria	p__Acidobacteria	c__Acidobacteriia	o__Acidobacteriales	f__Acidobacteriaceae	__		73	71	89	200	18	7	0	0	0	0	0	6	0	0	0		0.1957	0.163723	0.206138	0.866776	0.106213	0.017102	0	0	0	0	0	0.0109224	0	0	0		0.30771	0.00342039	0.00218448
k__Bacteria	p__Acidobacteria	c__Acidobacteriia	o__Acidobacteriales	f__Acidobacteriaceae	g__		157	165	172	172	243	9	7	0	0	0	0	0	4	0	0		0.420889	0.380482	0.398379	0.745428	1.43388	0.0219882	0.0180115	0	0	0	0	0	0.00783484	0	0		0.675812	0.00799995	0.00156697
k__Bacteria	p__Acidobacteria	c__Acidobacteriia	o__Acidobacteriales	f__Acidobacteriaceae	g__Acidicapsa		7	0	0	0	0	0	0	0	0	0	0	0	0	0	0		0.0187657	0	0	0	0	0	0	0	0	0	0	0	0	0	0		0.00375315	0	0
k__Bacteria	p__Acidobacteria	c__Acidobacteriia	o__Acidobacteriales	f__Acidobacteriaceae	g__Edaphobacter		46	39	45	57	96	3	0	0	0	0	0	0	0	0	0		0.123318	0.0899322	0.104227	0.247031	0.566472	0.00732941	0	0	0	0	0	0	0	0	0		0.226196	0.00146588	0
k__Bacteria	p__Acidobacteria	c__Acidobacteriia	o__Acidobacteriales	f__Acidobacteriaceae	g__Granulicella		164	204	185	121	39	3	0	0	0	0	0	0	0	0	0		0.439655	0.470415	0.428489	0.5244	0.230129	0.00732941	0	0	0	0	0	0	0	0	0		0.418617	0.00146588	0
k__Bacteria	p__Acidobacteria	c__Acidobacteriia	o__Acidobacteriales	f__Acidobacteriaceae	g__Terriglobus		278	376	338	134	176	32	57	0	0	0	5	46	55	36	56		0.745268	0.867039	0.78286	0.58074	1.03853	0.0781804	0.146665	0	0	0	0.00933916	0.0837384	0.107729	0.348196	0.3626		0.802888	0.0449691	0.182321
k__Bacteria	p__Acidobacteria	c__DA052	o__Ellin6513	f__	g__		0	0	3	0	0	0	0	0	0	0	0	0	0	0	0		0	0	0.00694847	0	0	0	0	0	0	0	0	0	0	0	0		0.00138969	0	0
k__Bacteria	p__Acidobacteria	c__Solibacteres	o__Solibacterales	f__Solibacteraceae	g__		7	5	6	28	9	0	0	0	0	0	0	0	0	0	0		0.0187657	0.0115298	0.0138969	0.121349	0.0531067	0	0	0	0	0	0	0	0	0	0		0.0437296	0	0
k__Bacteria	p__Acidobacteria	c__Solibacteres	o__Solibacterales	f__Solibacteraceae	g__Candidatus Solibacter		0	2	0	0	0	0	0	0	0	0	0	0	0	0	0		0	0.00461191	0	0	0	0	0	0	0	0	0	0	0	0	0		0.000922382	0	0
k__Bacteria	p__Actinobacteria	c__Acidimicrobiia	o__Acidimicrobiales	f__	g__		0	3	2	21	0	0	0	0	0	0	108	75	50	14	64		0	0.00691786	0.00463231	0.0910115	0	0	0	0	0	0	0.201726	0.13653	0.0979355	0.13541	0.4144		0.0205123	0	0.1972
k__Bacteria	p__Actinobacteria	c__Acidimicrobiia	o__Acidimicrobiales	f__C111	g__		0	0	0	0	0	0	0	0	0	0	4	0	0	0	0		0	0	0	0	0	0	0	0	0	0	0.00747133	0	0	0	0		0	0	0.00149427
k__Bacteria	p__Actinobacteria	c__Acidimicrobiia	o__Acidimicrobiales	f__EB1017	g__		0	0	0	0	0	2	0	0	0	0	0	0	0	0	0		0	0	0	0	0	0.00488627	0	0	0	0	0	0	0	0	0		0	0.000977254	0
k__Bacteria	p__Actinobacteria	c__Actinobacteria	__	__	__		0	13	0	0	0	0	0	0	0	0	0	3	0	0	0		0	0.0299774	0	0	0	0	0	0	0	0	0	0.0054612	0	0	0		0.00599548	0	0.00109224
k__Bacteria	p__Actinobacteria	c__Actinobacteria	o__Actinomycetales	__	__		74	101	121	123	62	4	0	0	0	0	18	77	47	0	50		0.198381	0.232901	0.280255	0.533068	0.365846	0.00977254	0	0	0	0	0.033621	0.140171	0.0920594	0	0.32375		0.32209	0.00195451	0.11792
k__Bacteria	p__Actinobacteria	c__Actinobacteria	o__Actinomycetales	f__	g__		6	26	9	0	0	0	0	0	0	0	98	21	32	0	34		0.0160849	0.0599548	0.0208454	0	0	0	0	0	0	0	0.183048	0.0382284	0.0626787	0	0.22015		0.019377	0	0.100821
k__Bacteria	p__Actinobacteria	c__Actinobacteria	o__Actinomycetales	f__Brevibacteriaceae	g__Brevibacterium		0	3	0	0	0	0	0	0	0	0	0	0	0	0	4		0	0.00691786	0	0	0	0	0	0	0	0	0	0	0	0	0.0259		0.00138357	0	0.00518001
k__Bacteria	p__Actinobacteria	c__Actinobacteria	o__Actinomycetales	f__Corynebacteriaceae	g__Corynebacterium		0	0	8	0	0	0	0	0	0	0	0	6	0	0	0		0	0	0.0185292	0	0	0	0	0	0	0	0	0.0109224	0	0	0		0.00370585	0	0.00218448
k__Bacteria	p__Actinobacteria	c__Actinobacteria	o__Actinomycetales	f__Dermabacteraceae	g__Brachybacterium		0	0	0	0	0	0	0	0	0	0	0	3	0	0	0		0	0	0	0	0	0	0	0	0	0	0	0.0054612	0	0	0		0	0	0.00109224
k__Bacteria	p__Actinobacteria	c__Actinobacteria	o__Actinomycetales	f__Dermacoccaceae	g__Dermacoccus		0	0	0	0	12	0	0	0	0	0	0	0	3	0	0		0	0	0	0	0.070809	0	0	0	0	0	0	0	0.00587613	0	0		0.0141618	0	0.00117523
k__Bacteria	p__Actinobacteria	c__Actinobacteria	o__Actinomycetales	f__Frankiaceae	g__		264	316	260	224	239	0	0	0	0	0	0	7	32	0	0		0.707737	0.728681	0.6022	0.97079	1.41028	0	0	0	0	0	0	0.0127428	0.0626787	0	0		0.883937	0	0.0150843
k__Bacteria	p__Actinobacteria	c__Actinobacteria	o__Actinomycetales	f__Geodermatophilaceae	__		104	105	141	46	22	0	0	0	0	0	72	232	86	0	87		0.278805	0.242125	0.326578	0.199359	0.129816	0	0	0	0	0	0.134484	0.422333	0.168449	0	0.563326		0.235337	0	0.257718
k__Bacteria	p__Actinobacteria	c__Actinobacteria	o__Actinomycetales	f__Geodermatophilaceae	g__Actinotelluria		0	4	0	0	0	0	0	0	0	0	0	8	0	0	0		0	0.00922382	0	0	0	0	0	0	0	0	0	0.0145632	0	0	0		0.00184476	0	0.00291264
k__Bacteria	p__Actinobacteria	c__Actinobacteria	o__Actinomycetales	f__Geodermatophilaceae	g__Blastococcus		0	0	0	0	0	0	0	0	0	0	0	4	0	0	0		0	0	0	0	0	0	0	0	0	0	0	0.0072816	0	0	0		0	0	0.00145632
k__Bacteria	p__Actinobacteria	c__Actinobacteria	o__Actinomycetales	f__Geodermatophilaceae	g__Modestobacter		0	0	0	0	0	0	0	0	0	0	0	6	0	0	0		0	0	0	0	0	0	0	0	0	0	0	0.0109224	0	0	0		0	0	0.00218448
k__Bacteria	p__Actinobacteria	c__Actinobacteria	o__Actinomycetales	f__Kineosporiaceae	__		0	0	0	0	0	0	0	0	0	0	6	13	0	0	8		0	0	0	0	0	0	0	0	0	0	0.011207	0.0236652	0	0	0.0518001		0	0	0.0173344
k__Bacteria	p__Actinobacteria	c__Actinobacteria	o__Actinomycetales	f__Kineosporiaceae	g__		0	12	0	65	42	0	0	0	0	0	60	134	79	0	64		0	0.0276714	0	0.281702	0.247831	0	0	0	0	0	0.11207	0.243934	0.154738	0	0.4144		0.111441	0	0.185028
k__Bacteria	p__Actinobacteria	c__Actinobacteria	o__Actinomycetales	f__Kineosporiaceae	g__Kineococcus		60	67	53	157	161	0	3	0	0	0	935	1088	467	94	128		0.160849	0.154499	0.122756	0.68042	0.950021	0	0.00771923	0	0	0	1.74642	1.98059	0.914718	0.909179	0.828801		0.413709	0.00154385	1.27594
k__Bacteria	p__Actinobacteria	c__Actinobacteria	o__Actinomycetales	f__Kineosporiaceae	g__Kineosporia		5	6	0	0	0	0	0	0	0	0	79	72	66	0	87		0.0134041	0.0138357	0	0	0	0	0	0	0	0	0.147559	0.131069	0.129275	0	0.563326		0.00544797	0	0.194246
k__Bacteria	p__Actinobacteria	c__Actinobacteria	o__Actinomycetales	f__Kineosporiaceae	g__Quadrisphaera		51	62	67	98	54	0	0	0	0	0	8	19	3	0	14		0.136722	0.142969	0.155182	0.42472	0.31864	0	0	0	0	0	0.0149427	0.0345876	0.00587613	0	0.0906501		0.235647	0	0.0292113
k__Bacteria	p__Actinobacteria	c__Actinobacteria	o__Actinomycetales	f__Mycobacteriaceae	g__Mycobacterium		882	866	997	46	46	0	0	0	0	0	0	29	10	0	0		2.36448	1.99696	2.30921	0.199359	0.271434	0	0	0	0	0	0	0.0527916	0.0195871	0	0		1.42829	0	0.0144757
k__Bacteria	p__Actinobacteria	c__Actinobacteria	o__Actinomycetales	f__Microbacteriaceae	__		715	767	656	602	269	98	117	112	106	0	1304	3927	1381	275	250		1.91679	1.76867	1.5194	2.609	1.5873	0.239427	0.30105	0.288533	1.7009	0	2.43565	7.14871	2.70498	2.65983	1.61875		1.88023	0.505982	3.31358
k__Bacteria	p__Actinobacteria	c__Actinobacteria	o__Actinomycetales	f__Microbacteriaceae	g__Curtobacterium		0	0	0	0	0	0	0	0	0	0	13	0	0	29	0		0	0	0	0	0	0	0	0	0	0	0.0242818	0	0	0.280491	0		0	0	0.0609546
k__Bacteria	p__Actinobacteria	c__Actinobacteria	o__Actinomycetales	f__Microbacteriaceae	g__Frigoribacterium		159	133	224	0	0	11	50	27	0	0	294	769	259	0	0		0.426251	0.306692	0.518819	0	0	0.0268745	0.128654	0.0695572	0	0	0.549143	1.39989	0.507306	0	0		0.250352	0.0450171	0.491267
k__Bacteria	p__Actinobacteria	c__Actinobacteria	o__Actinomycetales	f__Microbacteriaceae	g__Frondihabitans		45	35	35	39	0	0	0	0	0	0	0	7	0	0	0		0.120637	0.0807084	0.0810654	0.169021	0	0	0	0	0	0	0	0.0127428	0	0	0		0.0902864	0	0.00254856
k__Bacteria	p__Actinobacteria	c__Actinobacteria	o__Actinomycetales	f__Microbacteriaceae	g__Microbacterium		59	83	55	58	0	0	0	0	0	0	0	17	0	0	0		0.158168	0.191394	0.127389	0.251365	0	0	0	0	0	0	0	0.0309468	0	0	0		0.145663	0	0.00618936
k__Bacteria	p__Actinobacteria	c__Actinobacteria	o__Actinomycetales	f__Microbacteriaceae	g__Rathayibacter		35	46	31	84	0	0	0	0	0	0	205	1124	463	0	70		0.0938287	0.106074	0.0718008	0.364046	0	0	0	0	0	0	0.382906	2.04613	0.906883	0	0.45325		0.12715	0	0.757834
k__Bacteria	p__Actinobacteria	c__Actinobacteria	o__Actinomycetales	f__Microbacteriaceae	g__Salinibacterium		23	20	44	0	0	0	0	0	0	0	0	31	27	0	67		0.0616589	0.0461191	0.101911	0	0	0	0	0	0	0	0	0.0564324	0.0528852	0	0.433825		0.0419378	0	0.108629
k__Bacteria	p__Actinobacteria	c__Actinobacteria	o__Actinomycetales	f__Microbacteriaceae	g__Subtercola		92	132	121	74	42	0	0	0	0	0	37	426	206	64	0		0.246636	0.304386	0.280255	0.320707	0.247831	0	0	0	0	0	0.0691098	0.77549	0.403494	0.619015	0		0.279963	0	0.373422
k__Bacteria	p__Actinobacteria	c__Actinobacteria	o__Actinomycetales	f__Micrococcaceae	g__Micrococcus		0	0	0	0	0	0	3	0	0	0	0	0	0	0	0		0	0	0	0	0	0	0.00771923	0	0	0	0	0	0	0	0		0	0.00154385	0
k__Bacteria	p__Actinobacteria	c__Actinobacteria	o__Actinomycetales	f__Micrococcaceae	g__Rothia		0	0	3	0	0	0	0	0	0	0	0	0	0	0	0		0	0	0.00694847	0	0	0	0	0	0	0	0	0	0	0	0		0.00138969	0	0
k__Bacteria	p__Actinobacteria	c__Actinobacteria	o__Actinomycetales	f__Micromonosporaceae	__		13	37	0	25	23	0	0	0	0	0	24	52	22	0	0		0.0348507	0.0853203	0	0.108347	0.135717	0	0	0	0	0	0.044828	0.0946608	0.0430916	0	0		0.0728471	0	0.0365161
k__Bacteria	p__Actinobacteria	c__Actinobacteria	o__Actinomycetales	f__Micromonosporaceae	g__Actinoplanes		0	0	6	0	0	0	0	0	0	0	0	0	0	0	0		0	0	0.0138969	0	0	0	0	0	0	0	0	0	0	0	0		0.00277939	0	0
k__Bacteria	p__Actinobacteria	c__Actinobacteria	o__Actinomycetales	f__Micromonosporaceae	g__Micromonospora		0	0	0	0	0	0	0	0	0	0	0	2	0	0	2		0	0	0	0	0	0	0	0	0	0	0	0.0036408	0	0	0.01295		0	0	0.00331816
k__Bacteria	p__Actinobacteria	c__Actinobacteria	o__Actinomycetales	f__Nakamurellaceae	__		0	0	0	77	90	0	0	0	0	0	0	0	0	0	23		0	0	0	0.333709	0.531067	0	0	0	0	0	0	0	0	0	0.148925		0.172955	0	0.029785
k__Bacteria	p__Actinobacteria	c__Actinobacteria	o__Actinomycetales	f__Nakamurellaceae	g__		40	30	57	0	0	0	0	0	0	0	14	63	37	0	0		0.107233	0.0691786	0.132021	0	0	0	0	0	0	0	0.0261497	0.114685	0.0724723	0	0		0.0616865	0	0.0426614
k__Bacteria	p__Actinobacteria	c__Actinobacteria	o__Actinomycetales	f__Nocardiaceae	__		0	2	0	0	0	0	0	0	0	0	0	0	0	0	0		0	0.00461191	0	0	0	0	0	0	0	0	0	0	0	0	0		0.000922382	0	0
k__Bacteria	p__Actinobacteria	c__Actinobacteria	o__Actinomycetales	f__Nocardiaceae	g__		10	14	7	31	72	0	0	0	0	0	0	0	0	0	0		0.0268082	0.0322834	0.0162131	0.13435	0.424854	0	0	0	0	0	0	0	0	0	0		0.126902	0	0
k__Bacteria	p__Actinobacteria	c__Actinobacteria	o__Actinomycetales	f__Nocardiaceae	g__Rhodococcus		165	225	202	46	0	0	0	0	0	0	5	9	0	0	0		0.442336	0.51884	0.467863	0.199359	0	0	0	0	0	0	0.00933916	0.0163836	0	0	0		0.325679	0	0.00514455
k__Bacteria	p__Actinobacteria	c__Actinobacteria	o__Actinomycetales	f__Nocardioidaceae	__		24	49	48	158	167	0	4	0	0	0	13	120	26	0	59		0.0643397	0.112992	0.111175	0.684753	0.985425	0	0.0102923	0	0	0	0.0242818	0.218448	0.0509265	0	0.382025		0.391737	0.00205846	0.135136
k__Bacteria	p__Actinobacteria	c__Actinobacteria	o__Actinomycetales	f__Nocardioidaceae	g__		34	12	18	92	68	0	0	0	0	0	0	44	0	0	8		0.0911479	0.0276714	0.0416908	0.398717	0.401251	0	0	0	0	0	0	0.0800976	0	0	0.0518001		0.192096	0	0.0263795
k__Bacteria	p__Actinobacteria	c__Actinobacteria	o__Actinomycetales	f__Nocardioidaceae	g__Aeromicrobium		8	22	13	23	0	0	0	3	0	3	5	10	0	0	26		0.0214466	0.050731	0.03011	0.0996793	0	0	0	0.00772857	0	0.0437956	0.00933916	0.018204	0	0	0.16835		0.0403934	0.0103048	0.0391787
k__Bacteria	p__Actinobacteria	c__Actinobacteria	o__Actinomycetales	f__Nocardioidaceae	g__Friedmanniella		25	44	42	78	89	0	0	0	0	0	182	496	226	16	121		0.0670205	0.101462	0.0972785	0.338043	0.525167	0	0	0	0	0	0.339945	0.902918	0.442669	0.154754	0.783476		0.225794	0	0.524752
k__Bacteria	p__Actinobacteria	c__Actinobacteria	o__Actinomycetales	f__Nocardioidaceae	g__Nocardioides		59	98	68	68	54	4	2	0	0	0	4	33	12	0	34		0.158168	0.225983	0.157499	0.294704	0.31864	0.00977254	0.00514615	0	0	0	0.00747133	0.0600732	0.0235045	0	0.22015		0.230999	0.00298374	0.0622399
k__Bacteria	p__Actinobacteria	c__Actinobacteria	o__Actinomycetales	f__Propionibacteriaceae	g__		0	0	4	0	0	0	0	0	0	0	0	4	0	0	0		0	0	0.00926462	0	0	0	0	0	0	0	0	0.0072816	0	0	0		0.00185292	0	0.00145632
k__Bacteria	p__Actinobacteria	c__Actinobacteria	o__Actinomycetales	f__Propionibacteriaceae	g__Microlunatus		0	0	0	0	0	0	0	0	0	0	0	5	0	0	0		0	0	0	0	0	0	0	0	0	0	0	0.009102	0	0	0		0	0	0.0018204
k__Bacteria	p__Actinobacteria	c__Actinobacteria	o__Actinomycetales	f__Propionibacteriaceae	g__Propionibacterium		0	0	13	12	0	0	0	0	0	0	0	0	5	0	0		0	0	0.03011	0.0520066	0	0	0	0	0	0	0	0	0.00979355	0	0		0.0164233	0	0.00195871
k__Bacteria	p__Actinobacteria	c__Actinobacteria	o__Actinomycetales	f__Pseudonocardiaceae	g__Actinomycetospora		79	74	80	73	121	0	0	0	0	0	8	17	22	0	29		0.211785	0.170641	0.185292	0.316373	0.713991	0	0	0	0	0	0.0149427	0.0309468	0.0430916	0	0.187775		0.319616	0	0.0553513
k__Bacteria	p__Actinobacteria	c__Actinobacteria	o__Actinomycetales	f__Pseudonocardiaceae	g__Pseudonocardia		2	0	3	0	0	0	0	0	0	0	0	0	0	0	0		0.00536164	0	0.00694847	0	0	0	0	0	0	0	0	0	0	0	0		0.00246202	0	0
k__Bacteria	p__Actinobacteria	c__Actinobacteria	o__Actinomycetales	f__Sporichthyaceae	g__		54	35	40	52	91	0	0	0	0	0	0	0	0	0	0		0.144764	0.0807084	0.0926462	0.225362	0.536968	0	0	0	0	0	0	0	0	0	0		0.21609	0	0
k__Bacteria	p__Actinobacteria	c__Actinobacteria	o__Actinomycetales	f__Streptomycetaceae	__		0	8	0	0	0	0	0	0	0	0	0	0	0	0	0		0	0.0184476	0	0	0	0	0	0	0	0	0	0	0	0	0		0.00368953	0	0
k__Bacteria	p__Actinobacteria	c__Actinobacteria	o__Actinomycetales	f__Tsukamurellaceae	g__		0	0	2	0	0	0	0	0	0	0	0	0	0	0	0		0	0	0.00463231	0	0	0	0	0	0	0	0	0	0	0	0		0.000926462	0	0
k__Bacteria	p__Actinobacteria	c__Actinobacteria	o__Actinomycetales	f__Williamsiaceae	g__Williamsia		121	91	101	86	26	0	0	0	0	0	0	2	0	0	0		0.324379	0.209842	0.233932	0.372714	0.153419	0	0	0	0	0	0	0.0036408	0	0	0		0.258857	0	0.00072816
k__Bacteria	p__Actinobacteria	c__Actinobacteria	o__Micrococcales	f__	g__		0	0	0	0	0	0	0	0	0	0	2	0	0	0	0		0	0	0	0	0	0	0	0	0	0	0.00373566	0	0	0	0		0	0	0.000747133
k__Bacteria	p__Actinobacteria	c__Coriobacteriia	o__Coriobacteriales	f__Coriobacteriaceae	g__		0	0	0	8	0	0	0	0	0	0	0	0	0	0	0		0	0	0	0.0346711	0	0	0	0	0	0	0	0	0	0	0		0.00693421	0	0
k__Bacteria	p__Actinobacteria	c__Coriobacteriia	o__Coriobacteriales	f__Coriobacteriaceae	g__Collinsella		0	0	0	0	0	0	0	0	0	0	5	0	0	0	0		0	0	0	0	0	0	0	0	0	0	0.00933916	0	0	0	0		0	0	0.00186783
k__Bacteria	p__Actinobacteria	c__Thermoleophilia	o__Solirubrobacterales	__	__		4	14	15	25	21	0	0	0	0	0	0	0	0	0	0		0.0107233	0.0322834	0.0347423	0.108347	0.123916	0	0	0	0	0	0	0	0	0	0		0.0620024	0	0
k__Bacteria	p__Actinobacteria	c__Thermoleophilia	o__Solirubrobacterales	f__	g__		2	0	0	14	0	0	0	0	0	0	0	0	0	0	0		0.00536164	0	0	0.0606744	0	0	0	0	0	0	0	0	0	0	0		0.0132072	0	0
k__Bacteria	p__Actinobacteria	c__Thermoleophilia	o__Solirubrobacterales	f__Conexibacteraceae	__		19	0	0	0	0	0	0	0	0	0	0	0	0	0	0		0.0509356	0	0	0	0	0	0	0	0	0	0	0	0	0	0		0.0101871	0	0
k__Bacteria	p__Actinobacteria	c__Thermoleophilia	o__Solirubrobacterales	f__Patulibacteraceae	__		3	0	0	0	0	0	0	0	0	0	0	0	0	0	0		0.00804246	0	0	0	0	0	0	0	0	0	0	0	0	0	0		0.00160849	0	0
k__Bacteria	p__Actinobacteria	c__Thermoleophilia	o__Solirubrobacterales	f__Patulibacteraceae	g__		324	372	319	122	162	0	0	0	0	0	0	7	2	0	12		0.868586	0.857815	0.738854	0.528734	0.955921	0	0	0	0	0	0	0.0127428	0.00391742	0	0.0777001		0.789982	0	0.0188721
k__Bacteria	p__Actinobacteria	c__Thermoleophilia	o__Solirubrobacterales	f__Patulibacteraceae	g__Patulibacter		172	198	200	55	59	0	0	0	0	0	0	2	3	0	0		0.461101	0.456579	0.463231	0.238364	0.348144	0	0	0	0	0	0	0.0036408	0.00587613	0	0		0.393484	0	0.00190339
k__Bacteria	p__Actinobacteria	c__Thermoleophilia	o__Solirubrobacterales	f__Solirubrobacteraceae	g__		0	0	0	0	0	0	0	0	0	0	5	0	0	0	0		0	0	0	0	0	0	0	0	0	0	0.00933916	0	0	0	0		0	0	0.00186783
k__Bacteria	p__Actinobacteria	c__Thermoleophilia	o__Solirubrobacterales	f__Solirubrobacteraceae	g__Solirubrobacter		0	0	0	0	0	0	0	0	0	0	0	2	0	0	0		0	0	0	0	0	0	0	0	0	0	0	0.0036408	0	0	0		0	0	0.00072816
k__Bacteria	p__Armatimonadetes	c__[Fimbriimonadia]	o__[Fimbriimonadales]	f__[Fimbriimonadaceae]	g__Fimbriimonas		93	104	90	145	385	0	0	0	0	0	37	93	34	0	127		0.249316	0.239819	0.208454	0.628413	2.27179	0	0	0	0	0	0.0691098	0.169297	0.0665962	0	0.822326		0.719558	0	0.225466
k__Bacteria	p__Armatimonadetes	c__Armatimonadia	o__Armatimonadales	f__Armatimonadaceae	g__		0	0	0	184	281	0	0	0	0	0	0	0	0	0	50		0	0	0	0.797434	1.65811	0	0	0	0	0	0	0	0	0	0.32375		0.491109	0	0.0647501
k__Bacteria	p__Armatimonadetes	c__Armatimonadia	o__FW68	f__	g__		0	0	0	36	45	0	0	0	0	0	0	0	0	0	0		0	0	0	0.15602	0.265534	0	0	0	0	0	0	0	0	0	0		0.0843107	0	0
k__Bacteria	p__Armatimonadetes	c__Chthonomonadetes	o__Chthonomonadales	f__Chthonomonadaceae	g__		0	0	0	70	90	0	0	0	0	0	0	0	0	0	0		0	0	0	0.303372	0.531067	0	0	0	0	0	0	0	0	0	0		0.166888	0	0
k__Bacteria	p__Bacteroidetes	__	__	__	__		9	2	4	27	0	0	0	0	0	0	2	5	9	3	0		0.0241274	0.00461191	0.00926462	0.117015	0	0	0	0	0	0	0.00373566	0.009102	0.0176284	0.0290163	0		0.0310037	0	0.0118965
k__Bacteria	p__Bacteroidetes	c__[Saprospirae]	o__[Saprospirales]	__	__		0	0	0	2	0	0	0	0	0	0	0	0	0	0	0		0	0	0	0.00866776	0	0	0	0	0	0	0	0	0	0	0		0.00173355	0	0
k__Bacteria	p__Bacteroidetes	c__[Saprospirae]	o__[Saprospirales]	f__Chitinophagaceae	__		15	26	13	67	37	0	0	0	0	0	0	0	0	0	0		0.0402123	0.0599548	0.03011	0.29037	0.218328	0	0	0	0	0	0	0	0	0	0		0.127795	0	0
k__Bacteria	p__Bacteroidetes	c__[Saprospirae]	o__[Saprospirales]	f__Chitinophagaceae	g__		156	222	176	329	108	11	0	0	0	0	24	109	95	13	208		0.418208	0.511922	0.407643	1.42585	0.637281	0.0268745	0	0	0	0	0.044828	0.198424	0.186077	0.125737	1.3468		0.68018	0.0053749	0.380374
k__Bacteria	p__Bacteroidetes	c__[Saprospirae]	o__[Saprospirales]	f__Chitinophagaceae	g__Sediminibacterium		5	10	4	0	14	0	0	0	0	0	0	3	0	0	0		0.0134041	0.0230595	0.00926462	0	0.0826105	0	0	0	0	0	0	0.0054612	0	0	0		0.0256678	0	0.00109224
k__Bacteria	p__Bacteroidetes	c__[Saprospirae]	o__[Saprospirales]	f__Chitinophagaceae	g__Segetibacter		0	0	0	0	0	0	0	0	0	0	3	0	0	0	0		0	0	0	0	0	0	0	0	0	0	0.0056035	0	0	0	0		0	0	0.0011207
k__Bacteria	p__Bacteroidetes	c__Bacteroidia	o__Bacteroidales	__	__		0	0	0	6	0	0	4	0	0	0	0	0	0	0	0		0	0	0	0.0260033	0	0	0.0102923	0	0	0	0	0	0	0	0		0.00520066	0.00205846	0
k__Bacteria	p__Bacteroidetes	c__Bacteroidia	o__Bacteroidales	f__[Barnesiellaceae]	g__		0	0	0	0	0	0	6	0	0	0	0	0	0	0	0		0	0	0	0	0	0	0.0154385	0	0	0	0	0	0	0	0		0	0.00308769	0
k__Bacteria	p__Bacteroidetes	c__Bacteroidia	o__Bacteroidales	f__[Odoribacteraceae]	g__Odoribacter		0	0	0	0	0	0	83	0	0	0	0	0	0	0	0		0	0	0	0	0	0	0.213565	0	0	0	0	0	0	0	0		0	0.0427131	0
k__Bacteria	p__Bacteroidetes	c__Bacteroidia	o__Bacteroidales	f__Bacteroidaceae	g__Bacteroides		0	0	0	144	9	0	52	0	0	2	0	0	0	0	0		0	0	0	0.624079	0.0531067	0	0.1338	0	0	0.0291971	0	0	0	0	0		0.135437	0.0325994	0
k__Bacteria	p__Bacteroidetes	c__Bacteroidia	o__Bacteroidales	f__Porphyromonadaceae	__		0	0	0	5	0	0	0	0	0	0	0	0	0	0	0		0	0	0	0.0216694	0	0	0	0	0	0	0	0	0	0	0		0.00433388	0	0
k__Bacteria	p__Bacteroidetes	c__Bacteroidia	o__Bacteroidales	f__Porphyromonadaceae	g__Candidatus Azobacteroides		0	0	0	17	0	0	4	0	0	0	0	0	0	0	0		0	0	0	0.073676	0	0	0.0102923	0	0	0	0	0	0	0	0		0.0147352	0.00205846	0
k__Bacteria	p__Bacteroidetes	c__Bacteroidia	o__Bacteroidales	f__Porphyromonadaceae	g__Dysgonomonas		0	0	0	0	0	0	4	0	11	3	15	0	0	0	0		0	0	0	0	0	0	0.0102923	0	0.176508	0.0437956	0.0280175	0	0	0	0		0	0.0461193	0.0056035
k__Bacteria	p__Bacteroidetes	c__Bacteroidia	o__Bacteroidales	f__Porphyromonadaceae	g__Parabacteroides		0	0	0	0	0	0	139	0	0	0	0	0	0	0	0		0	0	0	0	0	0	0.357657	0	0	0	0	0	0	0	0		0	0.0715315	0
k__Bacteria	p__Bacteroidetes	c__Bacteroidia	o__Bacteroidales	f__Prevotellaceae	g__Prevotella		0	0	0	0	0	0	0	0	39	0	0	3	0	0	0		0	0	0	0	0	0	0	0	0.625802	0	0	0.0054612	0	0	0		0	0.12516	0.00109224
k__Bacteria	p__Bacteroidetes	c__Bacteroidia	o__Bacteroidales	f__Rikenellaceae	g__		2	0	0	18	0	0	31	0	0	0	0	0	0	0	0		0.00536164	0	0	0.0780099	0	0	0.0797653	0	0	0	0	0	0	0	0		0.0166743	0.0159531	0
k__Bacteria	p__Bacteroidetes	c__Bacteroidia	o__Bacteroidales	f__Rikenellaceae	g__Alistipes		0	0	0	0	0	0	8	0	0	0	0	0	0	0	0		0	0	0	0	0	0	0.0205846	0	0	0	0	0	0	0	0		0	0.00411692	0
k__Bacteria	p__Bacteroidetes	c__Bacteroidia	o__Bacteroidales	f__S24-7	g__		0	0	0	0	0	0	37	0	0	0	0	0	0	0	0		0	0	0	0	0	0	0.0952038	0	0	0	0	0	0	0	0		0	0.0190408	0
k__Bacteria	p__Bacteroidetes	c__Cytophagia	o__Cytophagales	__	__		3	0	0	0	0	0	0	0	0	0	2	2	4	0	0		0.00804246	0	0	0	0	0	0	0	0	0	0.00373566	0.0036408	0.00783484	0	0		0.00160849	0	0.00304226
k__Bacteria	p__Bacteroidetes	c__Cytophagia	o__Cytophagales	f__	g__		0	0	0	0	0	0	0	0	0	0	2	0	0	0	0		0	0	0	0	0	0	0	0	0	0	0.00373566	0	0	0	0		0	0	0.000747133
k__Bacteria	p__Bacteroidetes	c__Cytophagia	o__Cytophagales	f__[Amoebophilaceae]	g__Candidatus Amoebophilus		0	2	0	0	0	0	0	0	0	0	0	0	0	0	0		0	0.00461191	0	0	0	0	0	0	0	0	0	0	0	0	0		0.000922382	0	0
k__Bacteria	p__Bacteroidetes	c__Cytophagia	o__Cytophagales	f__Cytophagaceae	g__Dyadobacter		6	9	11	18	0	12	3	8	0	0	63	67	184	20	167		0.0160849	0.0207536	0.0254777	0.0780099	0	0.0293176	0.00771923	0.0206095	0	0	0.117673	0.121967	0.360403	0.193442	1.08133		0.0280652	0.0115293	0.374962
k__Bacteria	p__Bacteroidetes	c__Cytophagia	o__Cytophagales	f__Cytophagaceae	g__Hymenobacter		361	608	506	544	802	50	116	53	57	106	5810	3921	6969	1210	1024		0.967777	1.40202	1.17197	2.35763	4.7324	0.122157	0.298477	0.136538	0.914634	1.54745	10.8521	7.13779	13.6503	11.7033	6.63041		2.12636	0.60385	9.99476
k__Bacteria	p__Bacteroidetes	c__Cytophagia	o__Cytophagales	f__Cytophagaceae	g__Rudanella		28	47	34	95	24	2	0	0	0	0	65	299	102	0	68		0.075063	0.10838	0.0787493	0.411719	0.141618	0.00488627	0	0	0	0	0.121409	0.544299	0.199788	0	0.4403		0.163106	0.000977254	0.261159
k__Bacteria	p__Bacteroidetes	c__Cytophagia	o__Cytophagales	f__Cytophagaceae	g__Spirosoma		827	1091	1024	437	431	6	21	4	0	0	864	1473	1177	122	693		2.21704	2.5158	2.37174	1.89391	2.54322	0.0146588	0.0540346	0.0103048	0	0	1.61381	2.68145	2.3054	1.18	4.48718		2.30834	0.0157996	2.45357
k__Bacteria	p__Bacteroidetes	c__Flavobacteriia	o__Flavobacteriales	__	__		0	0	0	2	0	0	0	0	0	0	0	0	0	0	0		0	0	0	0.00866776	0	0	0	0	0	0	0	0	0	0	0		0.00173355	0	0
k__Bacteria	p__Bacteroidetes	c__Flavobacteriia	o__Flavobacteriales	f__[Weeksellaceae]	__		0	0	0	6	0	0	0	0	0	0	0	0	0	0	0		0	0	0	0.0260033	0	0	0	0	0	0	0	0	0	0	0		0.00520066	0	0
k__Bacteria	p__Bacteroidetes	c__Flavobacteriia	o__Flavobacteriales	f__[Weeksellaceae]	g__Chryseobacterium		22	63	37	231	10	23	0	37	0	0	29	27	4	10	226		0.0589781	0.145275	0.0856977	1.00113	0.0590075	0.0561921	0	0.0953191	0	0	0.0541671	0.0491508	0.00783484	0.0967212	1.46335		0.270017	0.0303022	0.334245
k__Bacteria	p__Bacteroidetes	c__Flavobacteriia	o__Flavobacteriales	f__Blattabacteriaceae	g__		0	4	9	0	0	0	0	0	0	0	0	0	0	0	0		0	0.00922382	0.0208454	0	0	0	0	0	0	0	0	0	0	0	0		0.00601384	0	0
k__Bacteria	p__Bacteroidetes	c__Flavobacteriia	o__Flavobacteriales	f__Cryomorphaceae	g__Fluviicola		0	0	2	0	0	0	0	0	0	0	3	4	0	0	0		0	0	0.00463231	0	0	0	0	0	0	0	0.0056035	0.0072816	0	0	0		0.000926462	0	0.00257702
k__Bacteria	p__Bacteroidetes	c__Flavobacteriia	o__Flavobacteriales	f__Flavobacteriaceae	__		0	0	0	2	0	0	0	0	0	0	0	0	0	0	2		0	0	0	0.00866776	0	0	0	0	0	0	0	0	0	0	0.01295		0.00173355	0	0.00259
k__Bacteria	p__Bacteroidetes	c__Flavobacteriia	o__Flavobacteriales	f__Flavobacteriaceae	g__Flavobacterium		47	75	59	226	5	80	0	17	0	0	40	196	80	46	111		0.125999	0.172947	0.136653	0.979457	0.0295037	0.195451	0	0.0437952	0	0	0.0747133	0.356798	0.156697	0.444917	0.718726		0.288912	0.0478492	0.35037
k__Bacteria	p__Bacteroidetes	c__Sphingobacteriia	o__Sphingobacteriales	f__	g__		0	0	0	4	0	0	0	0	0	0	0	0	0	0	6		0	0	0	0.0173355	0	0	0	0	0	0	0	0	0	0	0.03885		0.00346711	0	0.00777001
k__Bacteria	p__Bacteroidetes	c__Sphingobacteriia	o__Sphingobacteriales	f__Sphingobacteriaceae	__		47	92	64	166	14	67	9	0	0	10	195	98	58	43	46		0.125999	0.212148	0.148234	0.719424	0.0826105	0.16369	0.0231577	0	0	0.145985	0.364227	0.178399	0.113605	0.415901	0.29785		0.257683	0.0665666	0.273997
k__Bacteria	p__Bacteroidetes	c__Sphingobacteriia	o__Sphingobacteriales	f__Sphingobacteriaceae	g__		161	252	207	708	151	56	78	10	23	15	419	447	485	208	302		0.431612	0.5811	0.479444	3.06839	0.891013	0.136816	0.2007	0.0257619	0.369063	0.218978	0.782622	0.813719	0.949975	2.0118	1.95545		1.09031	0.190264	1.30271
k__Bacteria	p__Bacteroidetes	c__Sphingobacteriia	o__Sphingobacteriales	f__Sphingobacteriaceae	g__Mucilaginibacter		32	43	46	141	27	31	0	0	0	0	0	0	0	0	0		0.0857863	0.099156	0.106543	0.611077	0.15932	0.0757372	0	0	0	0	0	0	0	0	0		0.212377	0.0151474	0
k__Bacteria	p__Bacteroidetes	c__Sphingobacteriia	o__Sphingobacteriales	f__Sphingobacteriaceae	g__Pedobacter		102	204	107	345	0	198	173	246	70	25	174	205	215	173	367		0.273444	0.470415	0.247829	1.49519	0	0.483741	0.445142	0.633743	1.12323	0.364964	0.325003	0.373182	0.421123	1.67328	2.37633		0.497375	0.610165	1.03378
k__Bacteria	p__Bacteroidetes	c__Sphingobacteriia	o__Sphingobacteriales	f__Sphingobacteriaceae	g__Sphingobacterium		0	11	0	91	0	0	3	0	0	0	0	0	0	0	0		0	0.0253655	0	0.394383	0	0	0.00771923	0	0	0	0	0	0	0	0		0.0839498	0.00154385	0
k__Bacteria	p__Chlamydiae	c__Chlamydiia	o__Chlamydiales	__	__		2	5	0	0	10	5	0	0	0	0	0	2	0	0	0		0.00536164	0.0115298	0	0	0.0590075	0.0122157	0	0	0	0	0	0.0036408	0	0	0		0.0151798	0.00244314	0.00072816
k__Bacteria	p__Chlamydiae	c__Chlamydiia	o__Chlamydiales	f__	g__		11	23	21	32	0	3	0	7	0	0	18	24	7	0	0		0.029489	0.0530369	0.0486393	0.138684	0	0.00732941	0	0.0180333	0	0	0.033621	0.0436896	0.013711	0	0		0.0539699	0.00507255	0.0182043
k__Bacteria	p__Chlamydiae	c__Chlamydiia	o__Chlamydiales	f__Parachlamydiaceae	g__Candidatus Protochlamydia		0	0	2	0	10	0	0	0	0	0	0	0	0	0	0		0	0	0.00463231	0	0.0590075	0	0	0	0	0	0	0	0	0	0		0.012728	0	0
k__Bacteria	p__Chlamydiae	c__Chlamydiia	o__Chlamydiales	f__Parachlamydiaceae	g__Parachlamydia		0	0	0	0	0	0	0	0	0	0	0	0	0	12	0		0	0	0	0	0	0	0	0	0	0	0	0	0	0.116065	0		0	0	0.0232131
k__Bacteria	p__Chlamydiae	c__Chlamydiia	o__Chlamydiales	f__Rhabdochlamydiaceae	g__Candidatus Rhabdochlamydia		10	28	23	15	0	0	0	0	0	0	0	0	0	0	0		0.0268082	0.0645667	0.0532716	0.0650082	0	0	0	0	0	0	0	0	0	0	0		0.0419309	0	0
k__Bacteria	p__Chlamydiae	c__Chlamydiia	o__Chlamydiales	f__Simkaniaceae	g__Fritschea		0	0	0	0	0	0	0	0	0	0	4	0	0	0	0		0	0	0	0	0	0	0	0	0	0	0.00747133	0	0	0	0		0	0	0.00149427
k__Bacteria	p__Chloroflexi	c__Anaerolineae	o__envOPS12	f__	g__		0	0	0	0	0	0	0	0	0	0	2	0	0	0	0		0	0	0	0	0	0	0	0	0	0	0.00373566	0	0	0	0		0	0	0.000747133
k__Bacteria	p__Chloroflexi	c__Anaerolineae	o__SBR1031	f__A4b	g__		0	0	0	0	0	0	0	0	0	0	0	0	2	0	0		0	0	0	0	0	0	0	0	0	0	0	0	0.00391742	0	0		0	0	0.000783484
k__Bacteria	p__Chloroflexi	c__Chloroflexi	o__[Roseiflexales]	f__	g__		0	0	0	0	0	0	0	0	0	0	0	3	0	0	0		0	0	0	0	0	0	0	0	0	0	0	0.0054612	0	0	0		0	0	0.00109224
k__Bacteria	p__Chloroflexi	c__Chloroflexi	o__AKIW781	f__	g__		0	0	0	0	0	0	0	0	0	0	0	3	0	0	0		0	0	0	0	0	0	0	0	0	0	0	0.0054612	0	0	0		0	0	0.00109224
k__Bacteria	p__Chloroflexi	c__Chloroflexi	o__Chloroflexales	f__FFCH7168	g__		0	0	0	0	0	0	0	0	0	0	0	3	0	0	0		0	0	0	0	0	0	0	0	0	0	0	0.0054612	0	0	0		0	0	0.00109224
k__Bacteria	p__Chloroflexi	c__Thermomicrobia	__	__	__		0	0	0	0	0	0	0	0	0	0	0	2	0	0	0		0	0	0	0	0	0	0	0	0	0	0	0.0036408	0	0	0		0	0	0.00072816
k__Bacteria	p__Chloroflexi	c__Thermomicrobia	o__JG30-KF-CM45	f__	g__		0	0	0	0	0	0	0	0	0	0	3	3	0	0	0		0	0	0	0	0	0	0	0	0	0	0.0056035	0.0054612	0	0	0		0	0	0.00221294
k__Bacteria	p__Deferribacteres	c__Deferribacteres	o__Deferribacterales	f__Deferribacteraceae	g__Mucispirillum		0	0	0	0	0	0	21	0	0	0	0	0	0	0	0		0	0	0	0	0	0	0.0540346	0	0	0	0	0	0	0	0		0	0.0108069	0
k__Bacteria	p__FBP	c__	o__	f__	g__		37	25	30	91	10	17	2	0	0	0	159	121	193	68	57		0.0991904	0.0576488	0.0694847	0.394383	0.0590075	0.0415333	0.00514615	0	0	0	0.296985	0.220268	0.378031	0.657704	0.369075		0.135943	0.00933589	0.384413
k__Bacteria	p__Firmicutes	__	__	__	__		0	0	0	4	0	0	0	0	0	0	0	0	0	0	0		0	0	0	0.0173355	0	0	0	0	0	0	0	0	0	0	0		0.00346711	0	0
k__Bacteria	p__Firmicutes	c__Bacilli	o__Bacillales	__	__		0	0	0	0	0	0	0	0	0	0	0	0	0	0	2		0	0	0	0	0	0	0	0	0	0	0	0	0	0	0.01295		0	0	0.00259
k__Bacteria	p__Firmicutes	c__Bacilli	o__Bacillales	f__[Exiguobacteraceae]	g__Exiguobacterium		0	0	0	0	0	0	0	0	0	0	2	0	0	0	0		0	0	0	0	0	0	0	0	0	0	0.00373566	0	0	0	0		0	0	0.000747133
k__Bacteria	p__Firmicutes	c__Bacilli	o__Bacillales	f__Bacillaceae	g__Bacillus		0	0	0	0	0	0	0	0	6	0	0	0	0	11	0		0	0	0	0	0	0	0	0	0.0962773	0	0	0	0	0.106393	0		0	0.0192555	0.0212787
k__Bacteria	p__Firmicutes	c__Bacilli	o__Bacillales	f__Paenibacillaceae	__		0	0	0	0	0	0	0	0	0	0	0	0	0	0	30		0	0	0	0	0	0	0	0	0	0	0	0	0	0	0.19425		0	0	0.03885
k__Bacteria	p__Firmicutes	c__Bacilli	o__Bacillales	f__Paenibacillaceae	g__Paenibacillus		0	0	0	0	0	0	7	23	0	0	19	3	5	3	60		0	0	0	0	0	0	0.0180115	0.0592524	0	0	0.0354888	0.0054612	0.00979355	0.0290163	0.3885		0	0.0154528	0.0936521
k__Bacteria	p__Firmicutes	c__Bacilli	o__Bacillales	f__Paenibacillaceae	g__Saccharibacillus		0	0	2	0	0	0	0	0	0	0	0	0	0	0	0		0	0	0.00463231	0	0	0	0	0	0	0	0	0	0	0	0		0.000926462	0	0
k__Bacteria	p__Firmicutes	c__Bacilli	o__Bacillales	f__Staphylococcaceae	g__Staphylococcus		0	0	5	34	0	0	0	0	0	0	0	0	3	20	28		0	0	0.0115808	0.147352	0	0	0	0	0	0	0	0	0.00587613	0.193442	0.1813		0.0317866	0	0.0761237
k__Bacteria	p__Firmicutes	c__Bacilli	o__Lactobacillales	__	__		0	0	2	0	0	0	0	0	0	0	0	0	0	0	0		0	0	0.00463231	0	0	0	0	0	0	0	0	0	0	0	0		0.000926462	0	0
k__Bacteria	p__Firmicutes	c__Bacilli	o__Lactobacillales	f__	g__		0	0	0	0	0	0	0	0	0	0	6	10	5	0	0		0	0	0	0	0	0	0	0	0	0	0.011207	0.018204	0.00979355	0	0		0	0	0.00784091
k__Bacteria	p__Firmicutes	c__Bacilli	o__Lactobacillales	f__Enterococcaceae	__		0	0	0	0	0	0	0	0	0	0	21	7	0	0	0		0	0	0	0	0	0	0	0	0	0	0.0392245	0.0127428	0	0	0		0	0	0.0103935
k__Bacteria	p__Firmicutes	c__Bacilli	o__Lactobacillales	f__Enterococcaceae	g__Enterococcus		8	7	0	61	0	0	20	0	0	34	94	0	0	0	0		0.0214466	0.0161417	0	0.264367	0	0	0.0514615	0	0	0.49635	0.175576	0	0	0	0		0.060391	0.109562	0.0351152
k__Bacteria	p__Firmicutes	c__Bacilli	o__Lactobacillales	f__Lactobacillaceae	g__Lactobacillus		0	6	0	0	0	0	0	0	0	0	0	0	0	0	0		0	0.0138357	0	0	0	0	0	0	0	0	0	0	0	0	0		0.00276714	0	0
k__Bacteria	p__Firmicutes	c__Bacilli	o__Lactobacillales	f__Leuconostocaceae	__		0	0	2	0	0	0	0	0	0	0	0	0	0	0	0		0	0	0.00463231	0	0	0	0	0	0	0	0	0	0	0	0		0.000926462	0	0
k__Bacteria	p__Firmicutes	c__Bacilli	o__Lactobacillales	f__Leuconostocaceae	g__Leuconostoc		0	0	0	8	0	0	0	0	0	2	0	0	0	0	0		0	0	0	0.0346711	0	0	0	0	0	0.0291971	0	0	0	0	0		0.00693421	0.00583942	0
k__Bacteria	p__Firmicutes	c__Bacilli	o__Lactobacillales	f__Streptococcaceae	g__Lactococcus		0	3	0	0	0	0	0	0	0	0	3	4	0	0	38		0	0.00691786	0	0	0	0	0	0	0	0	0.0056035	0.0072816	0	0	0.24605		0.00138357	0	0.0517871
k__Bacteria	p__Firmicutes	c__Bacilli	o__Lactobacillales	f__Streptococcaceae	g__Streptococcus		0	0	2	0	2	0	12	0	0	0	0	0	0	0	0		0	0	0.00463231	0	0.0118015	0	0.0308769	0	0	0	0	0	0	0	0		0.00328676	0.00617538	0
k__Bacteria	p__Firmicutes	c__Clostridia	o__Clostridiales	__	__		0	2	0	0	0	0	152	0	0	0	0	0	0	0	0		0	0.00461191	0	0	0	0	0.391107	0	0	0	0	0	0	0	0		0.000922382	0.0782215	0
k__Bacteria	p__Firmicutes	c__Clostridia	o__Clostridiales	f__	g__		0	3	6	10	0	0	78	0	6	0	0	0	0	0	0		0	0.00691786	0.0138969	0.0433388	0	0	0.2007	0	0.0962773	0	0	0	0	0	0		0.0128307	0.0593954	0
k__Bacteria	p__Firmicutes	c__Clostridia	o__Clostridiales	f__Clostridiaceae	g__SMB53		0	0	0	0	0	0	0	0	0	0	0	0	5	0	0		0	0	0	0	0	0	0	0	0	0	0	0	0.00979355	0	0		0	0	0.00195871
k__Bacteria	p__Firmicutes	c__Clostridia	o__Clostridiales	f__Lachnospiraceae	__		6	13	4	231	7	0	850	0	0	0	0	0	0	0	0		0.0160849	0.0299774	0.00926462	1.00113	0.0413052	0	2.18711	0	0	0	0	0	0	0	0		0.219552	0.437423	0
k__Bacteria	p__Firmicutes	c__Clostridia	o__Clostridiales	f__Lachnospiraceae	g__		0	0	0	0	0	0	6	0	0	0	0	0	0	0	0		0	0	0	0	0	0	0.0154385	0	0	0	0	0	0	0	0		0	0.00308769	0
k__Bacteria	p__Firmicutes	c__Clostridia	o__Clostridiales	f__Lachnospiraceae	g__[Ruminococcus]		0	0	0	0	0	0	11	0	0	0	0	0	0	0	0		0	0	0	0	0	0	0.0283038	0	0	0	0	0	0	0	0		0	0.00566077	0
k__Bacteria	p__Firmicutes	c__Clostridia	o__Clostridiales	f__Lachnospiraceae	g__Blautia		0	0	0	0	0	0	11	0	0	0	0	0	0	0	0		0	0	0	0	0	0	0.0283038	0	0	0	0	0	0	0	0		0	0.00566077	0
k__Bacteria	p__Firmicutes	c__Clostridia	o__Clostridiales	f__Lachnospiraceae	g__Coprococcus		0	4	0	0	0	0	22	0	0	0	0	0	0	0	0		0	0.00922382	0	0	0	0	0.0566077	0	0	0	0	0	0	0	0		0.00184476	0.0113215	0
k__Bacteria	p__Firmicutes	c__Clostridia	o__Clostridiales	f__Peptococcaceae	g__		0	0	0	0	0	0	9	0	0	0	0	0	0	0	0		0	0	0	0	0	0	0.0231577	0	0	0	0	0	0	0	0		0	0.00463154	0
k__Bacteria	p__Firmicutes	c__Clostridia	o__Clostridiales	f__Peptococcaceae	g__rc4-4		0	0	0	0	0	0	8	0	0	0	0	0	0	0	0		0	0	0	0	0	0	0.0205846	0	0	0	0	0	0	0	0		0	0.00411692	0
k__Bacteria	p__Firmicutes	c__Clostridia	o__Clostridiales	f__Ruminococcaceae	__		0	0	0	0	0	0	116	0	0	0	0	0	0	0	0		0	0	0	0	0	0	0.298477	0	0	0	0	0	0	0	0		0	0.0596953	0
k__Bacteria	p__Firmicutes	c__Clostridia	o__Clostridiales	f__Ruminococcaceae	g__		0	0	0	0	0	0	12	0	0	6	0	0	0	0	0		0	0	0	0	0	0	0.0308769	0	0	0.0875912	0	0	0	0	0		0	0.0236936	0
k__Bacteria	p__Firmicutes	c__Clostridia	o__Clostridiales	f__Ruminococcaceae	g__Anaerotruncus		0	0	0	0	0	0	3	0	0	0	0	0	0	0	0		0	0	0	0	0	0	0.00771923	0	0	0	0	0	0	0	0		0	0.00154385	0
k__Bacteria	p__Firmicutes	c__Clostridia	o__Clostridiales	f__Ruminococcaceae	g__Clostridium		0	0	0	3	0	0	0	0	0	0	0	0	0	0	0		0	0	0	0.0130016	0	0	0	0	0	0	0	0	0	0	0		0.00260033	0	0
k__Bacteria	p__Firmicutes	c__Clostridia	o__Clostridiales	f__Ruminococcaceae	g__Faecalibacterium		0	0	0	0	0	0	0	0	11	0	0	0	0	0	0		0	0	0	0	0	0	0	0	0.176508	0	0	0	0	0	0		0	0.0353017	0
k__Bacteria	p__Firmicutes	c__Clostridia	o__Clostridiales	f__Ruminococcaceae	g__Oscillospira		0	0	0	0	0	0	486	0	0	0	0	0	0	0	0		0	0	0	0	0	0	1.25051	0	0	0	0	0	0	0	0		0	0.250103	0
k__Bacteria	p__Firmicutes	c__Clostridia	o__Clostridiales	f__Ruminococcaceae	g__Ruminococcus		0	0	4	0	0	0	133	0	5	0	0	0	0	0	0		0	0	0.00926462	0	0	0	0.342219	0	0.0802311	0	0	0	0	0	0		0.00185292	0.08449	0
k__Bacteria	p__Firmicutes	c__Erysipelotrichi	o__Erysipelotrichales	f__Erysipelotrichaceae	g__		0	0	0	44	0	0	5	0	0	6	0	0	0	0	0		0	0	0	0.190691	0	0	0.0128654	0	0	0.0875912	0	0	0	0	0		0.0381382	0.0200913	0
k__Bacteria	p__Firmicutes	c__Erysipelotrichi	o__Erysipelotrichales	f__Erysipelotrichaceae	g__Allobaculum		0	0	0	0	0	0	2	0	0	0	0	0	0	0	0		0	0	0	0	0	0	0.00514615	0	0	0	0	0	0	0	0		0	0.00102923	0
k__Bacteria	p__Firmicutes	c__Erysipelotrichi	o__Erysipelotrichales	f__Erysipelotrichaceae	g__Catenibacterium		0	0	0	0	0	0	0	0	0	0	9	0	0	0	0		0	0	0	0	0	0	0	0	0	0	0.0168105	0	0	0	0		0	0	0.0033621
k__Bacteria	p__Gemmatimonadetes	c__Gemmatimonadetes	o__Gemmatimonadales	f__	g__		0	0	0	0	0	0	0	0	0	0	3	0	0	0	0		0	0	0	0	0	0	0	0	0	0	0.0056035	0	0	0	0		0	0	0.0011207
k__Bacteria	p__Gemmatimonadetes	c__Gemmatimonadetes	o__Gemmatimonadales	f__Ellin5301	g__		0	0	0	0	0	0	0	0	0	0	0	0	2	0	0		0	0	0	0	0	0	0	0	0	0	0	0	0.00391742	0	0		0	0	0.000783484
k__Bacteria	p__OD1	__	__	__	__		0	0	0	0	0	0	0	0	0	0	3	0	0	0	0		0	0	0	0	0	0	0	0	0	0	0.0056035	0	0	0	0		0	0	0.0011207
k__Bacteria	p__OD1	c__	o__	f__	g__		0	8	8	32	6	96	76	25	18	0	26	27	3	122	0		0	0.0184476	0.0185292	0.138684	0.0354045	0.234541	0.195554	0.0644048	0.288832	0	0.0485636	0.0491508	0.00587613	1.18	0		0.0422131	0.156666	0.256718
k__Bacteria	p__Planctomycetes	c__Phycisphaerae	o__WD2101	f__	g__		109	163	153	132	137	0	0	0	0	0	4	53	18	0	41		0.29221	0.37587	0.354372	0.572072	0.808403	0	0	0	0	0	0.00747133	0.0964812	0.0352568	0	0.265475		0.480585	0	0.0809369
k__Bacteria	p__Planctomycetes	c__Planctomycetia	o__Gemmatales	f__Gemmataceae	g__Gemmata		2	8	21	0	0	0	0	0	0	0	2	0	0	0	0		0.00536164	0.0184476	0.0486393	0	0	0	0	0	0	0	0.00373566	0	0	0	0		0.0144897	0	0.000747133
k__Bacteria	p__Planctomycetes	c__Planctomycetia	o__Gemmatales	f__Isosphaeraceae	g__		80	67	130	10	168	0	0	0	0	0	0	8	12	0	0		0.214466	0.154499	0.3011	0.0433388	0.991326	0	0	0	0	0	0	0.0145632	0.0235045	0	0		0.340946	0	0.00761354
k__Bacteria	p__Proteobacteria	__	__	__	__		9	2	6	21	2	5	4	20	62	13	52	16	38	65	34		0.0241274	0.00461191	0.0138969	0.0910115	0.0118015	0.0122157	0.0102923	0.0515238	0.994865	0.189781	0.0971273	0.0291264	0.074431	0.628687	0.22015		0.0290899	0.251736	0.209904
k__Bacteria	p__Proteobacteria	c__Alphaproteobacteria	__	__	__		52	53	51	75	16	28	8	11	17	28	31	78	89	39	165		0.139403	0.122216	0.118124	0.325041	0.094412	0.0684078	0.0205846	0.0283381	0.272786	0.408759	0.0579028	0.141991	0.174325	0.377212	1.06838		0.159839	0.159775	0.363962
k__Bacteria	p__Proteobacteria	c__Alphaproteobacteria	o__	f__	g__		8	12	6	0	12	0	0	0	0	0	0	0	5	2	0		0.0214466	0.0276714	0.0138969	0	0.070809	0	0	0	0	0	0	0	0.00979355	0.0193442	0		0.0267648	0	0.00582756
k__Bacteria	p__Proteobacteria	c__Alphaproteobacteria	o__BD7-3	f__	g__		7	21	17	16	45	18	0	3	0	0	17	50	67	0	64		0.0187657	0.048425	0.0393746	0.0693421	0.265534	0.0439764	0	0.00772857	0	0	0.0317531	0.09102	0.131234	0	0.4144		0.0882883	0.010341	0.133681
k__Bacteria	p__Proteobacteria	c__Alphaproteobacteria	o__Caulobacterales	f__	g__		0	0	0	0	0	0	0	0	0	0	0	0	0	0	3		0	0	0	0	0	0	0	0	0	0	0	0	0	0	0.019425		0	0	0.003885
k__Bacteria	p__Proteobacteria	c__Alphaproteobacteria	o__Caulobacterales	f__Caulobacteraceae	__		7	0	0	0	0	0	0	0	0	0	0	0	0	0	0		0.0187657	0	0	0	0	0	0	0	0	0	0	0	0	0	0		0.00375315	0	0
k__Bacteria	p__Proteobacteria	c__Alphaproteobacteria	o__Caulobacterales	f__Caulobacteraceae	g__		177	197	244	230	252	15	28	4	0	0	3	13	12	23	0		0.474505	0.454273	0.565142	0.996793	1.48699	0.036647	0.0720461	0.0103048	0	0	0.0056035	0.0236652	0.0235045	0.222459	0		0.79554	0.0237996	0.0550464
k__Bacteria	p__Proteobacteria	c__Alphaproteobacteria	o__Caulobacterales	f__Caulobacteraceae	g__Asticcacaulis		17	21	20	0	0	0	0	0	0	0	0	0	0	0	0		0.045574	0.048425	0.0463231	0	0	0	0	0	0	0	0	0	0	0	0		0.0280644	0	0
k__Bacteria	p__Proteobacteria	c__Alphaproteobacteria	o__Caulobacterales	f__Caulobacteraceae	g__Brevundimonas		0	5	0	0	0	11	0	10	0	0	7	5	5	0	30		0	0.0115298	0	0	0	0.0268745	0	0.0257619	0	0	0.0130748	0.009102	0.00979355	0	0.19425		0.00230595	0.0105273	0.0452441
k__Bacteria	p__Proteobacteria	c__Alphaproteobacteria	o__Caulobacterales	f__Caulobacteraceae	g__Caulobacter		0	0	0	0	0	29	0	0	0	0	0	0	0	0	0		0	0	0	0	0	0.0708509	0	0	0	0	0	0	0	0	0		0	0.0141702	0
k__Bacteria	p__Proteobacteria	c__Alphaproteobacteria	o__Caulobacterales	f__Caulobacteraceae	g__Mycoplana		0	0	6	0	24	0	0	0	0	0	0	0	0	0	0		0	0	0.0138969	0	0.141618	0	0	0	0	0	0	0	0	0	0		0.031103	0	0
k__Bacteria	p__Proteobacteria	c__Alphaproteobacteria	o__Caulobacterales	f__Caulobacteraceae	g__Phenylobacterium		0	6	3	0	0	0	0	0	0	0	0	0	0	0	0		0	0.0138357	0.00694847	0	0	0	0	0	0	0	0	0	0	0	0		0.00415684	0	0
k__Bacteria	p__Proteobacteria	c__Alphaproteobacteria	o__Ellin329	f__	g__		9	2	7	0	0	0	0	0	0	0	0	0	0	0	0		0.0241274	0.00461191	0.0162131	0	0	0	0	0	0	0	0	0	0	0	0		0.00899048	0	0
k__Bacteria	p__Proteobacteria	c__Alphaproteobacteria	o__RF32	f__	g__		0	0	0	0	0	0	62	0	0	0	0	0	0	0	0		0	0	0	0	0	0	0.159531	0	0	0	0	0	0	0	0		0	0.0319061	0
k__Bacteria	p__Proteobacteria	c__Alphaproteobacteria	o__Rhizobiales	__	__		76	74	67	30	150	16	41	13	0	18	125	275	658	60	129		0.203742	0.170641	0.155182	0.130016	0.885112	0.0390902	0.105496	0.0334905	0	0.262774	0.233479	0.50061	1.28883	0.580327	0.835276		0.308939	0.0881701	0.687705
k__Bacteria	p__Proteobacteria	c__Alphaproteobacteria	o__Rhizobiales	f__	g__		0	0	0	0	0	0	0	0	0	0	0	0	0	0	1		0	0	0	0	0	0	0	0	0	0	0	0	0	0	0.00647501		0	0	0.001295
k__Bacteria	p__Proteobacteria	c__Alphaproteobacteria	o__Rhizobiales	f__Aurantimonadaceae	__		0	0	6	0	0	0	0	0	0	0	0	3	0	0	0		0	0	0.0138969	0	0	0	0	0	0	0	0	0.0054612	0	0	0		0.00277939	0	0.00109224
k__Bacteria	p__Proteobacteria	c__Alphaproteobacteria	o__Rhizobiales	f__Aurantimonadaceae	g__		551	494	629	189	171	46	16	4	0	0	250	807	397	14	214		1.47713	1.13914	1.45686	0.819104	1.00903	0.112384	0.0411692	0.0103048	0	0	0.466958	1.46906	0.777608	0.13541	1.38565		1.18025	0.0327716	0.846938
k__Bacteria	p__Proteobacteria	c__Alphaproteobacteria	o__Rhizobiales	f__Aurantimonadaceae	g__Aurantimonas		0	0	3	2	0	0	0	4	0	0	0	0	0	0	0		0	0	0.00694847	0.00866776	0	0	0	0.0103048	0	0	0	0	0	0	0		0.00312325	0.00206095	0
k__Bacteria	p__Proteobacteria	c__Alphaproteobacteria	o__Rhizobiales	f__Beijerinckiaceae	__		126	98	132	74	0	0	0	0	0	0	0	0	3	0	0		0.337783	0.225983	0.305732	0.320707	0	0	0	0	0	0	0	0	0.00587613	0	0		0.238041	0	0.00117523
k__Bacteria	p__Proteobacteria	c__Alphaproteobacteria	o__Rhizobiales	f__Beijerinckiaceae	g__		170	224	193	173	262	0	2	0	0	0	3	35	0	0	43		0.45574	0.516534	0.447018	0.749762	1.546	0	0.00514615	0	0	0	0.0056035	0.063714	0	0	0.278425		0.74301	0.00102923	0.0695486
k__Bacteria	p__Proteobacteria	c__Alphaproteobacteria	o__Rhizobiales	f__Beijerinckiaceae	g__Beijerinckia		916	884	1079	204	292	101	31	0	0	0	5	80	70	0	0		2.45563	2.03846	2.49913	0.884112	1.72302	0.246757	0.0797653	0	0	0	0.00933916	0.145632	0.13711	0	0		1.92007	0.0653044	0.0584162
k__Bacteria	p__Proteobacteria	c__Alphaproteobacteria	o__Rhizobiales	f__Bradyrhizobiaceae	__		17	0	14	28	0	0	0	0	0	0	0	4	0	0	0		0.045574	0	0.0324262	0.121349	0	0	0	0	0	0	0	0.0072816	0	0	0		0.0398698	0	0.00145632
k__Bacteria	p__Proteobacteria	c__Alphaproteobacteria	o__Rhizobiales	f__Bradyrhizobiaceae	g__Bosea		159	199	212	203	76	7	0	0	0	0	8	0	4	0	0		0.426251	0.458885	0.491025	0.879778	0.448457	0.017102	0	0	0	0	0.0149427	0	0.00783484	0	0		0.540879	0.00342039	0.0045555
k__Bacteria	p__Proteobacteria	c__Alphaproteobacteria	o__Rhizobiales	f__Bradyrhizobiaceae	g__Bradyrhizobium		0	0	0	0	0	0	0	0	0	0	0	0	0	26	0		0	0	0	0	0	0	0	0	0	0	0	0	0	0.251475	0		0	0	0.050295
k__Bacteria	p__Proteobacteria	c__Alphaproteobacteria	o__Rhizobiales	f__Hyphomicrobiaceae	g__Devosia		18	11	6	24	7	8	0	0	0	0	13	13	32	0	29		0.0482548	0.0253655	0.0138969	0.104013	0.0413052	0.0195451	0	0	0	0	0.0242818	0.0236652	0.0626787	0	0.187775		0.0465671	0.00390902	0.0596802
k__Bacteria	p__Proteobacteria	c__Alphaproteobacteria	o__Rhizobiales	f__Methylobacteriaceae	__		0	2	6	3	0	4	0	0	0	0	7	2	5	0	0		0	0.00461191	0.0138969	0.0130016	0	0.00977254	0	0	0	0	0.0130748	0.0036408	0.00979355	0	0		0.0063021	0.00195451	0.00530184
k__Bacteria	p__Proteobacteria	c__Alphaproteobacteria	o__Rhizobiales	f__Methylobacteriaceae	g__		0	0	0	0	0	15	0	0	0	0	0	11	0	0	0		0	0	0	0	0	0.036647	0	0	0	0	0	0.0200244	0	0	0		0	0.00732941	0.00400488
k__Bacteria	p__Proteobacteria	c__Alphaproteobacteria	o__Rhizobiales	f__Methylobacteriaceae	g__Methylobacterium		10128	10711	11493	2963	3296	1443	1596	641	201	254	4498	12860	5420	215	478		27.1514	24.6991	26.6196	12.8413	19.4489	3.52545	4.10663	1.65134	3.22529	3.70803	8.40151	23.4103	10.6162	2.0795	3.09505		22.152	3.24335	9.52052
k__Bacteria	p__Proteobacteria	c__Alphaproteobacteria	o__Rhizobiales	f__Methylocystaceae	g__		5449	5741	6174	512	1056	413	764	68	82	0	645	651	1325	329	95		14.6078	13.2385	14.2999	2.21895	6.23119	1.00902	1.96583	0.175181	1.31579	0	1.20475	1.18508	2.59529	3.18213	0.615126		10.1193	0.893163	1.75647
k__Bacteria	p__Proteobacteria	c__Alphaproteobacteria	o__Rhizobiales	f__Methylocystaceae	g__Methylopila		0	4	0	0	0	0	0	0	0	0	0	0	0	0	0		0	0.00922382	0	0	0	0	0	0	0	0	0	0	0	0	0		0.00184476	0	0
k__Bacteria	p__Proteobacteria	c__Alphaproteobacteria	o__Rhizobiales	f__Phyllobacteriaceae	g__Aminobacter		0	0	0	0	0	0	0	0	0	0	0	10	0	0	30		0	0	0	0	0	0	0	0	0	0	0	0.018204	0	0	0.19425		0	0	0.0424908
k__Bacteria	p__Proteobacteria	c__Alphaproteobacteria	o__Rhizobiales	f__Rhizobiaceae	__		26	56	42	0	26	4	0	0	0	2	0	13	0	0	0		0.0697014	0.129133	0.0972785	0	0.153419	0.00977254	0	0	0	0.0291971	0	0.0236652	0	0	0		0.0899066	0.00779392	0.00473304
k__Bacteria	p__Proteobacteria	c__Alphaproteobacteria	o__Rhizobiales	f__Rhizobiaceae	g__		0	0	0	0	0	0	0	0	0	0	0	0	5	0	0		0	0	0	0	0	0	0	0	0	0	0	0	0.00979355	0	0		0	0	0.00195871
k__Bacteria	p__Proteobacteria	c__Alphaproteobacteria	o__Rhizobiales	f__Rhizobiaceae	g__Agrobacterium		58	81	81	138	0	130	74	124	0	27	161	328	280	81	177		0.155488	0.186782	0.187609	0.598076	0	0.317608	0.190408	0.319448	0	0.394161	0.300721	0.597091	0.548439	0.783441	1.14608		0.225591	0.244325	0.675154
k__Bacteria	p__Proteobacteria	c__Alphaproteobacteria	o__Rhizobiales	f__Rhizobiaceae	g__Rhizobium		69	68	54	105	0	32	22	14	22	0	0	49	30	27	57		0.184977	0.156805	0.125072	0.455058	0	0.0781804	0.0566077	0.0360667	0.353017	0	0	0.0891996	0.0587613	0.261147	0.369075		0.184382	0.104774	0.155637
k__Bacteria	p__Proteobacteria	c__Alphaproteobacteria	o__Rhizobiales	f__Xanthobacteraceae	g__Ancylobacter		0	0	0	0	0	0	2	0	0	0	0	0	0	0	0		0	0	0	0	0	0	0.00514615	0	0	0	0	0	0	0	0		0	0.00102923	0
k__Bacteria	p__Proteobacteria	c__Alphaproteobacteria	o__Rhizobiales	f__Xanthobacteraceae	g__Labrys		0	0	0	0	0	0	0	0	0	0	0	5	0	0	0		0	0	0	0	0	0	0	0	0	0	0	0.009102	0	0	0		0	0	0.0018204
k__Bacteria	p__Proteobacteria	c__Alphaproteobacteria	o__Rhodobacterales	f__Rhodobacteraceae	g__Paracoccus		0	0	0	0	0	4	0	0	0	0	21	8	4	0	0		0	0	0	0	0	0.00977254	0	0	0	0	0.0392245	0.0145632	0.00783484	0	0		0	0.00195451	0.0123245
k__Bacteria	p__Proteobacteria	c__Alphaproteobacteria	o__Rhodobacterales	f__Rhodobacteraceae	g__Rhodobacter		0	0	0	14	0	0	5	0	0	0	0	0	0	0	0		0	0	0	0.0606744	0	0	0.0128654	0	0	0	0	0	0	0	0		0.0121349	0.00257308	0
k__Bacteria	p__Proteobacteria	c__Alphaproteobacteria	o__Rhodobacterales	f__Rhodobacteraceae	g__Rubellimicrobium		0	0	0	0	0	0	0	0	0	0	29	13	17	0	18		0	0	0	0	0	0	0	0	0	0	0.0541671	0.0236652	0.0332981	0	0.11655		0	0	0.0455361
k__Bacteria	p__Proteobacteria	c__Alphaproteobacteria	o__Rhodospirillales	__	__		2	3	4	0	0	0	0	0	0	0	6	8	12	6	0		0.00536164	0.00691786	0.00926462	0	0	0	0	0	0	0	0.011207	0.0145632	0.0235045	0.0580327	0		0.00430883	0	0.0214615
k__Bacteria	p__Proteobacteria	c__Alphaproteobacteria	o__Rhodospirillales	f__Acetobacteraceae	__		93	142	126	69	11	0	0	0	0	16	5	96	91	0	4		0.249316	0.327445	0.291836	0.299038	0.0649082	0	0	0	0	0.233577	0.00933916	0.174758	0.178243	0	0.0259		0.246509	0.0467153	0.077648
k__Bacteria	p__Proteobacteria	c__Alphaproteobacteria	o__Rhodospirillales	f__Acetobacteraceae	g__		2410	2622	2695	579	979	57	178	29	0	0	569	1458	1957	179	244		6.46078	6.04621	6.24204	2.50932	5.77683	0.139259	0.458007	0.0747095	0	0	1.0628	2.65414	3.8332	1.73131	1.5799		5.40704	0.134395	2.17227
k__Bacteria	p__Proteobacteria	c__Alphaproteobacteria	o__Rhodospirillales	f__Acetobacteraceae	g__Acidisoma		15	2	3	0	0	0	0	0	0	0	0	0	0	0	0		0.0402123	0.00461191	0.00694847	0	0	0	0	0	0	0	0	0	0	0	0		0.0103545	0	0
k__Bacteria	p__Proteobacteria	c__Alphaproteobacteria	o__Rhodospirillales	f__Acetobacteraceae	g__Acidocella		12	0	0	36	0	0	0	0	0	0	0	0	0	0	0		0.0321699	0	0	0.15602	0	0	0	0	0	0	0	0	0	0	0		0.0376379	0	0
k__Bacteria	p__Proteobacteria	c__Alphaproteobacteria	o__Rhodospirillales	f__Acetobacteraceae	g__Commensalibacter		0	0	0	0	0	0	0	0	2	0	56	0	0	0	0		0	0	0	0	0	0	0	0	0.0320924	0	0.104599	0	0	0	0		0	0.00641849	0.0209197
k__Bacteria	p__Proteobacteria	c__Alphaproteobacteria	o__Rhodospirillales	f__Acetobacteraceae	g__Gluconobacter		0	0	0	0	27	0	7	0	0	30	0	247	51	37	0		0	0	0	0	0.15932	0	0.0180115	0	0	0.437956	0	0.449639	0.0998942	0.357868	0		0.031864	0.0911935	0.18148
k__Bacteria	p__Proteobacteria	c__Alphaproteobacteria	o__Rhodospirillales	f__Acetobacteraceae	g__Roseomonas		65	76	80	137	66	39	8	16	0	0	264	685	566	0	424		0.174253	0.175253	0.185292	0.593742	0.389449	0.0952823	0.0205846	0.0412191	0	0	0.493108	1.24697	1.10863	0	2.7454		0.303598	0.0314172	1.11882
k__Bacteria	p__Proteobacteria	c__Alphaproteobacteria	o__Rhodospirillales	f__Acetobacteraceae	g__Swaminathania		0	10	0	0	0	0	0	0	0	0	35	48	6	0	0		0	0.0230595	0	0	0	0	0	0	0	0	0.0653741	0.0873792	0.0117523	0	0		0.00461191	0	0.0329011
k__Bacteria	p__Proteobacteria	c__Alphaproteobacteria	o__Rhodospirillales	f__Rhodospirillaceae	__		0	0	0	2	0	0	0	0	0	0	0	0	0	0	0		0	0	0	0.00866776	0	0	0	0	0	0	0	0	0	0	0		0.00173355	0	0
k__Bacteria	p__Proteobacteria	c__Alphaproteobacteria	o__Rhodospirillales	f__Rhodospirillaceae	g__		17	6	21	0	13	0	0	0	0	0	0	0	0	0	0		0.045574	0.0138357	0.0486393	0	0.0767097	0	0	0	0	0	0	0	0	0	0		0.0369517	0	0
k__Bacteria	p__Proteobacteria	c__Alphaproteobacteria	o__Rhodospirillales	f__Rhodospirillaceae	g__Skermanella		0	0	0	0	0	4	0	0	0	0	0	0	3	0	0		0	0	0	0	0	0.00977254	0	0	0	0	0	0	0.00587613	0	0		0	0.00195451	0.00117523
k__Bacteria	p__Proteobacteria	c__Alphaproteobacteria	o__Rhodospirillales	f__Rhodospirillaceae	g__Telmatospirillum		2	0	2	7	0	0	0	0	0	0	0	0	0	0	0		0.00536164	0	0.00463231	0.0303372	0	0	0	0	0	0	0	0	0	0	0		0.00806623	0	0
k__Bacteria	p__Proteobacteria	c__Alphaproteobacteria	o__Rickettsiales	__	__		0	0	0	7	0	0	0	0	2	0	0	10	0	4	0		0	0	0	0.0303372	0	0	0	0	0.0320924	0	0	0.018204	0	0.0386885	0		0.00606744	0.00641849	0.0113785
k__Bacteria	p__Proteobacteria	c__Alphaproteobacteria	o__Rickettsiales	f__	g__		27	65	27	66	16	63	32	21	59	16	205	86	281	226	259		0.0723822	0.149887	0.0625362	0.286036	0.094412	0.153918	0.0823384	0.0541	0.946727	0.233577	0.382906	0.156554	0.550398	2.1859	1.67703		0.133051	0.294132	0.990556
k__Bacteria	p__Proteobacteria	c__Alphaproteobacteria	o__Rickettsiales	f__mitochondria	__		35	59	39	0	80	35	97	104	73	88	2	38	22	7	0		0.0938287	0.136051	0.0903301	0	0.47206	0.0855098	0.249588	0.267924	1.17137	1.28467	0.00373566	0.0691752	0.0430916	0.0677048	0		0.158454	0.611813	0.0367415
k__Bacteria	p__Proteobacteria	c__Alphaproteobacteria	o__Rickettsiales	f__mitochondria	g__		8	7	14	0	0	0	0	0	48	0	58	4	17	47	0		0.0214466	0.0161417	0.0324262	0	0	0	0	0	0.770218	0	0.108334	0.0072816	0.0332981	0.454589	0		0.0140029	0.154044	0.120701
k__Bacteria	p__Proteobacteria	c__Alphaproteobacteria	o__Rickettsiales	f__Rickettsiaceae	__		0	0	8	0	8	16	0	15	0	0	32	16	39	110	0		0	0	0.0185292	0	0.047206	0.0390902	0	0.0386429	0	0	0.0597706	0.0291264	0.0763897	1.06393	0		0.013147	0.0155466	0.245844
k__Bacteria	p__Proteobacteria	c__Alphaproteobacteria	o__Rickettsiales	f__Rickettsiaceae	g__		15	28	13	46	0	23	0	11	66	29	136	137	206	46	43		0.0402123	0.0645667	0.03011	0.199359	0	0.0561921	0	0.0283381	1.05905	0.423358	0.254025	0.249395	0.403494	0.444917	0.278425		0.0668495	0.313388	0.326051
k__Bacteria	p__Proteobacteria	c__Alphaproteobacteria	o__Rickettsiales	f__Rickettsiaceae	g__Rickettsia		7	0	0	0	0	0	0	6	0	93	30	0	0	0	0		0.0187657	0	0	0	0	0	0	0.0154571	0	1.35766	0.056035	0	0	0	0		0.00375315	0.274624	0.011207
k__Bacteria	p__Proteobacteria	c__Alphaproteobacteria	o__Rickettsiales	f__Rickettsiaceae	g__Wolbachia		0	0	2	0	10	3	0	0	0	0	9	0	0	0	33		0	0	0.00463231	0	0.0590075	0.00732941	0	0	0	0	0.0168105	0	0	0	0.213675		0.012728	0.00146588	0.0460971
k__Bacteria	p__Proteobacteria	c__Alphaproteobacteria	o__Sphingomonadales	__	__		28	50	40	44	17	62	63	58	0	0	341	214	679	0	43		0.075063	0.115298	0.0926462	0.190691	0.100313	0.151474	0.162104	0.149419	0	0	0.636931	0.389565	1.32996	0	0.278425		0.114802	0.0925994	0.526977
k__Bacteria	p__Proteobacteria	c__Alphaproteobacteria	o__Sphingomonadales	f__Sphingomonadaceae	__		531	794	702	193	71	43	43	52	65	0	58	87	392	65	229		1.42352	1.83093	1.62594	0.836439	0.418953	0.105055	0.110642	0.133962	1.043	0	0.108334	0.158375	0.767814	0.628687	1.48278		1.22716	0.278533	0.629197
k__Bacteria	p__Proteobacteria	c__Alphaproteobacteria	o__Sphingomonadales	f__Sphingomonadaceae	g__		0	0	0	2	0	0	0	0	0	0	0	0	0	0	0		0	0	0	0.00866776	0	0	0	0	0	0	0	0	0	0	0		0.00173355	0	0
k__Bacteria	p__Proteobacteria	c__Alphaproteobacteria	o__Sphingomonadales	f__Sphingomonadaceae	g__Blastomonas		77	94	130	94	54	0	0	0	0	0	0	0	11	0	0		0.206423	0.21676	0.3011	0.407385	0.31864	0	0	0	0	0	0	0	0.0215458	0	0		0.290062	0	0.00430916
k__Bacteria	p__Proteobacteria	c__Alphaproteobacteria	o__Sphingomonadales	f__Sphingomonadaceae	g__Novosphingobium		69	60	71	58	61	261	20	80	0	27	178	142	167	140	72		0.184977	0.138357	0.164447	0.251365	0.359946	0.637658	0.0514615	0.206095	0	0.394161	0.332474	0.258497	0.327105	1.3541	0.4662		0.219818	0.257875	0.547674
k__Bacteria	p__Proteobacteria	c__Alphaproteobacteria	o__Sphingomonadales	f__Sphingomonadaceae	g__Sphingobium		0	5	4	0	0	16	0	0	0	0	0	0	0	0	0		0	0.0115298	0.00926462	0	0	0.0390902	0	0	0	0	0	0	0	0	0		0.00415888	0.00781804	0
k__Bacteria	p__Proteobacteria	c__Alphaproteobacteria	o__Sphingomonadales	f__Sphingomonadaceae	g__Sphingomonas		5711	7260	6773	3625	1840	2249	2558	1715	596	451	14071	11322	14731	2428	2571		15.3102	16.7412	15.6873	15.7103	10.8574	5.49461	6.58193	4.41817	9.56354	6.58394	26.2823	20.6106	28.8538	23.4839	16.6472		14.8613	6.52844	23.1755
k__Bacteria	p__Proteobacteria	c__Alphaproteobacteria	o__Sphingomonadales	f__Sphingomonadaceae	g__Zymomonas		0	0	0	11	0	0	0	0	0	0	0	0	0	0	0		0	0	0	0.0476727	0	0	0	0	0	0	0	0	0	0	0		0.00953454	0	0
k__Bacteria	p__Proteobacteria	c__Betaproteobacteria	__	__	__		4	0	2	2	0	0	2	0	0	0	2	0	2	0	0		0.0107233	0	0.00463231	0.00866776	0	0	0.00514615	0	0	0	0.00373566	0	0.00391742	0	0		0.00480467	0.00102923	0.00153062
k__Bacteria	p__Proteobacteria	c__Betaproteobacteria	o__Burkholderiales	__	__		0	5	5	20	3	15	2	0	0	0	0	6	0	0	0		0	0.0115298	0.0115808	0.0866776	0.0177022	0.036647	0.00514615	0	0	0	0	0.0109224	0	0	0		0.0254981	0.00835864	0.00218448
k__Bacteria	p__Proteobacteria	c__Betaproteobacteria	o__Burkholderiales	f__	g__		82	136	95	122	111	0	0	0	0	0	7	0	13	0	0		0.219827	0.31361	0.220035	0.528734	0.654983	0	0	0	0	0	0.0130748	0	0.0254632	0	0		0.387438	0	0.00770761
k__Bacteria	p__Proteobacteria	c__Betaproteobacteria	o__Burkholderiales	f__Alcaligenaceae	__		0	0	0	0	0	0	0	0	0	0	3	0	0	0	0		0	0	0	0	0	0	0	0	0	0	0.0056035	0	0	0	0		0	0	0.0011207
k__Bacteria	p__Proteobacteria	c__Betaproteobacteria	o__Burkholderiales	f__Alcaligenaceae	g__Achromobacter		0	3	0	28	0	15	0	27	92	0	30	106	9	7	30		0	0.00691786	0	0.121349	0	0.036647	0	0.0695572	1.47625	0	0.056035	0.192962	0.0176284	0.0677048	0.19425		0.0256533	0.316491	0.105716
k__Bacteria	p__Proteobacteria	c__Betaproteobacteria	o__Burkholderiales	f__Alcaligenaceae	g__Pigmentiphaga		0	0	0	0	0	0	0	4	0	0	0	0	0	0	0		0	0	0	0	0	0	0	0.0103048	0	0	0	0	0	0	0		0	0.00206095	0
k__Bacteria	p__Proteobacteria	c__Betaproteobacteria	o__Burkholderiales	f__Burkholderiaceae	__		0	0	0	1	0	0	13	0	0	0	0	0	0	0	0		0	0	0	0.00433388	0	0	0.03345	0	0	0	0	0	0	0	0		0.000866776	0.00669	0
k__Bacteria	p__Proteobacteria	c__Betaproteobacteria	o__Burkholderiales	f__Burkholderiaceae	g__Burkholderia		221	504	311	330	101	449	164	40	62	76	28	54	10	165	49		0.592462	1.1622	0.720324	1.43018	0.595976	1.09697	0.421984	0.103048	0.994865	1.10949	0.0522993	0.0983016	0.0195871	1.5959	0.317275		0.900229	0.745271	0.416672
k__Bacteria	p__Proteobacteria	c__Betaproteobacteria	o__Burkholderiales	f__Comamonadaceae	__		692	954	851	364	202	0	23	0	0	0	876	429	1597	180	147		1.85513	2.19988	1.97105	1.57753	1.19195	0	0.0591807	0	0	0	1.63622	0.780951	3.12806	1.74098	0.951826		1.75911	0.0118361	1.64761
k__Bacteria	p__Proteobacteria	c__Betaproteobacteria	o__Burkholderiales	f__Comamonadaceae	g__		0	17	3	0	0	0	0	0	0	0	0	0	0	0	0		0	0.0392012	0.00694847	0	0	0	0	0	0	0	0	0	0	0	0		0.00922994	0	0
k__Bacteria	p__Proteobacteria	c__Betaproteobacteria	o__Burkholderiales	f__Comamonadaceae	g__Leptothrix		20	33	22	0	0	0	0	0	0	0	0	0	0	0	0		0.0536164	0.0760965	0.0509554	0	0	0	0	0	0	0	0	0	0	0	0		0.0361337	0	0
k__Bacteria	p__Proteobacteria	c__Betaproteobacteria	o__Burkholderiales	f__Comamonadaceae	g__Methylibium		366	462	368	100	104	0	0	0	0	0	0	24	11	2	53		0.981181	1.06535	0.852345	0.433388	0.613678	0	0	0	0	0	0	0.0436896	0.0215458	0.0193442	0.343175		0.789189	0	0.085551
k__Bacteria	p__Proteobacteria	c__Betaproteobacteria	o__Burkholderiales	f__Comamonadaceae	g__Rhodoferax		22	25	15	0	0	0	0	0	0	0	0	0	0	0	0		0.0589781	0.0576488	0.0347423	0	0	0	0	0	0	0	0	0	0	0	0		0.0302738	0	0
k__Bacteria	p__Proteobacteria	c__Betaproteobacteria	o__Burkholderiales	f__Comamonadaceae	g__Roseateles		0	0	0	0	0	35	0	0	0	0	0	0	0	0	0		0	0	0	0	0	0.0855098	0	0	0	0	0	0	0	0	0		0	0.017102	0
k__Bacteria	p__Proteobacteria	c__Betaproteobacteria	o__Burkholderiales	f__Comamonadaceae	g__Rubrivivax		29	34	39	10	0	0	0	0	0	0	0	0	0	0	0		0.0777438	0.0784024	0.0903301	0.0433388	0	0	0	0	0	0	0	0	0	0	0		0.057963	0	0
k__Bacteria	p__Proteobacteria	c__Betaproteobacteria	o__Burkholderiales	f__Comamonadaceae	g__Variovorax		149	263	197	85	119	144	28	114	48	0	948	413	1223	92	163		0.399442	0.606466	0.456283	0.36838	0.702189	0.351812	0.0720461	0.293686	0.770218	0	1.7707	0.751825	2.3955	0.889835	1.05543		0.506552	0.297552	1.37266
k__Bacteria	p__Proteobacteria	c__Betaproteobacteria	o__Burkholderiales	f__Oxalobacteraceae	__		94	124	131	203	98	898	293	501	330	94	3317	672	907	361	561		0.251997	0.285938	0.303416	0.879778	0.578273	2.19394	0.753911	1.29067	5.29525	1.37226	6.1956	1.22331	1.77655	3.49163	3.63248		0.459881	2.18121	3.26391
k__Bacteria	p__Proteobacteria	c__Betaproteobacteria	o__Burkholderiales	f__Oxalobacteraceae	g__		0	8	5	0	0	0	0	0	0	0	5	0	0	0	0		0	0.0184476	0.0115808	0	0	0	0	0	0	0	0.00933916	0	0	0	0		0.00600568	0	0.00186783
k__Bacteria	p__Proteobacteria	c__Betaproteobacteria	o__Burkholderiales	f__Oxalobacteraceae	g__Herbaspirillum		0	0	0	0	0	5	0	0	0	0	0	0	0	0	0		0	0	0	0	0	0.0122157	0	0	0	0	0	0	0	0	0		0	0.00244314	0
k__Bacteria	p__Proteobacteria	c__Betaproteobacteria	o__Burkholderiales	f__Oxalobacteraceae	g__Janthinobacterium		43	48	58	208	0	571	0	589	0	24	254	33	131	32	232		0.115275	0.110686	0.134337	0.901448	0	1.39503	0	1.51738	0	0.350365	0.474429	0.0600732	0.256591	0.309508	1.5022		0.252349	0.652554	0.520561
k__Bacteria	p__Proteobacteria	c__Betaproteobacteria	o__Burkholderiales	f__Oxalobacteraceae	g__Massilia		163	183	113	302	111	366	88	164	0	0	3896	101	893	395	371		0.436974	0.42199	0.261726	1.30883	0.654983	0.894188	0.226431	0.422495	0	0	7.27707	0.18386	1.74913	3.82049	2.40223		0.616901	0.308623	3.08656
k__Bacteria	p__Proteobacteria	c__Betaproteobacteria	o__Methylophilales	__	__		0	2	0	0	0	0	0	0	0	0	0	0	0	0	0		0	0.00461191	0	0	0	0	0	0	0	0	0	0	0	0	0		0.000922382	0	0
k__Bacteria	p__Proteobacteria	c__Betaproteobacteria	o__Neisseriales	f__Neisseriaceae	g__Chitinimonas		0	5	0	0	0	0	0	0	0	0	0	0	0	0	0		0	0.0115298	0	0	0	0	0	0	0	0	0	0	0	0	0		0.00230595	0	0
k__Bacteria	p__Proteobacteria	c__Betaproteobacteria	o__Neisseriales	f__Neisseriaceae	g__Silvimonas		0	9	0	33	0	4	0	0	0	0	0	0	0	0	0		0	0.0207536	0	0.143018	0	0.00977254	0	0	0	0	0	0	0	0	0		0.0327543	0.00195451	0
k__Bacteria	p__Proteobacteria	c__Betaproteobacteria	o__Procabacteriales	f__Procabacteriaceae	g__		0	3	2	8	0	16	0	7	12	9	36	31	28	13	44		0	0.00691786	0.00463231	0.0346711	0	0.0390902	0	0.0180333	0.192555	0.131387	0.067242	0.0564324	0.0548439	0.125737	0.2849		0.00924425	0.076213	0.117831
k__Bacteria	p__Proteobacteria	c__Betaproteobacteria	o__Procabacteriales	f__Procabacteriaceae	g__Procabacter		0	0	0	0	0	2	0	0	0	0	0	0	0	0	0		0	0	0	0	0	0.00488627	0	0	0	0	0	0	0	0	0		0	0.000977254	0
k__Bacteria	p__Proteobacteria	c__Deltaproteobacteria	__	__	__		4	4	0	4	4	2	0	0	0	0	2	2	8	9	4		0.0107233	0.00922382	0	0.0173355	0.023603	0.00488627	0	0	0	0	0.00373566	0.0036408	0.0156697	0.087049	0.0259		0.0121771	0.000977254	0.027199
k__Bacteria	p__Proteobacteria	c__Deltaproteobacteria	o__Bdellovibrionales	f__Bacteriovoracaceae	__		0	0	0	0	0	0	0	0	0	0	20	22	25	0	17		0	0	0	0	0	0	0	0	0	0	0.0373566	0.0400488	0.0489678	0	0.110075		0	0	0.0472897
k__Bacteria	p__Proteobacteria	c__Deltaproteobacteria	o__Bdellovibrionales	f__Bacteriovoracaceae	g__		0	0	3	0	0	53	0	0	0	0	17	0	28	95	2		0	0	0.00694847	0	0	0.129486	0	0	0	0	0.0317531	0	0.0548439	0.918851	0.01295		0.00138969	0.0258972	0.20368
k__Bacteria	p__Proteobacteria	c__Deltaproteobacteria	o__Bdellovibrionales	f__Bacteriovoracaceae	g__Peredibacter		0	0	0	0	0	10	0	0	0	0	296	16	106	0	30		0	0	0	0	0	0.0244314	0	0	0	0	0.552878	0.0291264	0.207623	0	0.19425		0	0.00488627	0.196776
k__Bacteria	p__Proteobacteria	c__Deltaproteobacteria	o__Bdellovibrionales	f__Bdellovibrionaceae	g__Bdellovibrio		265	280	282	350	340	467	39	45	9	6	753	1001	871	120	560		0.710418	0.645667	0.653156	1.51686	2.00625	1.14094	0.10035	0.115929	0.144416	0.0875912	1.40648	1.82222	1.70604	1.16065	3.626		1.10647	0.317846	1.94428
k__Bacteria	p__Proteobacteria	c__Deltaproteobacteria	o__Desulfovibrionales	f__Desulfovibrionaceae	g__		0	0	0	4	0	0	0	0	0	0	0	0	0	0	0		0	0	0	0.0173355	0	0	0	0	0	0	0	0	0	0	0		0.00346711	0	0
k__Bacteria	p__Proteobacteria	c__Deltaproteobacteria	o__Myxococcales	__	__		3	4	9	0	0	2	0	0	0	0	0	0	3	0	3		0.00804246	0.00922382	0.0208454	0	0	0.00488627	0	0	0	0	0	0	0.00587613	0	0.019425		0.00762234	0.000977254	0.00506023
k__Bacteria	p__Proteobacteria	c__Deltaproteobacteria	o__Myxococcales	f__	g__		46	78	51	132	60	0	0	0	0	0	73	68	94	58	199		0.123318	0.179864	0.118124	0.572072	0.354045	0	0	0	0	0	0.136352	0.123787	0.184119	0.560983	1.28853		0.269485	0	0.458753
k__Bacteria	p__Proteobacteria	c__Deltaproteobacteria	o__Myxococcales	f__0319-6G20	g__		10	20	19	35	25	38	0	0	0	0	6	13	21	0	59		0.0268082	0.0461191	0.0440069	0.151686	0.147519	0.0928392	0	0	0	0	0.011207	0.0236652	0.0411329	0	0.382025		0.0832278	0.0185678	0.0916061
k__Bacteria	p__Proteobacteria	c__Deltaproteobacteria	o__Myxococcales	f__Cystobacteraceae	g__Cystobacter		4	5	6	3	11	0	0	0	0	0	0	12	3	3	52		0.0107233	0.0115298	0.0138969	0.0130016	0.0649082	0	0	0	0	0	0	0.0218448	0.00587613	0.0290163	0.3367		0.022812	0	0.0786875
k__Bacteria	p__Proteobacteria	c__Deltaproteobacteria	o__Myxococcales	f__Cystobacterineae	g__		367	406	371	356	529	487	371	118	135	138	3446	1308	2356	507	1040		0.983861	0.936217	0.859294	1.54286	3.1215	1.18981	0.954611	0.303991	2.16624	2.0146	6.43655	2.38108	4.61472	4.90376	6.73401		1.48875	1.32585	5.01402
k__Bacteria	p__Proteobacteria	c__Deltaproteobacteria	o__Myxococcales	f__Haliangiaceae	g__		0	5	0	13	6	0	0	0	0	0	0	0	9	0	0		0	0.0115298	0	0.0563405	0.0354045	0	0	0	0	0	0	0	0.0176284	0	0		0.0206549	0	0.00352568
k__Bacteria	p__Proteobacteria	c__Deltaproteobacteria	o__Myxococcales	f__Nannocystaceae	g__Nannocystis		0	0	0	0	0	0	0	0	0	0	6	5	0	0	0		0	0	0	0	0	0	0	0	0	0	0.011207	0.009102	0	0	0		0	0	0.0040618
k__Bacteria	p__Proteobacteria	c__Deltaproteobacteria	o__Myxococcales	f__Polyangiaceae	g__Aetherobacter		0	0	3	0	0	0	0	0	0	0	0	0	0	0	0		0	0	0.00694847	0	0	0	0	0	0	0	0	0	0	0	0		0.00138969	0	0
k__Bacteria	p__Proteobacteria	c__Deltaproteobacteria	o__MIZ46	f__	g__		10	24	29	34	39	58	0	0	24	0	57	46	35	64	80		0.0268082	0.0553429	0.0671685	0.147352	0.230129	0.141702	0	0	0.385109	0	0.106466	0.0837384	0.0685549	0.619015	0.518001		0.10536	0.105362	0.279155
k__Bacteria	p__Proteobacteria	c__Deltaproteobacteria	o__Spirobacillales	f__	g__		7	5	10	31	23	2	0	0	0	0	90	24	83	89	30		0.0187657	0.0115298	0.0231616	0.13435	0.135717	0.00488627	0	0	0	0	0.168105	0.0436896	0.162573	0.860818	0.19425		0.0647049	0.000977254	0.285887
k__Bacteria	p__Proteobacteria	c__Epsilonproteobacteria	o__Campylobacterales	f__Campylobacteraceae	g__		0	0	2	0	0	0	0	0	0	0	0	0	0	0	0		0	0	0.00463231	0	0	0	0	0	0	0	0	0	0	0	0		0.000926462	0	0
k__Bacteria	p__Proteobacteria	c__Gammaproteobacteria	__	__	__		2	0	0	10	5	5	13	0	15	2	3	20	2	2	13		0.00536164	0	0	0.0433388	0.0295037	0.0122157	0.03345	0	0.240693	0.0291971	0.0056035	0.036408	0.00391742	0.0193442	0.0841751		0.0156408	0.0631112	0.0298896
k__Bacteria	p__Proteobacteria	c__Gammaproteobacteria	o__Alteromonadales	f__[Chromatiaceae]	g__Rheinheimera		0	0	0	0	0	0	0	0	0	0	0	0	3	0	0		0	0	0	0	0	0	0	0	0	0	0	0	0.00587613	0	0		0	0	0.00117523
k__Bacteria	p__Proteobacteria	c__Gammaproteobacteria	o__Enterobacteriales	f__Enterobacteriaceae	__		233	289	317	592	75	22639	26947	29306	2962	4205	1401	1924	561	406	350		0.624631	0.666421	0.734221	2.56566	0.442556	55.3102	69.3367	75.4978	47.5289	61.3869	2.61683	3.50245	1.09884	3.92688	2.26625		1.0067	61.8121	2.68225
k__Bacteria	p__Proteobacteria	c__Gammaproteobacteria	o__Enterobacteriales	f__Enterobacteriaceae	g__Brenneria		0	0	0	0	0	0	4	0	0	0	0	0	0	0	0		0	0	0	0	0	0	0.0102923	0	0	0	0	0	0	0	0		0	0.00205846	0
k__Bacteria	p__Proteobacteria	c__Gammaproteobacteria	o__Enterobacteriales	f__Enterobacteriaceae	g__Buchnera		19	8	17	0	78	0	4	8	49	34	0	19	4	0	0		0.0509356	0.0184476	0.0393746	0	0.460258	0	0.0102923	0.0206095	0.786264	0.49635	0	0.0345876	0.00783484	0	0		0.113803	0.262703	0.00848449
k__Bacteria	p__Proteobacteria	c__Gammaproteobacteria	o__Enterobacteriales	f__Enterobacteriaceae	g__Candidatus Hamiltonella		3	0	2	0	0	0	0	0	0	0	0	0	0	0	0		0.00804246	0	0.00463231	0	0	0	0	0	0	0	0	0	0	0	0		0.00253495	0	0
k__Bacteria	p__Proteobacteria	c__Gammaproteobacteria	o__Enterobacteriales	f__Enterobacteriaceae	g__Enterobacter		0	0	0	0	0	68	0	20	0	0	0	0	0	0	0		0	0	0	0	0	0.166133	0	0.0515238	0	0	0	0	0	0	0		0	0.0435314	0
k__Bacteria	p__Proteobacteria	c__Gammaproteobacteria	o__Enterobacteriales	f__Enterobacteriaceae	g__Ewingella		0	0	0	0	0	0	0	0	0	0	45	0	0	0	0		0	0	0	0	0	0	0	0	0	0	0.0840524	0	0	0	0		0	0	0.0168105
k__Bacteria	p__Proteobacteria	c__Gammaproteobacteria	o__Enterobacteriales	f__Enterobacteriaceae	g__Gluconacetobacter		0	0	0	0	0	0	0	0	0	0	21	0	0	0	0		0	0	0	0	0	0	0	0	0	0	0.0392245	0	0	0	0		0	0	0.0078449
k__Bacteria	p__Proteobacteria	c__Gammaproteobacteria	o__Enterobacteriales	f__Enterobacteriaceae	g__Moellerella		0	0	0	0	0	0	0	0	0	0	6	0	0	0	0		0	0	0	0	0	0	0	0	0	0	0.011207	0	0	0	0		0	0	0.0022414
k__Bacteria	p__Proteobacteria	c__Gammaproteobacteria	o__Enterobacteriales	f__Enterobacteriaceae	g__Morganella		0	0	0	0	0	0	0	0	0	19	0	0	0	0	0		0	0	0	0	0	0	0	0	0	0.277372	0	0	0	0	0		0	0.0554745	0
k__Bacteria	p__Proteobacteria	c__Gammaproteobacteria	o__Enterobacteriales	f__Enterobacteriaceae	g__Providencia		0	0	0	0	0	0	0	0	0	0	0	4	0	0	0		0	0	0	0	0	0	0	0	0	0	0	0.0072816	0	0	0		0	0	0.00145632
k__Bacteria	p__Proteobacteria	c__Gammaproteobacteria	o__Enterobacteriales	f__Enterobacteriaceae	g__Rahnella		71	109	82	34	20	122	180	243	100	55	139	174	43	83	56		0.190338	0.251349	0.189925	0.147352	0.118015	0.298063	0.463154	0.626014	1.60462	0.80292	0.259629	0.316749	0.0842245	0.802786	0.3626		0.179396	0.758954	0.365198
k__Bacteria	p__Proteobacteria	c__Gammaproteobacteria	o__Enterobacteriales	f__Enterobacteriaceae	g__Serratia		0	0	0	0	0	0	0	43	0	0	0	13	0	31	0		0	0	0	0	0	0	0	0.110776	0	0	0	0.0236652	0	0.299836	0		0	0.0221552	0.0647002
k__Bacteria	p__Proteobacteria	c__Gammaproteobacteria	o__Enterobacteriales	f__Enterobacteriaceae	g__Sodalis		0	0	0	0	0	129	0	0	0	0	0	0	0	0	0		0	0	0	0	0	0.315165	0	0	0	0	0	0	0	0	0		0	0.0630329	0
k__Bacteria	p__Proteobacteria	c__Gammaproteobacteria	o__Enterobacteriales	f__Enterobacteriaceae	g__Tatumella		0	0	0	0	49	0	0	0	0	0	0	162	25	0	0		0	0	0	0	0.289137	0	0	0	0	0	0	0.294905	0.0489678	0	0		0.0578273	0	0.0687745
k__Bacteria	p__Proteobacteria	c__Gammaproteobacteria	o__Legionellales	__	__		0	2	5	7	16	0	0	0	0	0	3	11	0	0	43		0	0.00461191	0.0115808	0.0303372	0.094412	0	0	0	0	0	0.0056035	0.0200244	0	0	0.278425		0.0281884	0	0.0608106
k__Bacteria	p__Proteobacteria	c__Gammaproteobacteria	o__Legionellales	f__	g__		6	3	0	3	0	3	0	0	5	0	9	30	19	6	56		0.0160849	0.00691786	0	0.0130016	0	0.00732941	0	0	0.0802311	0	0.0168105	0.054612	0.0372155	0.0580327	0.3626		0.00720089	0.0175121	0.105854
k__Bacteria	p__Proteobacteria	c__Gammaproteobacteria	o__Legionellales	f__Coxiellaceae	g__		14	15	23	34	24	7	4	0	0	7	4	27	70	0	45		0.0375315	0.0345893	0.0532716	0.147352	0.141618	0.017102	0.0102923	0	0	0.10219	0.00747133	0.0491508	0.13711	0	0.291375		0.0828725	0.0259168	0.0970214
k__Bacteria	p__Proteobacteria	c__Gammaproteobacteria	o__Legionellales	f__Coxiellaceae	g__Aquicella		0	0	0	0	0	0	0	0	0	0	0	0	0	31	0		0	0	0	0	0	0	0	0	0	0	0	0	0	0.299836	0		0	0	0.0599671
k__Bacteria	p__Proteobacteria	c__Gammaproteobacteria	o__Legionellales	f__Coxiellaceae	g__Rickettsiella		4	0	0	14	13	110	0	0	0	0	0	0	4	0	0		0.0107233	0	0	0.0606744	0.0767097	0.268745	0	0	0	0	0	0	0.00783484	0	0		0.0296215	0.053749	0.00156697
k__Bacteria	p__Proteobacteria	c__Gammaproteobacteria	o__Legionellales	f__Legionellaceae	__		2	0	5	16	7	25	0	22	21	22	138	2	7	14	13		0.00536164	0	0.0115808	0.0693421	0.0413052	0.0610784	0	0.0566762	0.33697	0.321168	0.257761	0.0036408	0.013711	0.13541	0.0841751		0.025518	0.155179	0.0989395
k__Bacteria	p__Proteobacteria	c__Gammaproteobacteria	o__Legionellales	f__Legionellaceae	g__		3	2	4	0	0	0	0	0	0	0	0	0	0	0	0		0.00804246	0.00461191	0.00926462	0	0	0	0	0	0	0	0	0	0	0	0		0.0043838	0	0
k__Bacteria	p__Proteobacteria	c__Gammaproteobacteria	o__Legionellales	f__Legionellaceae	g__Legionella		0	5	5	0	0	0	0	0	0	0	0	0	5	0	0		0	0.0115298	0.0115808	0	0	0	0	0	0	0	0	0	0.00979355	0	0		0.00462211	0	0.00195871
k__Bacteria	p__Proteobacteria	c__Gammaproteobacteria	o__Oceanospirillales	f__Halomonadaceae	g__Halomonas		0	0	0	0	0	3	0	0	0	0	0	0	0	0	0		0	0	0	0	0	0.00732941	0	0	0	0	0	0	0	0	0		0	0.00146588	0
k__Bacteria	p__Proteobacteria	c__Gammaproteobacteria	o__Pasteurellales	f__	g__		0	0	0	0	0	0	0	2	0	0	18	0	0	0	0		0	0	0	0	0	0	0	0.00515238	0	0	0.033621	0	0	0	0		0	0.00103048	0.0067242
k__Bacteria	p__Proteobacteria	c__Gammaproteobacteria	o__Pasteurellales	f__Pasteurellaceae	g__Haemophilus		0	0	4	0	0	0	4	0	0	0	0	0	0	0	0		0	0	0.00926462	0	0	0	0.0102923	0	0	0	0	0	0	0	0		0.00185292	0.00205846	0
k__Bacteria	p__Proteobacteria	c__Gammaproteobacteria	o__Pseudomonadales	__	__		0	0	0	0	0	0	0	0	0	2	0	0	0	0	0		0	0	0	0	0	0	0	0	0	0.0291971	0	0	0	0	0		0	0.00583942	0
k__Bacteria	p__Proteobacteria	c__Gammaproteobacteria	o__Pseudomonadales	f__Moraxellaceae	g__		0	0	0	0	0	0	0	0	0	0	0	0	3	0	0		0	0	0	0	0	0	0	0	0	0	0	0	0.00587613	0	0		0	0	0.00117523
k__Bacteria	p__Proteobacteria	c__Gammaproteobacteria	o__Pseudomonadales	f__Moraxellaceae	g__Acinetobacter		0	0	14	68	0	0	0	49	0	0	13	0	0	4	0		0	0	0.0324262	0.294704	0	0	0	0.126233	0	0	0.0242818	0	0	0.0386885	0		0.065426	0.0252467	0.0125941
k__Bacteria	p__Proteobacteria	c__Gammaproteobacteria	o__Pseudomonadales	f__Moraxellaceae	g__Enhydrobacter		0	0	0	17	0	0	0	0	0	0	9	0	2	0	0		0	0	0	0.073676	0	0	0	0	0	0	0.0168105	0	0.00391742	0	0		0.0147352	0	0.00414558
k__Bacteria	p__Proteobacteria	c__Gammaproteobacteria	o__Pseudomonadales	f__Pseudomonadaceae	__		3	2	2	0	0	46	0	4	0	12	0	8	8	0	0		0.00804246	0.00461191	0.00463231	0	0	0.112384	0	0.0103048	0	0.175182	0	0.0145632	0.0156697	0	0		0.00345734	0.0595743	0.00604658
k__Bacteria	p__Proteobacteria	c__Gammaproteobacteria	o__Pseudomonadales	f__Pseudomonadaceae	g__		0	0	0	16	0	0	5	0	0	0	38	0	0	0	0		0	0	0	0.0693421	0	0	0.0128654	0	0	0	0.0709776	0	0	0	0		0.0138684	0.00257308	0.0141955
k__Bacteria	p__Proteobacteria	c__Gammaproteobacteria	o__Pseudomonadales	f__Pseudomonadaceae	g__Pseudomonas		245	468	323	686	5	7588	1695	3846	541	737	3678	1337	464	586	294		0.656801	1.07919	0.748118	2.97304	0.0295037	18.5385	4.36136	9.90803	8.681	10.7591	6.86989	2.43387	0.908842	5.66786	1.90365		1.09733	10.4496	3.55682
k__Bacteria	p__Proteobacteria	c__Gammaproteobacteria	o__Xanthomonadales	f__Sinobacteraceae	g__		9	19	11	41	39	0	0	0	0	0	0	0	0	16	0		0.0241274	0.0438131	0.0254777	0.177689	0.230129	0	0	0	0	0	0	0	0	0.154754	0		0.100247	0	0.0309508
k__Bacteria	p__Proteobacteria	c__Gammaproteobacteria	o__Xanthomonadales	f__Sinobacteraceae	g__Alkanibacter		5	11	11	22	0	0	0	0	0	0	0	0	0	0	0		0.0134041	0.0253655	0.0254777	0.0953454	0	0	0	0	0	0	0	0	0	0	0		0.0319185	0	0
k__Bacteria	p__Proteobacteria	c__Gammaproteobacteria	o__Xanthomonadales	f__Sinobacteraceae	g__Hydrocarboniphaga		6	0	9	16	11	0	0	0	0	0	0	0	0	0	0		0.0160849	0	0.0208454	0.0693421	0.0649082	0	0	0	0	0	0	0	0	0	0		0.0342361	0	0
k__Bacteria	p__Proteobacteria	c__Gammaproteobacteria	o__Xanthomonadales	f__Sinobacteraceae	g__Nevskia		2	3	0	0	0	0	0	0	0	0	0	0	0	0	0		0.00536164	0.00691786	0	0	0	0	0	0	0	0	0	0	0	0	0		0.0024559	0	0
k__Bacteria	p__Proteobacteria	c__Gammaproteobacteria	o__Xanthomonadales	f__Xanthomonadaceae	__		4	0	0	4	0	11	0	0	0	0	0	0	0	0	0		0.0107233	0	0	0.0173355	0	0.0268745	0	0	0	0	0	0	0	0	0		0.00561176	0.0053749	0
k__Bacteria	p__Proteobacteria	c__Gammaproteobacteria	o__Xanthomonadales	f__Xanthomonadaceae	g__		7	5	0	6	0	0	0	0	0	0	0	0	0	0	0		0.0187657	0.0115298	0	0.0260033	0	0	0	0	0	0	0	0	0	0	0		0.0112598	0	0
k__Bacteria	p__Proteobacteria	c__Gammaproteobacteria	o__Xanthomonadales	f__Xanthomonadaceae	g__Dyella		0	0	0	0	0	24	0	0	0	0	0	32	5	0	0		0	0	0	0	0	0.0586353	0	0	0	0	0	0.0582528	0.00979355	0	0		0	0.0117271	0.0136093
k__Bacteria	p__Proteobacteria	c__Gammaproteobacteria	o__Xanthomonadales	f__Xanthomonadaceae	g__Luteibacter		55	74	68	82	0	394	52	20	109	89	9	18	0	0	83		0.147445	0.170641	0.157499	0.355378	0	0.962596	0.1338	0.0515238	1.74904	1.29927	0.0168105	0.0327672	0	0	0.537426		0.166193	0.839245	0.117401
k__Bacteria	p__Proteobacteria	c__Gammaproteobacteria	o__Xanthomonadales	f__Xanthomonadaceae	g__Pseudoxanthomonas		0	0	0	0	0	38	0	0	0	0	0	0	0	0	0		0	0	0	0	0	0.0928392	0	0	0	0	0	0	0	0	0		0	0.0185678	0
k__Bacteria	p__Proteobacteria	c__Gammaproteobacteria	o__Xanthomonadales	f__Xanthomonadaceae	g__Stenotrophomonas		17	42	35	94	0	36	5	42	0	0	19	0	0	34	0		0.045574	0.0968501	0.0810654	0.407385	0	0.0879529	0.0128654	0.1082	0	0	0.0354888	0	0	0.328852	0		0.126175	0.0418037	0.0728681
k__Bacteria	p__Proteobacteria	c__Gammaproteobacteria	o__Xanthomonadales	f__Xanthomonadaceae	g__Xanthomonas		0	0	0	0	0	0	6	6	0	15	0	0	0	0	0		0	0	0	0	0	0	0.0154385	0.0154571	0	0.218978	0	0	0	0	0		0	0.0499747	0
k__Bacteria	p__Spirochaetes	c__Spirochaetes	o__Spirochaetales	f__Spirochaetaceae	g__Treponema		0	0	0	8	0	0	0	0	0	0	0	0	0	0	0		0	0	0	0.0346711	0	0	0	0	0	0	0	0	0	0	0		0.00693421	0	0
k__Bacteria	p__Tenericutes	c__Mollicutes	o__Anaeroplasmatales	f__Anaeroplasmataceae	g__Anaeroplasma		0	0	0	0	0	0	168	0	0	0	0	0	0	0	0		0	0	0	0	0	0	0.432277	0	0	0	0	0	0	0	0		0	0.0864553	0
k__Bacteria	p__Tenericutes	c__Mollicutes	o__Entomoplasmatales	f__Entomoplasmataceae	__		0	0	0	0	0	3	5	0	0	0	0	0	0	0	0		0	0	0	0	0	0.00732941	0.0128654	0	0	0	0	0	0	0	0		0	0.00403896	0
k__Bacteria	p__Tenericutes	c__Mollicutes	o__Mycoplasmatales	f__Mycoplasmataceae	g__Mycoplasma		0	2	0	41	0	0	0	0	0	0	0	38	6	0	2		0	0.00461191	0	0.177689	0	0	0	0	0	0	0	0.0691752	0.0117523	0	0.01295		0.0364602	0	0.0187755
k__Bacteria	p__TM6	c__SJA-4	o__	f__	g__		0	0	7	0	0	0	0	0	0	0	12	7	0	0	0		0	0	0.0162131	0	0	0	0	0	0	0	0.022414	0.0127428	0	0	0		0.00324262	0	0.00703136
k__Bacteria	p__TM7	__	__	__	__		0	0	0	0	0	0	0	0	0	0	0	0	19	0	0		0	0	0	0	0	0	0	0	0	0	0	0	0.0372155	0	0		0	0	0.0074431
k__Bacteria	p__TM7	c__TM7-1	o__	f__	g__		26	24	15	0	41	0	0	0	0	0	30	22	88	0	170		0.0697014	0.0553429	0.0347423	0	0.241931	0	0	0	0	0	0.056035	0.0400488	0.172367	0	1.10075		0.0803435	0	0.27384
k__Bacteria	p__TM7	c__TM7-3	o__	f__	g__		0	0	2	0	16	3	0	0	0	0	5	83	7	6	12		0	0	0.00463231	0	0.094412	0.00732941	0	0	0	0	0.00933916	0.151093	0.013711	0.0580327	0.0777001		0.0198089	0.00146588	0.0619752
k__Bacteria	p__TM7	c__TM7-3	o__EW055	f__	g__		3	3	6	14	3	0	0	0	0	0	49	333	105	58	52		0.00804246	0.00691786	0.0138969	0.0606744	0.0177022	0	0	0	0	0	0.0915238	0.606193	0.205665	0.560983	0.3367		0.0214468	0	0.360213
k__Bacteria	p__TM7	c__TM7-3	o__I025	f__	g__		0	0	0	0	0	0	0	0	0	0	0	38	8	0	6		0	0	0	0	0	0	0	0	0	0	0	0.0691752	0.0156697	0	0.03885		0	0	0.024739
k__Bacteria	p__Verrucomicrobia	c__[Methylacidiphilae]	o__Methylacidiphilales	f__	g__		4	0	0	18	6	0	0	0	0	0	0	0	0	0	0		0.0107233	0	0	0.0780099	0.0354045	0	0	0	0	0	0	0	0	0	0		0.0248275	0	0
k__Bacteria	p__Verrucomicrobia	c__[Methylacidiphilae]	o__Methylacidiphilales	f__LD19	g__		0	0	2	0	0	0	0	0	0	0	0	0	0	0	0		0	0	0.00463231	0	0	0	0	0	0	0	0	0	0	0	0		0.000926462	0	0
k__Bacteria	p__Verrucomicrobia	c__[Spartobacteria]	o__[Chthoniobacterales]	f__[Chthoniobacteraceae]	__		0	0	0	0	0	2	0	0	0	0	0	0	0	0	0		0	0	0	0	0	0.00488627	0	0	0	0	0	0	0	0	0		0	0.000977254	0
k__Bacteria	p__Verrucomicrobia	c__[Spartobacteria]	o__[Chthoniobacterales]	f__[Chthoniobacteraceae]	g__		57	69	86	78	194	2	0	0	0	0	3	29	16	0	20		0.152807	0.159111	0.199189	0.338043	1.14475	0.00488627	0	0	0	0	0.0056035	0.0527916	0.0313394	0	0.1295		0.398779	0.000977254	0.0438469
k__Bacteria	p__Verrucomicrobia	c__[Spartobacteria]	o__[Chthoniobacterales]	f__[Chthoniobacteraceae]	g__Candidatus Xiphinematobacter		0	8	0	18	0	0	0	0	0	0	0	7	0	0	0		0	0.0184476	0	0.0780099	0	0	0	0	0	0	0	0.0127428	0	0	0		0.0192915	0	0.00254856
k__Bacteria	p__Verrucomicrobia	c__[Spartobacteria]	o__[Chthoniobacterales]	f__[Chthoniobacteraceae]	g__Chthoniobacter		3	0	5	0	0	0	0	0	0	0	0	0	0	0	0		0.00804246	0	0.0115808	0	0	0	0	0	0	0	0	0	0	0	0		0.00392465	0	0
k__Bacteria	p__Verrucomicrobia	c__[Spartobacteria]	o__[Chthoniobacterales]	f__[Chthoniobacteraceae]	g__Ellin506		0	9	9	14	0	2	0	0	0	0	3	10	0	0	14		0	0.0207536	0.0208454	0.0606744	0	0.00488627	0	0	0	0	0.0056035	0.018204	0	0	0.0906501		0.0204547	0.000977254	0.0228915
k__Bacteria	p__Verrucomicrobia	c__Opitutae	o__HA64	f__	g__		4	0	0	0	0	0	0	0	0	0	0	0	0	0	0		0.0107233	0	0	0	0	0	0	0	0	0	0	0	0	0	0		0.00214466	0	0
k__Bacteria	p__Verrucomicrobia	c__Verrucomicrobiae	o__Verrucomicrobiales	f__Verrucomicrobiaceae	g__Akkermansia		0	0	0	0	0	0	30	0	0	0	0	0	0	0	0		0	0	0	0	0	0	0.0771923	0	0	0	0	0	0	0	0		0	0.0154385	0
k__Bacteria	p__Verrucomicrobia	c__Verrucomicrobiae	o__Verrucomicrobiales	f__Verrucomicrobiaceae	g__Luteolibacter		0	0	0	0	0	0	0	0	0	0	0	0	2	0	0		0	0	0	0	0	0	0	0	0	0	0	0	0.00391742	0	0		0	0	0.000783484
k__Bacteria	p__WPS-2	c__	o__	f__	g__		28	25	39	82	90	0	0	0	0	0	0	14	0	0	0		0.075063	0.0576488	0.0903301	0.355378	0.531067	0	0	0	0	0	0	0.0254856	0	0	0		0.221898	0	0.00509712

## Sheet: Species
Kingdom	Phylum	Class	Order	Family	Genus	Species		Reads																							Ratio (%)									Average ratio (%)
								VVI1	VVI2	VVI3	VVI4	VVI5	RC1	RC2	RC3	RC4	RC5	SA1	SA2	SA3	SA4	SA5		VVI1	VVI2	VVI3	VVI4	VVI5	RC1	RC2	RC3	RC4	RC5	SA1	SA2	SA3	SA4	SA5		VVI1	RC	SA
k__Bacteria	p__Acidobacteria	c__Acidobacteria-6	o__iii1-15	f__	g__	s__		0	0	0	0	0	2	0	0	0	0	0	0	0	0	0		0	0	0	0	0	0.00488627	0	0	0	0	0	0	0	0	0		0	0.000977254	0
k__Bacteria	p__Acidobacteria	c__Acidobacteriia	o__Acidobacteriales	f__Acidobacteriaceae	__	__		73	71	89	200	18	7	0	0	0	0	0	6	0	0	0		0.1957	0.163723	0.206138	0.866776	0.106213	0.017102	0	0	0	0	0	0.0109224	0	0	0		0.30771	0.00342039	0.00218448
k__Bacteria	p__Acidobacteria	c__Acidobacteriia	o__Acidobacteriales	f__Acidobacteriaceae	g__	s__		157	165	172	172	243	9	7	0	0	0	0	0	4	0	0		0.420889	0.380482	0.398379	0.745428	1.43388	0.0219882	0.0180115	0	0	0	0	0	0.00783484	0	0		0.675812	0.00799995	0.00156697
k__Bacteria	p__Acidobacteria	c__Acidobacteriia	o__Acidobacteriales	f__Acidobacteriaceae	g__Acidicapsa	s__ligni		7	0	0	0	0	0	0	0	0	0	0	0	0	0	0		0.0187657	0	0	0	0	0	0	0	0	0	0	0	0	0	0		0.00375315	0	0
k__Bacteria	p__Acidobacteria	c__Acidobacteriia	o__Acidobacteriales	f__Acidobacteriaceae	g__Edaphobacter	__		46	39	45	57	96	3	0	0	0	0	0	0	0	0	0		0.123318	0.0899322	0.104227	0.247031	0.566472	0.00732941	0	0	0	0	0	0	0	0	0		0.226196	0.00146588	0
k__Bacteria	p__Acidobacteria	c__Acidobacteriia	o__Acidobacteriales	f__Acidobacteriaceae	g__Granulicella	__		58	53	24	0	0	0	0	0	0	0	0	0	0	0	0		0.155488	0.122216	0.0555877	0	0	0	0	0	0	0	0	0	0	0	0		0.0666582	0	0
k__Bacteria	p__Acidobacteria	c__Acidobacteriia	o__Acidobacteriales	f__Acidobacteriaceae	g__Granulicella	s__aggregans		16	29	41	89	39	0	0	0	0	0	0	0	0	0	0		0.0428931	0.0668727	0.0949624	0.385716	0.230129	0	0	0	0	0	0	0	0	0	0		0.164115	0	0
k__Bacteria	p__Acidobacteria	c__Acidobacteriia	o__Acidobacteriales	f__Acidobacteriaceae	g__Granulicella	s__paludicola		0	2	0	0	0	0	0	0	0	0	0	0	0	0	0		0	0.00461191	0	0	0	0	0	0	0	0	0	0	0	0	0		0.000922382	0	0
k__Bacteria	p__Acidobacteria	c__Acidobacteriia	o__Acidobacteriales	f__Acidobacteriaceae	g__Granulicella	s__sapmiensis		13	15	16	0	0	0	0	0	0	0	0	0	0	0	0		0.0348507	0.0345893	0.0370585	0	0	0	0	0	0	0	0	0	0	0	0		0.0212997	0	0
k__Bacteria	p__Acidobacteria	c__Acidobacteriia	o__Acidobacteriales	f__Acidobacteriaceae	g__Granulicella	s__tundricola		77	105	104	32	0	3	0	0	0	0	0	0	0	0	0		0.206423	0.242125	0.24088	0.138684	0	0.00732941	0	0	0	0	0	0	0	0	0		0.165623	0.00146588	0
k__Bacteria	p__Acidobacteria	c__Acidobacteriia	o__Acidobacteriales	f__Acidobacteriaceae	g__Terriglobus	s__		278	376	338	134	176	32	57	0	0	0	5	46	55	36	56		0.745268	0.867039	0.78286	0.58074	1.03853	0.0781804	0.146665	0	0	0	0.00933916	0.0837384	0.107729	0.348196	0.3626		0.802888	0.0449691	0.182321
k__Bacteria	p__Acidobacteria	c__DA052	o__Ellin6513	f__	g__	s__		0	0	3	0	0	0	0	0	0	0	0	0	0	0	0		0	0	0.00694847	0	0	0	0	0	0	0	0	0	0	0	0		0.00138969	0	0
k__Bacteria	p__Acidobacteria	c__Solibacteres	o__Solibacterales	f__Solibacteraceae	g__	s__		7	5	6	28	9	0	0	0	0	0	0	0	0	0	0		0.0187657	0.0115298	0.0138969	0.121349	0.0531067	0	0	0	0	0	0	0	0	0	0		0.0437296	0	0
k__Bacteria	p__Acidobacteria	c__Solibacteres	o__Solibacterales	f__Solibacteraceae	g__Candidatus Solibacter	s__		0	2	0	0	0	0	0	0	0	0	0	0	0	0	0		0	0.00461191	0	0	0	0	0	0	0	0	0	0	0	0	0		0.000922382	0	0
k__Bacteria	p__Acidobacteria	c__[Chloracidobacteria]	o__RB41	__	__	__		0	0	0	0	0	0	0	0	0	0	0	4	0	0	0		0	0	0	0	0	0	0	0	0	0	0	0.0072816	0	0	0		0	0	0.00145632
k__Bacteria	p__Acidobacteria	c__[Chloracidobacteria]	o__RB41	f__Ellin6075	g__	s__		46	49	35	95	73	0	0	0	0	0	0	0	0	0	16		0.123318	0.112992	0.0810654	0.411719	0.430755	0	0	0	0	0	0	0	0	0	0.1036		0.23197	0	0.02072
k__Bacteria	p__Actinobacteria	c__Acidimicrobiia	o__Acidimicrobiales	f__	g__	s__		0	3	2	21	0	0	0	0	0	0	108	75	50	14	64		0	0.00691786	0.00463231	0.0910115	0	0	0	0	0	0	0.201726	0.13653	0.0979355	0.13541	0.4144		0.0205123	0	0.1972
k__Bacteria	p__Actinobacteria	c__Acidimicrobiia	o__Acidimicrobiales	f__C111	g__	s__		0	0	0	0	0	0	0	0	0	0	4	0	0	0	0		0	0	0	0	0	0	0	0	0	0	0.00747133	0	0	0	0		0	0	0.00149427
k__Bacteria	p__Actinobacteria	c__Acidimicrobiia	o__Acidimicrobiales	f__EB1017	g__	s__		0	0	0	0	0	2	0	0	0	0	0	0	0	0	0		0	0	0	0	0	0.00488627	0	0	0	0	0	0	0	0	0		0	0.000977254	0
k__Bacteria	p__Actinobacteria	c__Actinobacteria	__	__	__	__		0	13	0	0	0	0	0	0	0	0	0	3	0	0	0		0	0.0299774	0	0	0	0	0	0	0	0	0	0.0054612	0	0	0		0.00599548	0	0.00109224
k__Bacteria	p__Actinobacteria	c__Actinobacteria	o__Actinomycetales	__	__	__		74	101	121	123	62	4	0	0	0	0	18	77	47	0	50		0.198381	0.232901	0.280255	0.533068	0.365846	0.00977254	0	0	0	0	0.033621	0.140171	0.0920594	0	0.32375		0.32209	0.00195451	0.11792
k__Bacteria	p__Actinobacteria	c__Actinobacteria	o__Actinomycetales	f__	g__	s__		6	26	9	0	0	0	0	0	0	0	98	21	32	0	34		0.0160849	0.0599548	0.0208454	0	0	0	0	0	0	0	0.183048	0.0382284	0.0626787	0	0.22015		0.019377	0	0.100821
k__Bacteria	p__Actinobacteria	c__Actinobacteria	o__Actinomycetales	f__Brevibacteriaceae	g__Brevibacterium	__		0	3	0	0	0	0	0	0	0	0	0	0	0	0	0		0	0.00691786	0	0	0	0	0	0	0	0	0	0	0	0	0		0.00138357	0	0
k__Bacteria	p__Actinobacteria	c__Actinobacteria	o__Actinomycetales	f__Brevibacteriaceae	g__Brevibacterium	s__		0	0	0	0	0	0	0	0	0	0	0	0	0	0	4		0	0	0	0	0	0	0	0	0	0	0	0	0	0	0.0259		0	0	0.00518001
k__Bacteria	p__Actinobacteria	c__Actinobacteria	o__Actinomycetales	f__Corynebacteriaceae	g__Corynebacterium	s__		0	0	6	0	0	0	0	0	0	0	0	6	0	0	0		0	0	0.0138969	0	0	0	0	0	0	0	0	0.0109224	0	0	0		0.00277939	0	0.00218448
k__Bacteria	p__Actinobacteria	c__Actinobacteria	o__Actinomycetales	f__Corynebacteriaceae	g__Corynebacterium	s__kroppenstedtii		0	0	2	0	0	0	0	0	0	0	0	0	0	0	0		0	0	0.00463231	0	0	0	0	0	0	0	0	0	0	0	0		0.000926462	0	0
k__Bacteria	p__Actinobacteria	c__Actinobacteria	o__Actinomycetales	f__Dermabacteraceae	g__Brachybacterium	s__		0	0	0	0	0	0	0	0	0	0	0	3	0	0	0		0	0	0	0	0	0	0	0	0	0	0	0.0054612	0	0	0		0	0	0.00109224
k__Bacteria	p__Actinobacteria	c__Actinobacteria	o__Actinomycetales	f__Dermacoccaceae	g__Dermacoccus	s__		0	0	0	0	12	0	0	0	0	0	0	0	3	0	0		0	0	0	0	0.070809	0	0	0	0	0	0	0	0.00587613	0	0		0.0141618	0	0.00117523
k__Bacteria	p__Actinobacteria	c__Actinobacteria	o__Actinomycetales	f__Frankiaceae	g__	s__		264	316	260	224	239	0	0	0	0	0	0	7	32	0	0		0.707737	0.728681	0.6022	0.97079	1.41028	0	0	0	0	0	0	0.0127428	0.0626787	0	0		0.883937	0	0.0150843
k__Bacteria	p__Actinobacteria	c__Actinobacteria	o__Actinomycetales	f__Geodermatophilaceae	__	__		104	105	141	46	22	0	0	0	0	0	72	232	86	0	87		0.278805	0.242125	0.326578	0.199359	0.129816	0	0	0	0	0	0.134484	0.422333	0.168449	0	0.563326		0.235337	0	0.257718
k__Bacteria	p__Actinobacteria	c__Actinobacteria	o__Actinomycetales	f__Geodermatophilaceae	g__Actinotelluria	s__brasiliensis		0	4	0	0	0	0	0	0	0	0	0	8	0	0	0		0	0.00922382	0	0	0	0	0	0	0	0	0	0.0145632	0	0	0		0.00184476	0	0.00291264
k__Bacteria	p__Actinobacteria	c__Actinobacteria	o__Actinomycetales	f__Geodermatophilaceae	g__Blastococcus	s__aggregatus		0	0	0	0	0	0	0	0	0	0	0	4	0	0	0		0	0	0	0	0	0	0	0	0	0	0	0.0072816	0	0	0		0	0	0.00145632
k__Bacteria	p__Actinobacteria	c__Actinobacteria	o__Actinomycetales	f__Geodermatophilaceae	g__Modestobacter	s__		0	0	0	0	0	0	0	0	0	0	0	6	0	0	0		0	0	0	0	0	0	0	0	0	0	0	0.0109224	0	0	0		0	0	0.00218448
k__Bacteria	p__Actinobacteria	c__Actinobacteria	o__Actinomycetales	f__Kineosporiaceae	__	__		0	0	0	0	0	0	0	0	0	0	6	13	0	0	8		0	0	0	0	0	0	0	0	0	0	0.011207	0.0236652	0	0	0.0518001		0	0	0.0173344
k__Bacteria	p__Actinobacteria	c__Actinobacteria	o__Actinomycetales	f__Kineosporiaceae	g__	s__		0	12	0	65	42	0	0	0	0	0	60	134	79	0	64		0	0.0276714	0	0.281702	0.247831	0	0	0	0	0	0.11207	0.243934	0.154738	0	0.4144		0.111441	0	0.185028
k__Bacteria	p__Actinobacteria	c__Actinobacteria	o__Actinomycetales	f__Kineosporiaceae	g__Kineococcus	s__		60	67	53	157	161	0	3	0	0	0	793	1022	443	52	66		0.160849	0.154499	0.122756	0.68042	0.950021	0	0.00771923	0	0	0	1.48119	1.86045	0.867709	0.50295	0.42735		0.413709	0.00154385	1.02793
k__Bacteria	p__Actinobacteria	c__Actinobacteria	o__Actinomycetales	f__Kineosporiaceae	g__Kineococcus	s__xinjiangensis		0	0	0	0	0	0	0	0	0	0	142	66	24	42	62		0	0	0	0	0	0	0	0	0	0	0.265232	0.120146	0.047009	0.406229	0.40145		0	0	0.248013
k__Bacteria	p__Actinobacteria	c__Actinobacteria	o__Actinomycetales	f__Kineosporiaceae	g__Kineosporia	s__		5	6	0	0	0	0	0	0	0	0	79	72	66	0	87		0.0134041	0.0138357	0	0	0	0	0	0	0	0	0.147559	0.131069	0.129275	0	0.563326		0.00544797	0	0.194246
k__Bacteria	p__Actinobacteria	c__Actinobacteria	o__Actinomycetales	f__Kineosporiaceae	g__Quadrisphaera	s__granulorum		51	62	67	98	54	0	0	0	0	0	8	19	3	0	14		0.136722	0.142969	0.155182	0.42472	0.31864	0	0	0	0	0	0.0149427	0.0345876	0.00587613	0	0.0906501		0.235647	0	0.0292113
k__Bacteria	p__Actinobacteria	c__Actinobacteria	o__Actinomycetales	f__Microbacteriaceae	__	__		715	767	656	602	269	98	117	112	106	0	1304	3927	1381	275	250		1.91679	1.76867	1.5194	2.609	1.5873	0.239427	0.30105	0.288533	1.7009	0	2.43565	7.14871	2.70498	2.65983	1.61875		1.88023	0.505982	3.31358
k__Bacteria	p__Actinobacteria	c__Actinobacteria	o__Actinomycetales	f__Microbacteriaceae	g__Curtobacterium	s__		0	0	0	0	0	0	0	0	0	0	13	0	0	29	0		0	0	0	0	0	0	0	0	0	0	0.0242818	0	0	0.280491	0		0	0	0.0609546
k__Bacteria	p__Actinobacteria	c__Actinobacteria	o__Actinomycetales	f__Microbacteriaceae	g__Frigoribacterium	s__		159	133	224	0	0	11	50	27	0	0	294	769	259	0	0		0.426251	0.306692	0.518819	0	0	0.0268745	0.128654	0.0695572	0	0	0.549143	1.39989	0.507306	0	0		0.250352	0.0450171	0.491267
k__Bacteria	p__Actinobacteria	c__Actinobacteria	o__Actinomycetales	f__Microbacteriaceae	g__Frondihabitans	__		0	0	0	3	0	0	0	0	0	0	0	0	0	0	0		0	0	0	0.0130016	0	0	0	0	0	0	0	0	0	0	0		0.00260033	0	0
k__Bacteria	p__Actinobacteria	c__Actinobacteria	o__Actinomycetales	f__Microbacteriaceae	g__Frondihabitans	s__australicus		0	2	0	0	0	0	0	0	0	0	0	7	0	0	0		0	0.00461191	0	0	0	0	0	0	0	0	0	0.0127428	0	0	0		0.000922382	0	0.00254856
k__Bacteria	p__Actinobacteria	c__Actinobacteria	o__Actinomycetales	f__Microbacteriaceae	g__Frondihabitans	s__cladoniiphilus		45	33	35	36	0	0	0	0	0	0	0	0	0	0	0		0.120637	0.0760965	0.0810654	0.15602	0	0	0	0	0	0	0	0	0	0	0		0.0867637	0	0
k__Bacteria	p__Actinobacteria	c__Actinobacteria	o__Actinomycetales	f__Microbacteriaceae	g__Microbacterium	__		59	83	55	58	0	0	0	0	0	0	0	17	0	0	0		0.158168	0.191394	0.127389	0.251365	0	0	0	0	0	0	0	0.0309468	0	0	0		0.145663	0	0.00618936
k__Bacteria	p__Actinobacteria	c__Actinobacteria	o__Actinomycetales	f__Microbacteriaceae	g__Rathayibacter	s__caricis		35	46	31	84	0	0	0	0	0	0	205	1124	463	0	70		0.0938287	0.106074	0.0718008	0.364046	0	0	0	0	0	0	0.382906	2.04613	0.906883	0	0.45325		0.12715	0	0.757834
k__Bacteria	p__Actinobacteria	c__Actinobacteria	o__Actinomycetales	f__Microbacteriaceae	g__Salinibacterium	__		23	20	44	0	0	0	0	0	0	0	0	31	27	0	67		0.0616589	0.0461191	0.101911	0	0	0	0	0	0	0	0	0.0564324	0.0528852	0	0.433825		0.0419378	0	0.108629
k__Bacteria	p__Actinobacteria	c__Actinobacteria	o__Actinomycetales	f__Microbacteriaceae	g__Subtercola	__		92	132	121	42	0	0	0	0	0	0	37	426	206	0	0		0.246636	0.304386	0.280255	0.182023	0	0	0	0	0	0	0.0691098	0.77549	0.403494	0	0		0.20266	0	0.249619
k__Bacteria	p__Actinobacteria	c__Actinobacteria	o__Actinomycetales	f__Microbacteriaceae	g__Subtercola	s__boreus		0	0	0	32	42	0	0	0	0	0	0	0	0	64	0		0	0	0	0.138684	0.247831	0	0	0	0	0	0	0	0	0.619015	0		0.0773031	0	0.123803
k__Bacteria	p__Actinobacteria	c__Actinobacteria	o__Actinomycetales	f__Micrococcaceae	g__Micrococcus	__		0	0	0	0	0	0	3	0	0	0	0	0	0	0	0		0	0	0	0	0	0	0.00771923	0	0	0	0	0	0	0	0		0	0.00154385	0
k__Bacteria	p__Actinobacteria	c__Actinobacteria	o__Actinomycetales	f__Micrococcaceae	g__Rothia	s__dentocariosa		0	0	3	0	0	0	0	0	0	0	0	0	0	0	0		0	0	0.00694847	0	0	0	0	0	0	0	0	0	0	0	0		0.00138969	0	0
k__Bacteria	p__Actinobacteria	c__Actinobacteria	o__Actinomycetales	f__Micromonosporaceae	__	__		13	37	0	25	23	0	0	0	0	0	24	52	22	0	0		0.0348507	0.0853203	0	0.108347	0.135717	0	0	0	0	0	0.044828	0.0946608	0.0430916	0	0		0.0728471	0	0.0365161
k__Bacteria	p__Actinobacteria	c__Actinobacteria	o__Actinomycetales	f__Micromonosporaceae	g__Actinoplanes	s__		0	0	6	0	0	0	0	0	0	0	0	0	0	0	0		0	0	0.0138969	0	0	0	0	0	0	0	0	0	0	0	0		0.00277939	0	0
k__Bacteria	p__Actinobacteria	c__Actinobacteria	o__Actinomycetales	f__Micromonosporaceae	g__Micromonospora	__		0	0	0	0	0	0	0	0	0	0	0	2	0	0	2		0	0	0	0	0	0	0	0	0	0	0	0.0036408	0	0	0.01295		0	0	0.00331816
k__Bacteria	p__Actinobacteria	c__Actinobacteria	o__Actinomycetales	f__Mycobacteriaceae	g__Mycobacterium	__		9	0	8	0	0	0	0	0	0	0	0	0	0	0	0		0.0241274	0	0.0185292	0	0	0	0	0	0	0	0	0	0	0	0		0.00853133	0	0
k__Bacteria	p__Actinobacteria	c__Actinobacteria	o__Actinomycetales	f__Mycobacteriaceae	g__Mycobacterium	s__		873	866	982	46	46	0	0	0	0	0	0	29	10	0	0		2.34036	1.99696	2.27446	0.199359	0.271434	0	0	0	0	0	0	0.0527916	0.0195871	0	0		1.41651	0	0.0144757
k__Bacteria	p__Actinobacteria	c__Actinobacteria	o__Actinomycetales	f__Mycobacteriaceae	g__Mycobacterium	s__celatum		0	0	7	0	0	0	0	0	0	0	0	0	0	0	0		0	0	0.0162131	0	0	0	0	0	0	0	0	0	0	0	0		0.00324262	0	0
k__Bacteria	p__Actinobacteria	c__Actinobacteria	o__Actinomycetales	f__Nakamurellaceae	__	__		0	0	0	77	90	0	0	0	0	0	0	0	0	0	23		0	0	0	0.333709	0.531067	0	0	0	0	0	0	0	0	0	0.148925		0.172955	0	0.029785
k__Bacteria	p__Actinobacteria	c__Actinobacteria	o__Actinomycetales	f__Nakamurellaceae	g__	s__		40	30	57	0	0	0	0	0	0	0	14	63	37	0	0		0.107233	0.0691786	0.132021	0	0	0	0	0	0	0	0.0261497	0.114685	0.0724723	0	0		0.0616865	0	0.0426614
k__Bacteria	p__Actinobacteria	c__Actinobacteria	o__Actinomycetales	f__Nocardiaceae	__	__		0	2	0	0	0	0	0	0	0	0	0	0	0	0	0		0	0.00461191	0	0	0	0	0	0	0	0	0	0	0	0	0		0.000922382	0	0
k__Bacteria	p__Actinobacteria	c__Actinobacteria	o__Actinomycetales	f__Nocardiaceae	g__	s__		10	14	7	31	72	0	0	0	0	0	0	0	0	0	0		0.0268082	0.0322834	0.0162131	0.13435	0.424854	0	0	0	0	0	0	0	0	0	0		0.126902	0	0
k__Bacteria	p__Actinobacteria	c__Actinobacteria	o__Actinomycetales	f__Nocardiaceae	g__Rhodococcus	s__		144	197	174	46	0	0	0	0	0	0	0	0	0	0	0		0.386038	0.454273	0.403011	0.199359	0	0	0	0	0	0	0	0	0	0	0		0.288536	0	0
k__Bacteria	p__Actinobacteria	c__Actinobacteria	o__Actinomycetales	f__Nocardiaceae	g__Rhodococcus	s__fascians		21	28	28	0	0	0	0	0	0	0	5	9	0	0	0		0.0562972	0.0645667	0.0648523	0	0	0	0	0	0	0	0.00933916	0.0163836	0	0	0		0.0371433	0	0.00514455
k__Bacteria	p__Actinobacteria	c__Actinobacteria	o__Actinomycetales	f__Nocardioidaceae	__	__		24	49	48	158	167	0	4	0	0	0	13	120	26	0	59		0.0643397	0.112992	0.111175	0.684753	0.985425	0	0.0102923	0	0	0	0.0242818	0.218448	0.0509265	0	0.382025		0.391737	0.00205846	0.135136
k__Bacteria	p__Actinobacteria	c__Actinobacteria	o__Actinomycetales	f__Nocardioidaceae	g__	s__		34	12	18	92	68	0	0	0	0	0	0	44	0	0	8		0.0911479	0.0276714	0.0416908	0.398717	0.401251	0	0	0	0	0	0	0.0800976	0	0	0.0518001		0.192096	0	0.0263795
k__Bacteria	p__Actinobacteria	c__Actinobacteria	o__Actinomycetales	f__Nocardioidaceae	g__Aeromicrobium	s__		8	22	13	23	0	0	0	3	0	3	5	10	0	0	26		0.0214466	0.050731	0.03011	0.0996793	0	0	0	0.00772857	0	0.0437956	0.00933916	0.018204	0	0	0.16835		0.0403934	0.0103048	0.0391787
k__Bacteria	p__Actinobacteria	c__Actinobacteria	o__Actinomycetales	f__Nocardioidaceae	g__Friedmanniella	s__		25	44	42	78	89	0	0	0	0	0	182	496	226	16	121		0.0670205	0.101462	0.0972785	0.338043	0.525167	0	0	0	0	0	0.339945	0.902918	0.442669	0.154754	0.783476		0.225794	0	0.524752
k__Bacteria	p__Actinobacteria	c__Actinobacteria	o__Actinomycetales	f__Nocardioidaceae	g__Nocardioides	__		0	0	0	68	41	2	0	0	0	0	0	0	0	0	0		0	0	0	0.294704	0.241931	0.00488627	0	0	0	0	0	0	0	0	0		0.107327	0.000977254	0
k__Bacteria	p__Actinobacteria	c__Actinobacteria	o__Actinomycetales	f__Nocardioidaceae	g__Nocardioides	s__fonticola		0	0	0	0	0	0	0	0	0	0	0	0	0	0	34		0	0	0	0	0	0	0	0	0	0	0	0	0	0	0.22015		0	0	0.04403
k__Bacteria	p__Actinobacteria	c__Actinobacteria	o__Actinomycetales	f__Nocardioidaceae	g__Nocardioides	s__halotolerans		59	94	59	0	0	2	2	0	0	0	4	33	12	0	0		0.158168	0.21676	0.136653	0	0	0.00488627	0.00514615	0	0	0	0.00747133	0.0600732	0.0235045	0	0		0.102316	0.00200648	0.0182098
k__Bacteria	p__Actinobacteria	c__Actinobacteria	o__Actinomycetales	f__Nocardioidaceae	g__Nocardioides	s__lentus		0	4	9	0	13	0	0	0	0	0	0	0	0	0	0		0	0.00922382	0.0208454	0	0.0767097	0	0	0	0	0	0	0	0	0	0		0.0213558	0	0
k__Bacteria	p__Actinobacteria	c__Actinobacteria	o__Actinomycetales	f__Propionibacteriaceae	g__	s__		0	0	4	0	0	0	0	0	0	0	0	4	0	0	0		0	0	0.00926462	0	0	0	0	0	0	0	0	0.0072816	0	0	0		0.00185292	0	0.00145632
k__Bacteria	p__Actinobacteria	c__Actinobacteria	o__Actinomycetales	f__Propionibacteriaceae	g__Microlunatus	s__panaciterrae		0	0	0	0	0	0	0	0	0	0	0	5	0	0	0		0	0	0	0	0	0	0	0	0	0	0	0.009102	0	0	0		0	0	0.0018204
k__Bacteria	p__Actinobacteria	c__Actinobacteria	o__Actinomycetales	f__Propionibacteriaceae	g__Propionibacterium	s__acnes		0	0	13	12	0	0	0	0	0	0	0	0	5	0	0		0	0	0.03011	0.0520066	0	0	0	0	0	0	0	0	0.00979355	0	0		0.0164233	0	0.00195871
k__Bacteria	p__Actinobacteria	c__Actinobacteria	o__Actinomycetales	f__Pseudonocardiaceae	g__Actinomycetospora	s__		79	74	80	73	121	0	0	0	0	0	8	17	22	0	29		0.211785	0.170641	0.185292	0.316373	0.713991	0	0	0	0	0	0.0149427	0.0309468	0.0430916	0	0.187775		0.319616	0	0.0553513
k__Bacteria	p__Actinobacteria	c__Actinobacteria	o__Actinomycetales	f__Pseudonocardiaceae	g__Pseudonocardia	s__		2	0	3	0	0	0	0	0	0	0	0	0	0	0	0		0.00536164	0	0.00694847	0	0	0	0	0	0	0	0	0	0	0	0		0.00246202	0	0
k__Bacteria	p__Actinobacteria	c__Actinobacteria	o__Actinomycetales	f__Sporichthyaceae	g__	s__		54	35	40	52	91	0	0	0	0	0	0	0	0	0	0		0.144764	0.0807084	0.0926462	0.225362	0.536968	0	0	0	0	0	0	0	0	0	0		0.21609	0	0
k__Bacteria	p__Actinobacteria	c__Actinobacteria	o__Actinomycetales	f__Streptomycetaceae	__	__		0	8	0	0	0	0	0	0	0	0	0	0	0	0	0		0	0.0184476	0	0	0	0	0	0	0	0	0	0	0	0	0		0.00368953	0	0
k__Bacteria	p__Actinobacteria	c__Actinobacteria	o__Actinomycetales	f__Tsukamurellaceae	g__	s__		0	0	2	0	0	0	0	0	0	0	0	0	0	0	0		0	0	0.00463231	0	0	0	0	0	0	0	0	0	0	0	0		0.000926462	0	0
k__Bacteria	p__Actinobacteria	c__Actinobacteria	o__Actinomycetales	f__Williamsiaceae	g__Williamsia	s__		121	91	101	86	26	0	0	0	0	0	0	2	0	0	0		0.324379	0.209842	0.233932	0.372714	0.153419	0	0	0	0	0	0	0.0036408	0	0	0		0.258857	0	0.00072816
k__Bacteria	p__Actinobacteria	c__Actinobacteria	o__Micrococcales	f__	g__	s__		0	0	0	0	0	0	0	0	0	0	2	0	0	0	0		0	0	0	0	0	0	0	0	0	0	0.00373566	0	0	0	0		0	0	0.000747133
k__Bacteria	p__Actinobacteria	c__Coriobacteriia	o__Coriobacteriales	f__Coriobacteriaceae	g__	s__		0	0	0	8	0	0	0	0	0	0	0	0	0	0	0		0	0	0	0.0346711	0	0	0	0	0	0	0	0	0	0	0		0.00693421	0	0
k__Bacteria	p__Actinobacteria	c__Coriobacteriia	o__Coriobacteriales	f__Coriobacteriaceae	g__Collinsella	s__stercoris		0	0	0	0	0	0	0	0	0	0	5	0	0	0	0		0	0	0	0	0	0	0	0	0	0	0.00933916	0	0	0	0		0	0	0.00186783
k__Bacteria	p__Actinobacteria	c__Thermoleophilia	o__Solirubrobacterales	__	__	__		4	14	15	25	21	0	0	0	0	0	0	0	0	0	0		0.0107233	0.0322834	0.0347423	0.108347	0.123916	0	0	0	0	0	0	0	0	0	0		0.0620024	0	0
k__Bacteria	p__Actinobacteria	c__Thermoleophilia	o__Solirubrobacterales	f__	g__	s__		2	0	0	14	0	0	0	0	0	0	0	0	0	0	0		0.00536164	0	0	0.0606744	0	0	0	0	0	0	0	0	0	0	0		0.0132072	0	0
k__Bacteria	p__Actinobacteria	c__Thermoleophilia	o__Solirubrobacterales	f__Conexibacteraceae	__	__		19	0	0	0	0	0	0	0	0	0	0	0	0	0	0		0.0509356	0	0	0	0	0	0	0	0	0	0	0	0	0	0		0.0101871	0	0
k__Bacteria	p__Actinobacteria	c__Thermoleophilia	o__Solirubrobacterales	f__Patulibacteraceae	__	__		3	0	0	0	0	0	0	0	0	0	0	0	0	0	0		0.00804246	0	0	0	0	0	0	0	0	0	0	0	0	0	0		0.00160849	0	0
k__Bacteria	p__Actinobacteria	c__Thermoleophilia	o__Solirubrobacterales	f__Patulibacteraceae	g__	s__		324	372	319	122	162	0	0	0	0	0	0	7	2	0	12		0.868586	0.857815	0.738854	0.528734	0.955921	0	0	0	0	0	0	0.0127428	0.00391742	0	0.0777001		0.789982	0	0.0188721
k__Bacteria	p__Actinobacteria	c__Thermoleophilia	o__Solirubrobacterales	f__Patulibacteraceae	g__Patulibacter	s__		172	198	200	55	59	0	0	0	0	0	0	2	3	0	0		0.461101	0.456579	0.463231	0.238364	0.348144	0	0	0	0	0	0	0.0036408	0.00587613	0	0		0.393484	0	0.00190339
k__Bacteria	p__Actinobacteria	c__Thermoleophilia	o__Solirubrobacterales	f__Solirubrobacteraceae	g__	s__		0	0	0	0	0	0	0	0	0	0	5	0	0	0	0		0	0	0	0	0	0	0	0	0	0	0.00933916	0	0	0	0		0	0	0.00186783
k__Bacteria	p__Actinobacteria	c__Thermoleophilia	o__Solirubrobacterales	f__Solirubrobacteraceae	g__Solirubrobacter	s__		0	0	0	0	0	0	0	0	0	0	0	2	0	0	0		0	0	0	0	0	0	0	0	0	0	0	0.0036408	0	0	0		0	0	0.00072816
k__Bacteria	p__Armatimonadetes	c__Armatimonadia	o__Armatimonadales	f__Armatimonadaceae	g__	s__		0	0	0	184	281	0	0	0	0	0	0	0	0	0	50		0	0	0	0.797434	1.65811	0	0	0	0	0	0	0	0	0	0.32375		0.491109	0	0.0647501
k__Bacteria	p__Armatimonadetes	c__Armatimonadia	o__FW68	f__	g__	s__		0	0	0	36	45	0	0	0	0	0	0	0	0	0	0		0	0	0	0.15602	0.265534	0	0	0	0	0	0	0	0	0	0		0.0843107	0	0
k__Bacteria	p__Armatimonadetes	c__Chthonomonadetes	o__Chthonomonadales	f__Chthonomonadaceae	g__	s__		0	0	0	70	90	0	0	0	0	0	0	0	0	0	0		0	0	0	0.303372	0.531067	0	0	0	0	0	0	0	0	0	0		0.166888	0	0
k__Bacteria	p__Armatimonadetes	c__[Fimbriimonadia]	o__[Fimbriimonadales]	f__[Fimbriimonadaceae]	g__Fimbriimonas	s__		93	104	90	145	385	0	0	0	0	0	37	93	34	0	127		0.249316	0.239819	0.208454	0.628413	2.27179	0	0	0	0	0	0.0691098	0.169297	0.0665962	0	0.822326		0.719558	0	0.225466
k__Bacteria	p__Bacteroidetes	__	__	__	__	__		9	2	4	27	0	0	0	0	0	0	2	5	9	3	0		0.0241274	0.00461191	0.00926462	0.117015	0	0	0	0	0	0	0.00373566	0.009102	0.0176284	0.0290163	0		0.0310037	0	0.0118965
k__Bacteria	p__Bacteroidetes	c__Bacteroidia	o__Bacteroidales	__	__	__		0	0	0	6	0	0	4	0	0	0	0	0	0	0	0		0	0	0	0.0260033	0	0	0.0102923	0	0	0	0	0	0	0	0		0.00520066	0.00205846	0
k__Bacteria	p__Bacteroidetes	c__Bacteroidia	o__Bacteroidales	f__Bacteroidaceae	g__Bacteroides	__		0	0	0	0	0	0	29	0	0	0	0	0	0	0	0		0	0	0	0	0	0	0.0746192	0	0	0	0	0	0	0	0		0	0.0149238	0
k__Bacteria	p__Bacteroidetes	c__Bacteroidia	o__Bacteroidales	f__Bacteroidaceae	g__Bacteroides	s__		0	0	0	144	9	0	10	0	0	2	0	0	0	0	0		0	0	0	0.624079	0.0531067	0	0.0257308	0	0	0.0291971	0	0	0	0	0		0.135437	0.0109856	0
k__Bacteria	p__Bacteroidetes	c__Bacteroidia	o__Bacteroidales	f__Bacteroidaceae	g__Bacteroides	s__ovatus		0	0	0	0	0	0	6	0	0	0	0	0	0	0	0		0	0	0	0	0	0	0.0154385	0	0	0	0	0	0	0	0		0	0.00308769	0
k__Bacteria	p__Bacteroidetes	c__Bacteroidia	o__Bacteroidales	f__Bacteroidaceae	g__Bacteroides	s__uniformis		0	0	0	0	0	0	7	0	0	0	0	0	0	0	0		0	0	0	0	0	0	0.0180115	0	0	0	0	0	0	0	0		0	0.00360231	0
k__Bacteria	p__Bacteroidetes	c__Bacteroidia	o__Bacteroidales	f__Porphyromonadaceae	__	__		0	0	0	5	0	0	0	0	0	0	0	0	0	0	0		0	0	0	0.0216694	0	0	0	0	0	0	0	0	0	0	0		0.00433388	0	0
k__Bacteria	p__Bacteroidetes	c__Bacteroidia	o__Bacteroidales	f__Porphyromonadaceae	g__Candidatus Azobacteroides	s__		0	0	0	17	0	0	4	0	0	0	0	0	0	0	0		0	0	0	0.073676	0	0	0.0102923	0	0	0	0	0	0	0	0		0.0147352	0.00205846	0
k__Bacteria	p__Bacteroidetes	c__Bacteroidia	o__Bacteroidales	f__Porphyromonadaceae	g__Dysgonomonas	s__		0	0	0	0	0	0	4	0	11	3	15	0	0	0	0		0	0	0	0	0	0	0.0102923	0	0.176508	0.0437956	0.0280175	0	0	0	0		0	0.0461193	0.0056035
k__Bacteria	p__Bacteroidetes	c__Bacteroidia	o__Bacteroidales	f__Porphyromonadaceae	g__Parabacteroides	s__		0	0	0	0	0	0	139	0	0	0	0	0	0	0	0		0	0	0	0	0	0	0.357657	0	0	0	0	0	0	0	0		0	0.0715315	0
k__Bacteria	p__Bacteroidetes	c__Bacteroidia	o__Bacteroidales	f__Prevotellaceae	g__Prevotella	s__		0	0	0	0	0	0	0	0	0	0	0	3	0	0	0		0	0	0	0	0	0	0	0	0	0	0	0.0054612	0	0	0		0	0	0.00109224
k__Bacteria	p__Bacteroidetes	c__Bacteroidia	o__Bacteroidales	f__Prevotellaceae	g__Prevotella	s__copri		0	0	0	0	0	0	0	0	39	0	0	0	0	0	0		0	0	0	0	0	0	0	0	0.625802	0	0	0	0	0	0		0	0.12516	0
k__Bacteria	p__Bacteroidetes	c__Bacteroidia	o__Bacteroidales	f__Rikenellaceae	g__	s__		2	0	0	18	0	0	31	0	0	0	0	0	0	0	0		0.00536164	0	0	0.0780099	0	0	0.0797653	0	0	0	0	0	0	0	0		0.0166743	0.0159531	0
k__Bacteria	p__Bacteroidetes	c__Bacteroidia	o__Bacteroidales	f__Rikenellaceae	g__Alistipes	s__finegoldii		0	0	0	0	0	0	8	0	0	0	0	0	0	0	0		0	0	0	0	0	0	0.0205846	0	0	0	0	0	0	0	0		0	0.00411692	0
k__Bacteria	p__Bacteroidetes	c__Bacteroidia	o__Bacteroidales	f__S24-7	g__	s__		0	0	0	0	0	0	37	0	0	0	0	0	0	0	0		0	0	0	0	0	0	0.0952038	0	0	0	0	0	0	0	0		0	0.0190408	0
k__Bacteria	p__Bacteroidetes	c__Bacteroidia	o__Bacteroidales	f__[Barnesiellaceae]	g__	s__		0	0	0	0	0	0	6	0	0	0	0	0	0	0	0		0	0	0	0	0	0	0.0154385	0	0	0	0	0	0	0	0		0	0.00308769	0
k__Bacteria	p__Bacteroidetes	c__Bacteroidia	o__Bacteroidales	f__[Odoribacteraceae]	g__Odoribacter	s__		0	0	0	0	0	0	83	0	0	0	0	0	0	0	0		0	0	0	0	0	0	0.213565	0	0	0	0	0	0	0	0		0	0.0427131	0
k__Bacteria	p__Bacteroidetes	c__Cytophagia	o__Cytophagales	__	__	__		3	0	0	0	0	0	0	0	0	0	2	2	4	0	0		0.00804246	0	0	0	0	0	0	0	0	0	0.00373566	0.0036408	0.00783484	0	0		0.00160849	0	0.00304226
k__Bacteria	p__Bacteroidetes	c__Cytophagia	o__Cytophagales	f__	g__	s__		0	0	0	0	0	0	0	0	0	0	2	0	0	0	0		0	0	0	0	0	0	0	0	0	0	0.00373566	0	0	0	0		0	0	0.000747133
k__Bacteria	p__Bacteroidetes	c__Cytophagia	o__Cytophagales	f__Cytophagaceae	g__Dyadobacter	s__		6	9	11	18	0	12	3	8	0	0	63	67	184	20	167		0.0160849	0.0207536	0.0254777	0.0780099	0	0.0293176	0.00771923	0.0206095	0	0	0.117673	0.121967	0.360403	0.193442	1.08133		0.0280652	0.0115293	0.374962
k__Bacteria	p__Bacteroidetes	c__Cytophagia	o__Cytophagales	f__Cytophagaceae	g__Hymenobacter	s__		361	608	506	544	802	50	116	53	57	106	5810	3921	6969	1210	1024		0.967777	1.40202	1.17197	2.35763	4.7324	0.122157	0.298477	0.136538	0.914634	1.54745	10.8521	7.13779	13.6503	11.7033	6.63041		2.12636	0.60385	9.99476
k__Bacteria	p__Bacteroidetes	c__Cytophagia	o__Cytophagales	f__Cytophagaceae	g__Rudanella	s__		28	47	34	95	24	2	0	0	0	0	65	299	102	0	68		0.075063	0.10838	0.0787493	0.411719	0.141618	0.00488627	0	0	0	0	0.121409	0.544299	0.199788	0	0.4403		0.163106	0.000977254	0.261159
k__Bacteria	p__Bacteroidetes	c__Cytophagia	o__Cytophagales	f__Cytophagaceae	g__Spirosoma	s__		827	1091	1024	437	431	6	21	4	0	0	864	1473	1177	122	693		2.21704	2.5158	2.37174	1.89391	2.54322	0.0146588	0.0540346	0.0103048	0	0	1.61381	2.68145	2.3054	1.18	4.48718		2.30834	0.0157996	2.45357
k__Bacteria	p__Bacteroidetes	c__Cytophagia	o__Cytophagales	f__[Amoebophilaceae]	g__Candidatus Amoebophilus	s__		0	2	0	0	0	0	0	0	0	0	0	0	0	0	0		0	0.00461191	0	0	0	0	0	0	0	0	0	0	0	0	0		0.000922382	0	0
k__Bacteria	p__Bacteroidetes	c__Flavobacteriia	o__Flavobacteriales	__	__	__		0	0	0	2	0	0	0	0	0	0	0	0	0	0	0		0	0	0	0.00866776	0	0	0	0	0	0	0	0	0	0	0		0.00173355	0	0
k__Bacteria	p__Bacteroidetes	c__Flavobacteriia	o__Flavobacteriales	f__Blattabacteriaceae	g__	s__		0	4	9	0	0	0	0	0	0	0	0	0	0	0	0		0	0.00922382	0.0208454	0	0	0	0	0	0	0	0	0	0	0	0		0.00601384	0	0
k__Bacteria	p__Bacteroidetes	c__Flavobacteriia	o__Flavobacteriales	f__Cryomorphaceae	g__Fluviicola	s__		0	0	2	0	0	0	0	0	0	0	3	4	0	0	0		0	0	0.00463231	0	0	0	0	0	0	0	0.0056035	0.0072816	0	0	0		0.000926462	0	0.00257702
k__Bacteria	p__Bacteroidetes	c__Flavobacteriia	o__Flavobacteriales	f__Flavobacteriaceae	__	__		0	0	0	2	0	0	0	0	0	0	0	0	0	0	2		0	0	0	0.00866776	0	0	0	0	0	0	0	0	0	0	0.01295		0.00173355	0	0.00259
k__Bacteria	p__Bacteroidetes	c__Flavobacteriia	o__Flavobacteriales	f__Flavobacteriaceae	g__Flavobacterium	s__		35	52	51	184	5	75	0	13	0	0	40	196	76	46	111		0.0938287	0.11991	0.118124	0.797434	0.0295037	0.183235	0	0.0334905	0	0	0.0747133	0.356798	0.148862	0.444917	0.718726		0.23176	0.0433451	0.348803
k__Bacteria	p__Bacteroidetes	c__Flavobacteriia	o__Flavobacteriales	f__Flavobacteriaceae	g__Flavobacterium	s__succinicans		12	23	8	42	0	5	0	4	0	0	0	0	4	0	0		0.0321699	0.0530369	0.0185292	0.182023	0	0.0122157	0	0.0103048	0	0	0	0	0.00783484	0	0		0.0571518	0.00450409	0.00156697
k__Bacteria	p__Bacteroidetes	c__Flavobacteriia	o__Flavobacteriales	f__[Weeksellaceae]	__	__		0	0	0	6	0	0	0	0	0	0	0	0	0	0	0		0	0	0	0.0260033	0	0	0	0	0	0	0	0	0	0	0		0.00520066	0	0
k__Bacteria	p__Bacteroidetes	c__Flavobacteriia	o__Flavobacteriales	f__[Weeksellaceae]	g__Chryseobacterium	s__		22	63	37	231	10	23	0	37	0	0	29	27	4	10	226		0.0589781	0.145275	0.0856977	1.00113	0.0590075	0.0561921	0	0.0953191	0	0	0.0541671	0.0491508	0.00783484	0.0967212	1.46335		0.270017	0.0303022	0.334245
k__Bacteria	p__Bacteroidetes	c__Sphingobacteriia	o__Sphingobacteriales	f__	g__	s__		0	0	0	4	0	0	0	0	0	0	0	0	0	0	6		0	0	0	0.0173355	0	0	0	0	0	0	0	0	0	0	0.03885		0.00346711	0	0.00777001
k__Bacteria	p__Bacteroidetes	c__Sphingobacteriia	o__Sphingobacteriales	f__Sphingobacteriaceae	__	__		47	92	64	166	14	67	9	0	0	10	195	98	58	43	46		0.125999	0.212148	0.148234	0.719424	0.0826105	0.16369	0.0231577	0	0	0.145985	0.364227	0.178399	0.113605	0.415901	0.29785		0.257683	0.0665666	0.273997
k__Bacteria	p__Bacteroidetes	c__Sphingobacteriia	o__Sphingobacteriales	f__Sphingobacteriaceae	g__	s__		161	252	207	708	151	56	78	10	23	15	419	447	485	208	302		0.431612	0.5811	0.479444	3.06839	0.891013	0.136816	0.2007	0.0257619	0.369063	0.218978	0.782622	0.813719	0.949975	2.0118	1.95545		1.09031	0.190264	1.30271
k__Bacteria	p__Bacteroidetes	c__Sphingobacteriia	o__Sphingobacteriales	f__Sphingobacteriaceae	g__Mucilaginibacter	__		0	0	13	0	0	9	0	0	0	0	0	0	0	0	0		0	0	0.03011	0	0	0.0219882	0	0	0	0	0	0	0	0	0		0.006022	0.00439764	0
k__Bacteria	p__Bacteroidetes	c__Sphingobacteriia	o__Sphingobacteriales	f__Sphingobacteriaceae	g__Mucilaginibacter	s__gracilis		0	0	0	29	0	0	0	0	0	0	0	0	0	0	0		0	0	0	0.125683	0	0	0	0	0	0	0	0	0	0	0		0.0251365	0	0
k__Bacteria	p__Bacteroidetes	c__Sphingobacteriia	o__Sphingobacteriales	f__Sphingobacteriaceae	g__Mucilaginibacter	s__jinjuensis		11	14	13	91	27	22	0	0	0	0	0	0	0	0	0		0.029489	0.0322834	0.03011	0.394383	0.15932	0.053749	0	0	0	0	0	0	0	0	0		0.129117	0.0107498	0
k__Bacteria	p__Bacteroidetes	c__Sphingobacteriia	o__Sphingobacteriales	f__Sphingobacteriaceae	g__Mucilaginibacter	s__rigui		21	29	20	21	0	0	0	0	0	0	0	0	0	0	0		0.0562972	0.0668727	0.0463231	0.0910115	0	0	0	0	0	0	0	0	0	0	0		0.0521009	0	0
k__Bacteria	p__Bacteroidetes	c__Sphingobacteriia	o__Sphingobacteriales	f__Sphingobacteriaceae	g__Pedobacter	__		0	0	0	96	0	0	36	25	0	0	0	0	0	54	40		0	0	0	0.416053	0	0	0.0926307	0.0644048	0	0	0	0	0	0.522294	0.259		0.0832105	0.0314071	0.156259
k__Bacteria	p__Bacteroidetes	c__Sphingobacteriia	o__Sphingobacteriales	f__Sphingobacteriaceae	g__Pedobacter	s__		78	159	84	199	0	104	11	118	0	25	152	155	190	62	188		0.209104	0.366647	0.194557	0.862443	0	0.254086	0.0283038	0.303991	0	0.364964	0.28391	0.282162	0.372155	0.599671	1.2173		0.32655	0.190269	0.55104
k__Bacteria	p__Bacteroidetes	c__Sphingobacteriia	o__Sphingobacteriales	f__Sphingobacteriaceae	g__Pedobacter	s__cryoconitis		24	45	23	50	0	94	126	103	70	0	22	50	25	57	139		0.0643397	0.103768	0.0532716	0.216694	0	0.229655	0.324207	0.265348	1.12323	0	0.0410923	0.09102	0.0489678	0.551311	0.900026		0.0876147	0.388489	0.326483
k__Bacteria	p__Bacteroidetes	c__Sphingobacteriia	o__Sphingobacteriales	f__Sphingobacteriaceae	g__Sphingobacterium	__		0	0	0	0	0	0	3	0	0	0	0	0	0	0	0		0	0	0	0	0	0	0.00771923	0	0	0	0	0	0	0	0		0	0.00154385	0
k__Bacteria	p__Bacteroidetes	c__Sphingobacteriia	o__Sphingobacteriales	f__Sphingobacteriaceae	g__Sphingobacterium	s__faecium		0	11	0	91	0	0	0	0	0	0	0	0	0	0	0		0	0.0253655	0	0.394383	0	0	0	0	0	0	0	0	0	0	0		0.0839498	0	0
k__Bacteria	p__Bacteroidetes	c__[Saprospirae]	o__[Saprospirales]	__	__	__		0	0	0	2	0	0	0	0	0	0	0	0	0	0	0		0	0	0	0.00866776	0	0	0	0	0	0	0	0	0	0	0		0.00173355	0	0
k__Bacteria	p__Bacteroidetes	c__[Saprospirae]	o__[Saprospirales]	f__Chitinophagaceae	__	__		15	26	13	67	37	0	0	0	0	0	0	0	0	0	0		0.0402123	0.0599548	0.03011	0.29037	0.218328	0	0	0	0	0	0	0	0	0	0		0.127795	0	0
k__Bacteria	p__Bacteroidetes	c__[Saprospirae]	o__[Saprospirales]	f__Chitinophagaceae	g__	s__		156	222	176	329	108	11	0	0	0	0	24	109	95	13	208		0.418208	0.511922	0.407643	1.42585	0.637281	0.0268745	0	0	0	0	0.044828	0.198424	0.186077	0.125737	1.3468		0.68018	0.0053749	0.380374
k__Bacteria	p__Bacteroidetes	c__[Saprospirae]	o__[Saprospirales]	f__Chitinophagaceae	g__Sediminibacterium	s__		5	10	4	0	14	0	0	0	0	0	0	3	0	0	0		0.0134041	0.0230595	0.00926462	0	0.0826105	0	0	0	0	0	0	0.0054612	0	0	0		0.0256678	0	0.00109224
k__Bacteria	p__Bacteroidetes	c__[Saprospirae]	o__[Saprospirales]	f__Chitinophagaceae	g__Segetibacter	s__		0	0	0	0	0	0	0	0	0	0	3	0	0	0	0		0	0	0	0	0	0	0	0	0	0	0.0056035	0	0	0	0		0	0	0.0011207
k__Bacteria	p__Chlamydiae	c__Chlamydiia	o__Chlamydiales	__	__	__		2	5	0	0	10	5	0	0	0	0	0	2	0	0	0		0.00536164	0.0115298	0	0	0.0590075	0.0122157	0	0	0	0	0	0.0036408	0	0	0		0.0151798	0.00244314	0.00072816
k__Bacteria	p__Chlamydiae	c__Chlamydiia	o__Chlamydiales	f__	g__	s__		11	23	21	32	0	3	0	7	0	0	18	24	7	0	0		0.029489	0.0530369	0.0486393	0.138684	0	0.00732941	0	0.0180333	0	0	0.033621	0.0436896	0.013711	0	0		0.0539699	0.00507255	0.0182043
k__Bacteria	p__Chlamydiae	c__Chlamydiia	o__Chlamydiales	f__Parachlamydiaceae	g__Candidatus Protochlamydia	s__		0	0	2	0	10	0	0	0	0	0	0	0	0	0	0		0	0	0.00463231	0	0.0590075	0	0	0	0	0	0	0	0	0	0		0.012728	0	0
k__Bacteria	p__Chlamydiae	c__Chlamydiia	o__Chlamydiales	f__Parachlamydiaceae	g__Parachlamydia	s__		0	0	0	0	0	0	0	0	0	0	0	0	0	12	0		0	0	0	0	0	0	0	0	0	0	0	0	0	0.116065	0		0	0	0.0232131
k__Bacteria	p__Chlamydiae	c__Chlamydiia	o__Chlamydiales	f__Rhabdochlamydiaceae	g__Candidatus Rhabdochlamydia	s__		10	28	23	15	0	0	0	0	0	0	0	0	0	0	0		0.0268082	0.0645667	0.0532716	0.0650082	0	0	0	0	0	0	0	0	0	0	0		0.0419309	0	0
k__Bacteria	p__Chlamydiae	c__Chlamydiia	o__Chlamydiales	f__Simkaniaceae	g__Fritschea	__		0	0	0	0	0	0	0	0	0	0	4	0	0	0	0		0	0	0	0	0	0	0	0	0	0	0.00747133	0	0	0	0		0	0	0.00149427
k__Bacteria	p__Chloroflexi	c__Anaerolineae	o__SBR1031	f__A4b	g__	s__		0	0	0	0	0	0	0	0	0	0	0	0	2	0	0		0	0	0	0	0	0	0	0	0	0	0	0	0.00391742	0	0		0	0	0.000783484
k__Bacteria	p__Chloroflexi	c__Anaerolineae	o__envOPS12	f__	g__	s__		0	0	0	0	0	0	0	0	0	0	2	0	0	0	0		0	0	0	0	0	0	0	0	0	0	0.00373566	0	0	0	0		0	0	0.000747133
k__Bacteria	p__Chloroflexi	c__Chloroflexi	o__AKIW781	f__	g__	s__		0	0	0	0	0	0	0	0	0	0	0	3	0	0	0		0	0	0	0	0	0	0	0	0	0	0	0.0054612	0	0	0		0	0	0.00109224
k__Bacteria	p__Chloroflexi	c__Chloroflexi	o__Chloroflexales	f__FFCH7168	g__	s__		0	0	0	0	0	0	0	0	0	0	0	3	0	0	0		0	0	0	0	0	0	0	0	0	0	0	0.0054612	0	0	0		0	0	0.00109224
k__Bacteria	p__Chloroflexi	c__Chloroflexi	o__[Roseiflexales]	f__	g__	s__		0	0	0	0	0	0	0	0	0	0	0	3	0	0	0		0	0	0	0	0	0	0	0	0	0	0	0.0054612	0	0	0		0	0	0.00109224
k__Bacteria	p__Chloroflexi	c__Thermomicrobia	__	__	__	__		0	0	0	0	0	0	0	0	0	0	0	2	0	0	0		0	0	0	0	0	0	0	0	0	0	0	0.0036408	0	0	0		0	0	0.00072816
k__Bacteria	p__Chloroflexi	c__Thermomicrobia	o__JG30-KF-CM45	f__	g__	s__		0	0	0	0	0	0	0	0	0	0	3	3	0	0	0		0	0	0	0	0	0	0	0	0	0	0.0056035	0.0054612	0	0	0		0	0	0.00221294
k__Bacteria	p__Deferribacteres	c__Deferribacteres	o__Deferribacterales	f__Deferribacteraceae	g__Mucispirillum	s__schaedleri		0	0	0	0	0	0	21	0	0	0	0	0	0	0	0		0	0	0	0	0	0	0.0540346	0	0	0	0	0	0	0	0		0	0.0108069	0
k__Bacteria	p__FBP	c__	o__	f__	g__	s__		37	25	30	91	10	17	2	0	0	0	159	121	193	68	57		0.0991904	0.0576488	0.0694847	0.394383	0.0590075	0.0415333	0.00514615	0	0	0	0.296985	0.220268	0.378031	0.657704	0.369075		0.135943	0.00933589	0.384413
k__Bacteria	p__Firmicutes	__	__	__	__	__		0	0	0	4	0	0	0	0	0	0	0	0	0	0	0		0	0	0	0.0173355	0	0	0	0	0	0	0	0	0	0	0		0.00346711	0	0
k__Bacteria	p__Firmicutes	c__Bacilli	o__Bacillales	__	__	__		0	0	0	0	0	0	0	0	0	0	0	0	0	0	2		0	0	0	0	0	0	0	0	0	0	0	0	0	0	0.01295		0	0	0.00259
k__Bacteria	p__Firmicutes	c__Bacilli	o__Bacillales	f__Bacillaceae	g__Bacillus	s__		0	0	0	0	0	0	0	0	6	0	0	0	0	11	0		0	0	0	0	0	0	0	0	0.0962773	0	0	0	0	0.106393	0		0	0.0192555	0.0212787
k__Bacteria	p__Firmicutes	c__Bacilli	o__Bacillales	f__Paenibacillaceae	__	__		0	0	0	0	0	0	0	0	0	0	0	0	0	0	30		0	0	0	0	0	0	0	0	0	0	0	0	0	0	0.19425		0	0	0.03885
k__Bacteria	p__Firmicutes	c__Bacilli	o__Bacillales	f__Paenibacillaceae	g__Paenibacillus	s__		0	0	0	0	0	0	7	23	0	0	19	3	5	3	60		0	0	0	0	0	0	0.0180115	0.0592524	0	0	0.0354888	0.0054612	0.00979355	0.0290163	0.3885		0	0.0154528	0.0936521
k__Bacteria	p__Firmicutes	c__Bacilli	o__Bacillales	f__Paenibacillaceae	g__Saccharibacillus	s__kuerlensis		0	0	2	0	0	0	0	0	0	0	0	0	0	0	0		0	0	0.00463231	0	0	0	0	0	0	0	0	0	0	0	0		0.000926462	0	0
k__Bacteria	p__Firmicutes	c__Bacilli	o__Bacillales	f__Staphylococcaceae	g__Staphylococcus	__		0	0	5	34	0	0	0	0	0	0	0	0	3	20	28		0	0	0.0115808	0.147352	0	0	0	0	0	0	0	0	0.00587613	0.193442	0.1813		0.0317866	0	0.0761237
k__Bacteria	p__Firmicutes	c__Bacilli	o__Bacillales	f__[Exiguobacteraceae]	g__Exiguobacterium	s__		0	0	0	0	0	0	0	0	0	0	2	0	0	0	0		0	0	0	0	0	0	0	0	0	0	0.00373566	0	0	0	0		0	0	0.000747133
k__Bacteria	p__Firmicutes	c__Bacilli	o__Lactobacillales	__	__	__		0	0	2	0	0	0	0	0	0	0	0	0	0	0	0		0	0	0.00463231	0	0	0	0	0	0	0	0	0	0	0	0		0.000926462	0	0
k__Bacteria	p__Firmicutes	c__Bacilli	o__Lactobacillales	f__	g__	s__		0	0	0	0	0	0	0	0	0	0	6	10	5	0	0		0	0	0	0	0	0	0	0	0	0	0.011207	0.018204	0.00979355	0	0		0	0	0.00784091
k__Bacteria	p__Firmicutes	c__Bacilli	o__Lactobacillales	f__Enterococcaceae	__	__		0	0	0	0	0	0	0	0	0	0	21	7	0	0	0		0	0	0	0	0	0	0	0	0	0	0.0392245	0.0127428	0	0	0		0	0	0.0103935
k__Bacteria	p__Firmicutes	c__Bacilli	o__Lactobacillales	f__Enterococcaceae	g__Enterococcus	__		8	7	0	61	0	0	0	0	0	34	0	0	0	0	0		0.0214466	0.0161417	0	0.264367	0	0	0	0	0	0.49635	0	0	0	0	0		0.060391	0.0992701	0
k__Bacteria	p__Firmicutes	c__Bacilli	o__Lactobacillales	f__Enterococcaceae	g__Enterococcus	s__		0	0	0	0	0	0	20	0	0	0	0	0	0	0	0		0	0	0	0	0	0	0.0514615	0	0	0	0	0	0	0	0		0	0.0102923	0
k__Bacteria	p__Firmicutes	c__Bacilli	o__Lactobacillales	f__Enterococcaceae	g__Enterococcus	s__haemoperoxidus		0	0	0	0	0	0	0	0	0	0	94	0	0	0	0		0	0	0	0	0	0	0	0	0	0	0.175576	0	0	0	0		0	0	0.0351152
k__Bacteria	p__Firmicutes	c__Bacilli	o__Lactobacillales	f__Lactobacillaceae	g__Lactobacillus	s__		0	6	0	0	0	0	0	0	0	0	0	0	0	0	0		0	0.0138357	0	0	0	0	0	0	0	0	0	0	0	0	0		0.00276714	0	0
k__Bacteria	p__Firmicutes	c__Bacilli	o__Lactobacillales	f__Leuconostocaceae	__	__		0	0	2	0	0	0	0	0	0	0	0	0	0	0	0		0	0	0.00463231	0	0	0	0	0	0	0	0	0	0	0	0		0.000926462	0	0
k__Bacteria	p__Firmicutes	c__Bacilli	o__Lactobacillales	f__Leuconostocaceae	g__Leuconostoc	s__mesenteroides		0	0	0	8	0	0	0	0	0	2	0	0	0	0	0		0	0	0	0.0346711	0	0	0	0	0	0.0291971	0	0	0	0	0		0.00693421	0.00583942	0
k__Bacteria	p__Firmicutes	c__Bacilli	o__Lactobacillales	f__Streptococcaceae	g__Lactococcus	s__		0	3	0	0	0	0	0	0	0	0	3	4	0	0	38		0	0.00691786	0	0	0	0	0	0	0	0	0.0056035	0.0072816	0	0	0.24605		0.00138357	0	0.0517871
k__Bacteria	p__Firmicutes	c__Bacilli	o__Lactobacillales	f__Streptococcaceae	g__Streptococcus	__		0	0	2	0	0	0	12	0	0	0	0	0	0	0	0		0	0	0.00463231	0	0	0	0.0308769	0	0	0	0	0	0	0	0		0.000926462	0.00617538	0
k__Bacteria	p__Firmicutes	c__Bacilli	o__Lactobacillales	f__Streptococcaceae	g__Streptococcus	s__		0	0	0	0	2	0	0	0	0	0	0	0	0	0	0		0	0	0	0	0.0118015	0	0	0	0	0	0	0	0	0	0		0.0023603	0	0
k__Bacteria	p__Firmicutes	c__Clostridia	o__Clostridiales	__	__	__		0	2	0	0	0	0	152	0	0	0	0	0	0	0	0		0	0.00461191	0	0	0	0	0.391107	0	0	0	0	0	0	0	0		0.000922382	0.0782215	0
k__Bacteria	p__Firmicutes	c__Clostridia	o__Clostridiales	f__	g__	s__		0	3	6	10	0	0	78	0	6	0	0	0	0	0	0		0	0.00691786	0.0138969	0.0433388	0	0	0.2007	0	0.0962773	0	0	0	0	0	0		0.0128307	0.0593954	0
k__Bacteria	p__Firmicutes	c__Clostridia	o__Clostridiales	f__Clostridiaceae	g__SMB53	s__		0	0	0	0	0	0	0	0	0	0	0	0	5	0	0		0	0	0	0	0	0	0	0	0	0	0	0	0.00979355	0	0		0	0	0.00195871
k__Bacteria	p__Firmicutes	c__Clostridia	o__Clostridiales	f__Lachnospiraceae	__	__		6	13	4	231	7	0	850	0	0	0	0	0	0	0	0		0.0160849	0.0299774	0.00926462	1.00113	0.0413052	0	2.18711	0	0	0	0	0	0	0	0		0.219552	0.437423	0
k__Bacteria	p__Firmicutes	c__Clostridia	o__Clostridiales	f__Lachnospiraceae	g__	s__		0	0	0	0	0	0	6	0	0	0	0	0	0	0	0		0	0	0	0	0	0	0.0154385	0	0	0	0	0	0	0	0		0	0.00308769	0
k__Bacteria	p__Firmicutes	c__Clostridia	o__Clostridiales	f__Lachnospiraceae	g__Blautia	s__		0	0	0	0	0	0	11	0	0	0	0	0	0	0	0		0	0	0	0	0	0	0.0283038	0	0	0	0	0	0	0	0		0	0.00566077	0
k__Bacteria	p__Firmicutes	c__Clostridia	o__Clostridiales	f__Lachnospiraceae	g__Coprococcus	s__		0	4	0	0	0	0	22	0	0	0	0	0	0	0	0		0	0.00922382	0	0	0	0	0.0566077	0	0	0	0	0	0	0	0		0.00184476	0.0113215	0
k__Bacteria	p__Firmicutes	c__Clostridia	o__Clostridiales	f__Lachnospiraceae	g__[Ruminococcus]	s__gnavus		0	0	0	0	0	0	11	0	0	0	0	0	0	0	0		0	0	0	0	0	0	0.0283038	0	0	0	0	0	0	0	0		0	0.00566077	0
k__Bacteria	p__Firmicutes	c__Clostridia	o__Clostridiales	f__Peptococcaceae	g__	s__		0	0	0	0	0	0	9	0	0	0	0	0	0	0	0		0	0	0	0	0	0	0.0231577	0	0	0	0	0	0	0	0		0	0.00463154	0
k__Bacteria	p__Firmicutes	c__Clostridia	o__Clostridiales	f__Peptococcaceae	g__rc4-4	s__		0	0	0	0	0	0	8	0	0	0	0	0	0	0	0		0	0	0	0	0	0	0.0205846	0	0	0	0	0	0	0	0		0	0.00411692	0
k__Bacteria	p__Firmicutes	c__Clostridia	o__Clostridiales	f__Ruminococcaceae	__	__		0	0	0	0	0	0	116	0	0	0	0	0	0	0	0		0	0	0	0	0	0	0.298477	0	0	0	0	0	0	0	0		0	0.0596953	0
k__Bacteria	p__Firmicutes	c__Clostridia	o__Clostridiales	f__Ruminococcaceae	g__	s__		0	0	0	0	0	0	12	0	0	6	0	0	0	0	0		0	0	0	0	0	0	0.0308769	0	0	0.0875912	0	0	0	0	0		0	0.0236936	0
k__Bacteria	p__Firmicutes	c__Clostridia	o__Clostridiales	f__Ruminococcaceae	g__Anaerotruncus	s__		0	0	0	0	0	0	3	0	0	0	0	0	0	0	0		0	0	0	0	0	0	0.00771923	0	0	0	0	0	0	0	0		0	0.00154385	0
k__Bacteria	p__Firmicutes	c__Clostridia	o__Clostridiales	f__Ruminococcaceae	g__Clostridium	s__hungatei		0	0	0	3	0	0	0	0	0	0	0	0	0	0	0		0	0	0	0.0130016	0	0	0	0	0	0	0	0	0	0	0		0.00260033	0	0
k__Bacteria	p__Firmicutes	c__Clostridia	o__Clostridiales	f__Ruminococcaceae	g__Faecalibacterium	s__prausnitzii		0	0	0	0	0	0	0	0	11	0	0	0	0	0	0		0	0	0	0	0	0	0	0	0.176508	0	0	0	0	0	0		0	0.0353017	0
k__Bacteria	p__Firmicutes	c__Clostridia	o__Clostridiales	f__Ruminococcaceae	g__Oscillospira	__		0	0	0	0	0	0	8	0	0	0	0	0	0	0	0		0	0	0	0	0	0	0.0205846	0	0	0	0	0	0	0	0		0	0.00411692	0
k__Bacteria	p__Firmicutes	c__Clostridia	o__Clostridiales	f__Ruminococcaceae	g__Oscillospira	s__		0	0	0	0	0	0	478	0	0	0	0	0	0	0	0		0	0	0	0	0	0	1.22993	0	0	0	0	0	0	0	0		0	0.245986	0
k__Bacteria	p__Firmicutes	c__Clostridia	o__Clostridiales	f__Ruminococcaceae	g__Ruminococcus	s__		0	0	4	0	0	0	12	0	5	0	0	0	0	0	0		0	0	0.00926462	0	0	0	0.0308769	0	0.0802311	0	0	0	0	0	0		0.00185292	0.0222216	0
k__Bacteria	p__Firmicutes	c__Clostridia	o__Clostridiales	f__Ruminococcaceae	g__Ruminococcus	s__flavefaciens		0	0	0	0	0	0	121	0	0	0	0	0	0	0	0		0	0	0	0	0	0	0.311342	0	0	0	0	0	0	0	0		0	0.0622684	0
k__Bacteria	p__Firmicutes	c__Erysipelotrichi	o__Erysipelotrichales	f__Erysipelotrichaceae	g__	s__		0	0	0	44	0	0	5	0	0	6	0	0	0	0	0		0	0	0	0.190691	0	0	0.0128654	0	0	0.0875912	0	0	0	0	0		0.0381382	0.0200913	0
k__Bacteria	p__Firmicutes	c__Erysipelotrichi	o__Erysipelotrichales	f__Erysipelotrichaceae	g__Allobaculum	s__		0	0	0	0	0	0	2	0	0	0	0	0	0	0	0		0	0	0	0	0	0	0.00514615	0	0	0	0	0	0	0	0		0	0.00102923	0
k__Bacteria	p__Firmicutes	c__Erysipelotrichi	o__Erysipelotrichales	f__Erysipelotrichaceae	g__Catenibacterium	s__		0	0	0	0	0	0	0	0	0	0	9	0	0	0	0		0	0	0	0	0	0	0	0	0	0	0.0168105	0	0	0	0		0	0	0.0033621
k__Bacteria	p__Gemmatimonadetes	c__Gemmatimonadetes	o__Gemmatimonadales	f__	g__	s__		0	0	0	0	0	0	0	0	0	0	3	0	0	0	0		0	0	0	0	0	0	0	0	0	0	0.0056035	0	0	0	0		0	0	0.0011207
k__Bacteria	p__Gemmatimonadetes	c__Gemmatimonadetes	o__Gemmatimonadales	f__Ellin5301	g__	s__		0	0	0	0	0	0	0	0	0	0	0	0	2	0	0		0	0	0	0	0	0	0	0	0	0	0	0	0.00391742	0	0		0	0	0.000783484
k__Bacteria	p__OD1	__	__	__	__	__		0	0	0	0	0	0	0	0	0	0	3	0	0	0	0		0	0	0	0	0	0	0	0	0	0	0.0056035	0	0	0	0		0	0	0.0011207
k__Bacteria	p__OD1	c__	o__	f__	g__	s__		0	8	8	32	6	96	76	25	18	0	26	27	3	122	0		0	0.0184476	0.0185292	0.138684	0.0354045	0.234541	0.195554	0.0644048	0.288832	0	0.0485636	0.0491508	0.00587613	1.18	0		0.0422131	0.156666	0.256718
k__Bacteria	p__Planctomycetes	c__Phycisphaerae	o__WD2101	f__	g__	s__		109	163	153	132	137	0	0	0	0	0	4	53	18	0	41		0.29221	0.37587	0.354372	0.572072	0.808403	0	0	0	0	0	0.00747133	0.0964812	0.0352568	0	0.265475		0.480585	0	0.0809369
k__Bacteria	p__Planctomycetes	c__Planctomycetia	o__Gemmatales	f__Gemmataceae	g__Gemmata	__		0	0	6	0	0	0	0	0	0	0	0	0	0	0	0		0	0	0.0138969	0	0	0	0	0	0	0	0	0	0	0	0		0.00277939	0	0
k__Bacteria	p__Planctomycetes	c__Planctomycetia	o__Gemmatales	f__Gemmataceae	g__Gemmata	s__		2	8	15	0	0	0	0	0	0	0	2	0	0	0	0		0.00536164	0.0184476	0.0347423	0	0	0	0	0	0	0	0.00373566	0	0	0	0		0.0117103	0	0.000747133
k__Bacteria	p__Planctomycetes	c__Planctomycetia	o__Gemmatales	f__Isosphaeraceae	g__	s__		80	67	130	10	168	0	0	0	0	0	0	8	12	0	0		0.214466	0.154499	0.3011	0.0433388	0.991326	0	0	0	0	0	0	0.0145632	0.0235045	0	0		0.340946	0	0.00761354
k__Bacteria	p__Proteobacteria	__	__	__	__	__		9	2	6	21	2	5	4	20	62	13	52	16	38	65	34		0.0241274	0.00461191	0.0138969	0.0910115	0.0118015	0.0122157	0.0102923	0.0515238	0.994865	0.189781	0.0971273	0.0291264	0.074431	0.628687	0.22015		0.0290899	0.251736	0.209904
k__Bacteria	p__Proteobacteria	c__Alphaproteobacteria	__	__	__	__		52	53	51	75	16	28	8	11	17	28	31	78	89	39	165		0.139403	0.122216	0.118124	0.325041	0.094412	0.0684078	0.0205846	0.0283381	0.272786	0.408759	0.0579028	0.141991	0.174325	0.377212	1.06838		0.159839	0.159775	0.363962
k__Bacteria	p__Proteobacteria	c__Alphaproteobacteria	o__	f__	g__	s__		8	12	6	0	12	0	0	0	0	0	0	0	5	2	0		0.0214466	0.0276714	0.0138969	0	0.070809	0	0	0	0	0	0	0	0.00979355	0.0193442	0		0.0267648	0	0.00582756
k__Bacteria	p__Proteobacteria	c__Alphaproteobacteria	o__BD7-3	f__	g__	s__		7	21	17	16	45	18	0	3	0	0	17	50	67	0	64		0.0187657	0.048425	0.0393746	0.0693421	0.265534	0.0439764	0	0.00772857	0	0	0.0317531	0.09102	0.131234	0	0.4144		0.0882883	0.010341	0.133681
k__Bacteria	p__Proteobacteria	c__Alphaproteobacteria	o__Caulobacterales	f__	g__	s__		0	0	0	0	0	0	0	0	0	0	0	0	0	0	3		0	0	0	0	0	0	0	0	0	0	0	0	0	0	0.019425		0	0	0.003885
k__Bacteria	p__Proteobacteria	c__Alphaproteobacteria	o__Caulobacterales	f__Caulobacteraceae	__	__		7	0	0	0	0	0	0	0	0	0	0	0	0	0	0		0.0187657	0	0	0	0	0	0	0	0	0	0	0	0	0	0		0.00375315	0	0
k__Bacteria	p__Proteobacteria	c__Alphaproteobacteria	o__Caulobacterales	f__Caulobacteraceae	g__	s__		177	197	244	230	252	15	28	4	0	0	3	13	12	23	0		0.474505	0.454273	0.565142	0.996793	1.48699	0.036647	0.0720461	0.0103048	0	0	0.0056035	0.0236652	0.0235045	0.222459	0		0.79554	0.0237996	0.0550464
k__Bacteria	p__Proteobacteria	c__Alphaproteobacteria	o__Caulobacterales	f__Caulobacteraceae	g__Asticcacaulis	s__		17	21	20	0	0	0	0	0	0	0	0	0	0	0	0		0.045574	0.048425	0.0463231	0	0	0	0	0	0	0	0	0	0	0	0		0.0280644	0	0
k__Bacteria	p__Proteobacteria	c__Alphaproteobacteria	o__Caulobacterales	f__Caulobacteraceae	g__Brevundimonas	s__		0	0	0	0	0	0	0	0	0	0	0	0	5	0	0		0	0	0	0	0	0	0	0	0	0	0	0	0.00979355	0	0		0	0	0.00195871
k__Bacteria	p__Proteobacteria	c__Alphaproteobacteria	o__Caulobacterales	f__Caulobacteraceae	g__Brevundimonas	s__staleyi		0	5	0	0	0	11	0	10	0	0	7	5	0	0	30		0	0.0115298	0	0	0	0.0268745	0	0.0257619	0	0	0.0130748	0.009102	0	0	0.19425		0.00230595	0.0105273	0.0432854
k__Bacteria	p__Proteobacteria	c__Alphaproteobacteria	o__Caulobacterales	f__Caulobacteraceae	g__Caulobacter	__		0	0	0	0	0	29	0	0	0	0	0	0	0	0	0		0	0	0	0	0	0.0708509	0	0	0	0	0	0	0	0	0		0	0.0141702	0
k__Bacteria	p__Proteobacteria	c__Alphaproteobacteria	o__Caulobacterales	f__Caulobacteraceae	g__Mycoplana	s__		0	0	6	0	24	0	0	0	0	0	0	0	0	0	0		0	0	0.0138969	0	0.141618	0	0	0	0	0	0	0	0	0	0		0.031103	0	0
k__Bacteria	p__Proteobacteria	c__Alphaproteobacteria	o__Caulobacterales	f__Caulobacteraceae	g__Phenylobacterium	s__		0	6	3	0	0	0	0	0	0	0	0	0	0	0	0		0	0.0138357	0.00694847	0	0	0	0	0	0	0	0	0	0	0	0		0.00415684	0	0
k__Bacteria	p__Proteobacteria	c__Alphaproteobacteria	o__Ellin329	f__	g__	s__		9	2	7	0	0	0	0	0	0	0	0	0	0	0	0		0.0241274	0.00461191	0.0162131	0	0	0	0	0	0	0	0	0	0	0	0		0.00899048	0	0
k__Bacteria	p__Proteobacteria	c__Alphaproteobacteria	o__RF32	f__	g__	s__		0	0	0	0	0	0	62	0	0	0	0	0	0	0	0		0	0	0	0	0	0	0.159531	0	0	0	0	0	0	0	0		0	0.0319061	0
k__Bacteria	p__Proteobacteria	c__Alphaproteobacteria	o__Rhizobiales	__	__	__		76	74	67	30	150	16	41	13	0	18	125	275	658	60	129		0.203742	0.170641	0.155182	0.130016	0.885112	0.0390902	0.105496	0.0334905	0	0.262774	0.233479	0.50061	1.28883	0.580327	0.835276		0.308939	0.0881701	0.687705
k__Bacteria	p__Proteobacteria	c__Alphaproteobacteria	o__Rhizobiales	f__	g__	s__		0	0	0	0	0	0	0	0	0	0	0	0	0	0	1		0	0	0	0	0	0	0	0	0	0	0	0	0	0	0.00647501		0	0	0.001295
k__Bacteria	p__Proteobacteria	c__Alphaproteobacteria	o__Rhizobiales	f__Aurantimonadaceae	__	__		0	0	6	0	0	0	0	0	0	0	0	3	0	0	0		0	0	0.0138969	0	0	0	0	0	0	0	0	0.0054612	0	0	0		0.00277939	0	0.00109224
k__Bacteria	p__Proteobacteria	c__Alphaproteobacteria	o__Rhizobiales	f__Aurantimonadaceae	g__	s__		551	494	629	189	171	46	16	4	0	0	250	807	397	14	214		1.47713	1.13914	1.45686	0.819104	1.00903	0.112384	0.0411692	0.0103048	0	0	0.466958	1.46906	0.777608	0.13541	1.38565		1.18025	0.0327716	0.846938
k__Bacteria	p__Proteobacteria	c__Alphaproteobacteria	o__Rhizobiales	f__Aurantimonadaceae	g__Aurantimonas	__		0	0	0	0	0	0	0	4	0	0	0	0	0	0	0		0	0	0	0	0	0	0	0.0103048	0	0	0	0	0	0	0		0	0.00206095	0
k__Bacteria	p__Proteobacteria	c__Alphaproteobacteria	o__Rhizobiales	f__Aurantimonadaceae	g__Aurantimonas	s__ureilytica		0	0	3	2	0	0	0	0	0	0	0	0	0	0	0		0	0	0.00694847	0.00866776	0	0	0	0	0	0	0	0	0	0	0		0.00312325	0	0
k__Bacteria	p__Proteobacteria	c__Alphaproteobacteria	o__Rhizobiales	f__Beijerinckiaceae	__	__		126	98	132	74	0	0	0	0	0	0	0	0	3	0	0		0.337783	0.225983	0.305732	0.320707	0	0	0	0	0	0	0	0	0.00587613	0	0		0.238041	0	0.00117523
k__Bacteria	p__Proteobacteria	c__Alphaproteobacteria	o__Rhizobiales	f__Beijerinckiaceae	g__	s__		170	224	193	173	262	0	2	0	0	0	3	35	0	0	43		0.45574	0.516534	0.447018	0.749762	1.546	0	0.00514615	0	0	0	0.0056035	0.063714	0	0	0.278425		0.74301	0.00102923	0.0695486
k__Bacteria	p__Proteobacteria	c__Alphaproteobacteria	o__Rhizobiales	f__Beijerinckiaceae	g__Beijerinckia	s__		916	884	1079	204	292	101	31	0	0	0	5	80	70	0	0		2.45563	2.03846	2.49913	0.884112	1.72302	0.246757	0.0797653	0	0	0	0.00933916	0.145632	0.13711	0	0		1.92007	0.0653044	0.0584162
k__Bacteria	p__Proteobacteria	c__Alphaproteobacteria	o__Rhizobiales	f__Bradyrhizobiaceae	__	__		17	0	14	28	0	0	0	0	0	0	0	4	0	0	0		0.045574	0	0.0324262	0.121349	0	0	0	0	0	0	0	0.0072816	0	0	0		0.0398698	0	0.00145632
k__Bacteria	p__Proteobacteria	c__Alphaproteobacteria	o__Rhizobiales	f__Bradyrhizobiaceae	g__Bosea	s__genosp,		159	199	212	203	76	7	0	0	0	0	8	0	4	0	0		0.426251	0.458885	0.491025	0.879778	0.448457	0.017102	0	0	0	0	0.0149427	0	0.00783484	0	0		0.540879	0.00342039	0.0045555
k__Bacteria	p__Proteobacteria	c__Alphaproteobacteria	o__Rhizobiales	f__Bradyrhizobiaceae	g__Bradyrhizobium	s__		0	0	0	0	0	0	0	0	0	0	0	0	0	26	0		0	0	0	0	0	0	0	0	0	0	0	0	0	0.251475	0		0	0	0.050295
k__Bacteria	p__Proteobacteria	c__Alphaproteobacteria	o__Rhizobiales	f__Hyphomicrobiaceae	g__Devosia	s__		18	11	6	24	7	8	0	0	0	0	13	13	32	0	29		0.0482548	0.0253655	0.0138969	0.104013	0.0413052	0.0195451	0	0	0	0	0.0242818	0.0236652	0.0626787	0	0.187775		0.0465671	0.00390902	0.0596802
k__Bacteria	p__Proteobacteria	c__Alphaproteobacteria	o__Rhizobiales	f__Methylobacteriaceae	__	__		0	2	6	3	0	4	0	0	0	0	7	2	5	0	0		0	0.00461191	0.0138969	0.0130016	0	0.00977254	0	0	0	0	0.0130748	0.0036408	0.00979355	0	0		0.0063021	0.00195451	0.00530184
k__Bacteria	p__Proteobacteria	c__Alphaproteobacteria	o__Rhizobiales	f__Methylobacteriaceae	g__	s__		0	0	0	0	0	15	0	0	0	0	0	11	0	0	0		0	0	0	0	0	0.036647	0	0	0	0	0	0.0200244	0	0	0		0	0.00732941	0.00400488
k__Bacteria	p__Proteobacteria	c__Alphaproteobacteria	o__Rhizobiales	f__Methylobacteriaceae	g__Methylobacterium	__		1686	1806	1977	192	234	521	715	200	76	90	541	2223	831	115	122		4.51986	4.16455	4.57904	0.832105	1.38078	1.27287	1.83975	0.515238	1.21951	1.31387	1.0105	4.04675	1.62769	1.11229	0.789951		3.09527	1.23225	1.71744
k__Bacteria	p__Proteobacteria	c__Alphaproteobacteria	o__Rhizobiales	f__Methylobacteriaceae	g__Methylobacterium	s__		148	143	134	59	75	6	0	0	0	0	0	0	0	0	0		0.396762	0.329751	0.310365	0.255699	0.442556	0.0146588	0	0	0	0	0	0	0	0	0		0.347027	0.00293176	0
k__Bacteria	p__Proteobacteria	c__Alphaproteobacteria	o__Rhizobiales	f__Methylobacteriaceae	g__Methylobacterium	s__adhaesivum		1764	1700	1793	193	97	478	380	321	125	144	2719	6046	2480	46	185		4.72897	3.92012	4.15287	0.836439	0.572373	1.16782	0.977769	0.826957	2.00578	2.10219	5.07864	11.0061	4.8576	0.444917	1.19788		2.84215	1.4161	4.51703
k__Bacteria	p__Proteobacteria	c__Alphaproteobacteria	o__Rhizobiales	f__Methylobacteriaceae	g__Methylobacterium	s__komagatae		446	521	495	34	0	0	0	0	0	0	0	0	0	0	0		1.19565	1.2014	1.1465	0.147352	0	0	0	0	0	0	0	0	0	0	0		0.738179	0	0
k__Bacteria	p__Proteobacteria	c__Alphaproteobacteria	o__Rhizobiales	f__Methylobacteriaceae	g__Methylobacterium	s__organophilum		6084	6541	7094	2485	2890	438	501	120	0	20	1238	4591	2109	54	171		16.3101	15.0832	16.4308	10.7697	17.0532	1.07009	1.28911	0.309143	0	0.291971	2.31238	8.35745	4.13092	0.522294	1.10723		15.1294	0.592064	3.28605
k__Bacteria	p__Proteobacteria	c__Alphaproteobacteria	o__Rhizobiales	f__Methylocystaceae	g__	s__		5449	5741	6174	512	1056	413	764	68	82	0	645	651	1325	329	95		14.6078	13.2385	14.2999	2.21895	6.23119	1.00902	1.96583	0.175181	1.31579	0	1.20475	1.18508	2.59529	3.18213	0.615126		10.1193	0.893163	1.75647
k__Bacteria	p__Proteobacteria	c__Alphaproteobacteria	o__Rhizobiales	f__Methylocystaceae	g__Methylopila	s__		0	4	0	0	0	0	0	0	0	0	0	0	0	0	0		0	0.00922382	0	0	0	0	0	0	0	0	0	0	0	0	0		0.00184476	0	0
k__Bacteria	p__Proteobacteria	c__Alphaproteobacteria	o__Rhizobiales	f__Phyllobacteriaceae	g__Aminobacter	s__		0	0	0	0	0	0	0	0	0	0	0	10	0	0	30		0	0	0	0	0	0	0	0	0	0	0	0.018204	0	0	0.19425		0	0	0.0424908
k__Bacteria	p__Proteobacteria	c__Alphaproteobacteria	o__Rhizobiales	f__Rhizobiaceae	__	__		26	56	42	0	26	4	0	0	0	2	0	13	0	0	0		0.0697014	0.129133	0.0972785	0	0.153419	0.00977254	0	0	0	0.0291971	0	0.0236652	0	0	0		0.0899066	0.00779392	0.00473304
k__Bacteria	p__Proteobacteria	c__Alphaproteobacteria	o__Rhizobiales	f__Rhizobiaceae	g__	s__		0	0	0	0	0	0	0	0	0	0	0	0	5	0	0		0	0	0	0	0	0	0	0	0	0	0	0	0.00979355	0	0		0	0	0.00195871
k__Bacteria	p__Proteobacteria	c__Alphaproteobacteria	o__Rhizobiales	f__Rhizobiaceae	g__Agrobacterium	__		34	35	56	0	0	0	4	0	0	0	0	0	0	0	50		0.0911479	0.0807084	0.129705	0	0	0	0.0102923	0	0	0	0	0	0	0	0.32375		0.0603122	0.00205846	0.0647501
k__Bacteria	p__Proteobacteria	c__Alphaproteobacteria	o__Rhizobiales	f__Rhizobiaceae	g__Agrobacterium	s__		24	46	25	138	0	130	70	124	0	27	161	328	280	81	127		0.0643397	0.106074	0.0579039	0.598076	0	0.317608	0.180115	0.319448	0	0.394161	0.300721	0.597091	0.548439	0.783441	0.822326		0.165279	0.242266	0.610404
k__Bacteria	p__Proteobacteria	c__Alphaproteobacteria	o__Rhizobiales	f__Rhizobiaceae	g__Rhizobium	s__		69	68	54	105	0	32	22	14	22	0	0	49	30	27	57		0.184977	0.156805	0.125072	0.455058	0	0.0781804	0.0566077	0.0360667	0.353017	0	0	0.0891996	0.0587613	0.261147	0.369075		0.184382	0.104774	0.155637
k__Bacteria	p__Proteobacteria	c__Alphaproteobacteria	o__Rhizobiales	f__Xanthobacteraceae	g__Ancylobacter	__		0	0	0	0	0	0	2	0	0	0	0	0	0	0	0		0	0	0	0	0	0	0.00514615	0	0	0	0	0	0	0	0		0	0.00102923	0
k__Bacteria	p__Proteobacteria	c__Alphaproteobacteria	o__Rhizobiales	f__Xanthobacteraceae	g__Labrys	s__		0	0	0	0	0	0	0	0	0	0	0	5	0	0	0		0	0	0	0	0	0	0	0	0	0	0	0.009102	0	0	0		0	0	0.0018204
k__Bacteria	p__Proteobacteria	c__Alphaproteobacteria	o__Rhodobacterales	f__Rhodobacteraceae	g__Paracoccus	__		0	0	0	0	0	0	0	0	0	0	0	0	4	0	0		0	0	0	0	0	0	0	0	0	0	0	0	0.00783484	0	0		0	0	0.00156697
k__Bacteria	p__Proteobacteria	c__Alphaproteobacteria	o__Rhodobacterales	f__Rhodobacteraceae	g__Paracoccus	s__		0	0	0	0	0	4	0	0	0	0	0	0	0	0	0		0	0	0	0	0	0.00977254	0	0	0	0	0	0	0	0	0		0	0.00195451	0
k__Bacteria	p__Proteobacteria	c__Alphaproteobacteria	o__Rhodobacterales	f__Rhodobacteraceae	g__Paracoccus	s__marcusii		0	0	0	0	0	0	0	0	0	0	21	8	0	0	0		0	0	0	0	0	0	0	0	0	0	0.0392245	0.0145632	0	0	0		0	0	0.0107575
k__Bacteria	p__Proteobacteria	c__Alphaproteobacteria	o__Rhodobacterales	f__Rhodobacteraceae	g__Rhodobacter	s__		0	0	0	14	0	0	5	0	0	0	0	0	0	0	0		0	0	0	0.0606744	0	0	0.0128654	0	0	0	0	0	0	0	0		0.0121349	0.00257308	0
k__Bacteria	p__Proteobacteria	c__Alphaproteobacteria	o__Rhodobacterales	f__Rhodobacteraceae	g__Rubellimicrobium	s__		0	0	0	0	0	0	0	0	0	0	29	13	17	0	18		0	0	0	0	0	0	0	0	0	0	0.0541671	0.0236652	0.0332981	0	0.11655		0	0	0.0455361
k__Bacteria	p__Proteobacteria	c__Alphaproteobacteria	o__Rhodospirillales	__	__	__		2	3	4	0	0	0	0	0	0	0	6	8	12	6	0		0.00536164	0.00691786	0.00926462	0	0	0	0	0	0	0	0.011207	0.0145632	0.0235045	0.0580327	0		0.00430883	0	0.0214615
k__Bacteria	p__Proteobacteria	c__Alphaproteobacteria	o__Rhodospirillales	f__Acetobacteraceae	__	__		93	142	126	69	11	0	0	0	0	16	5	96	91	0	4		0.249316	0.327445	0.291836	0.299038	0.0649082	0	0	0	0	0.233577	0.00933916	0.174758	0.178243	0	0.0259		0.246509	0.0467153	0.077648
k__Bacteria	p__Proteobacteria	c__Alphaproteobacteria	o__Rhodospirillales	f__Acetobacteraceae	g__	s__		2410	2622	2695	579	979	57	178	29	0	0	569	1458	1957	179	244		6.46078	6.04621	6.24204	2.50932	5.77683	0.139259	0.458007	0.0747095	0	0	1.0628	2.65414	3.8332	1.73131	1.5799		5.40704	0.134395	2.17227
k__Bacteria	p__Proteobacteria	c__Alphaproteobacteria	o__Rhodospirillales	f__Acetobacteraceae	g__Acidisoma	s__		15	2	3	0	0	0	0	0	0	0	0	0	0	0	0		0.0402123	0.00461191	0.00694847	0	0	0	0	0	0	0	0	0	0	0	0		0.0103545	0	0
k__Bacteria	p__Proteobacteria	c__Alphaproteobacteria	o__Rhodospirillales	f__Acetobacteraceae	g__Acidocella	s__		12	0	0	36	0	0	0	0	0	0	0	0	0	0	0		0.0321699	0	0	0.15602	0	0	0	0	0	0	0	0	0	0	0		0.0376379	0	0
k__Bacteria	p__Proteobacteria	c__Alphaproteobacteria	o__Rhodospirillales	f__Acetobacteraceae	g__Commensalibacter	s__intestini		0	0	0	0	0	0	0	0	2	0	56	0	0	0	0		0	0	0	0	0	0	0	0	0.0320924	0	0.104599	0	0	0	0		0	0.00641849	0.0209197
k__Bacteria	p__Proteobacteria	c__Alphaproteobacteria	o__Rhodospirillales	f__Acetobacteraceae	g__Gluconobacter	s__		0	0	0	0	27	0	7	0	0	30	0	247	51	37	0		0	0	0	0	0.15932	0	0.0180115	0	0	0.437956	0	0.449639	0.0998942	0.357868	0		0.031864	0.0911935	0.18148
k__Bacteria	p__Proteobacteria	c__Alphaproteobacteria	o__Rhodospirillales	f__Acetobacteraceae	g__Roseomonas	__		0	0	0	0	0	10	0	0	0	0	77	169	62	0	131		0	0	0	0	0	0.0244314	0	0	0	0	0.143823	0.307647	0.12144	0	0.848226		0	0.00488627	0.284227
k__Bacteria	p__Proteobacteria	c__Alphaproteobacteria	o__Rhodospirillales	f__Acetobacteraceae	g__Roseomonas	s__		0	0	0	0	0	0	0	0	0	0	13	129	41	0	60		0	0	0	0	0	0	0	0	0	0	0.0242818	0.234832	0.0803071	0	0.3885		0	0	0.145584
k__Bacteria	p__Proteobacteria	c__Alphaproteobacteria	o__Rhodospirillales	f__Acetobacteraceae	g__Roseomonas	s__aquatica		51	58	64	95	66	7	0	0	0	0	65	88	55	0	71		0.136722	0.133745	0.148234	0.411719	0.389449	0.017102	0	0	0	0	0.121409	0.160195	0.107729	0	0.459725		0.243974	0.00342039	0.169812
k__Bacteria	p__Proteobacteria	c__Alphaproteobacteria	o__Rhodospirillales	f__Acetobacteraceae	g__Roseomonas	s__massiliensis		14	18	16	42	0	10	2	7	0	0	63	98	62	0	128		0.0375315	0.0415072	0.0370585	0.182023	0	0.0244314	0.00514615	0.0180333	0	0	0.117673	0.178399	0.12144	0	0.828801		0.059624	0.00952217	0.249263
k__Bacteria	p__Proteobacteria	c__Alphaproteobacteria	o__Rhodospirillales	f__Acetobacteraceae	g__Roseomonas	s__mucosa		0	0	0	0	0	12	6	9	0	0	41	201	346	0	34		0	0	0	0	0	0.0293176	0.0154385	0.0231857	0	0	0.0765811	0.3659	0.677714	0	0.22015		0	0.0135884	0.268069
k__Bacteria	p__Proteobacteria	c__Alphaproteobacteria	o__Rhodospirillales	f__Acetobacteraceae	g__Roseomonas	s__vinacea		0	0	0	0	0	0	0	0	0	0	5	0	0	0	0		0	0	0	0	0	0	0	0	0	0	0.00933916	0	0	0	0		0	0	0.00186783
k__Bacteria	p__Proteobacteria	c__Alphaproteobacteria	o__Rhodospirillales	f__Acetobacteraceae	g__Swaminathania	s__		0	10	0	0	0	0	0	0	0	0	35	48	6	0	0		0	0.0230595	0	0	0	0	0	0	0	0	0.0653741	0.0873792	0.0117523	0	0		0.00461191	0	0.0329011
k__Bacteria	p__Proteobacteria	c__Alphaproteobacteria	o__Rhodospirillales	f__Rhodospirillaceae	__	__		0	0	0	2	0	0	0	0	0	0	0	0	0	0	0		0	0	0	0.00866776	0	0	0	0	0	0	0	0	0	0	0		0.00173355	0	0
k__Bacteria	p__Proteobacteria	c__Alphaproteobacteria	o__Rhodospirillales	f__Rhodospirillaceae	g__	s__		17	6	21	0	13	0	0	0	0	0	0	0	0	0	0		0.045574	0.0138357	0.0486393	0	0.0767097	0	0	0	0	0	0	0	0	0	0		0.0369517	0	0
k__Bacteria	p__Proteobacteria	c__Alphaproteobacteria	o__Rhodospirillales	f__Rhodospirillaceae	g__Skermanella	s__		0	0	0	0	0	4	0	0	0	0	0	0	3	0	0		0	0	0	0	0	0.00977254	0	0	0	0	0	0	0.00587613	0	0		0	0.00195451	0.00117523
k__Bacteria	p__Proteobacteria	c__Alphaproteobacteria	o__Rhodospirillales	f__Rhodospirillaceae	g__Telmatospirillum	s__		2	0	2	7	0	0	0	0	0	0	0	0	0	0	0		0.00536164	0	0.00463231	0.0303372	0	0	0	0	0	0	0	0	0	0	0		0.00806623	0	0
k__Bacteria	p__Proteobacteria	c__Alphaproteobacteria	o__Rickettsiales	__	__	__		0	0	0	7	0	0	0	0	2	0	0	10	0	4	0		0	0	0	0.0303372	0	0	0	0	0.0320924	0	0	0.018204	0	0.0386885	0		0.00606744	0.00641849	0.0113785
k__Bacteria	p__Proteobacteria	c__Alphaproteobacteria	o__Rickettsiales	f__	g__	s__		27	65	27	66	16	63	32	21	59	16	205	86	281	226	259		0.0723822	0.149887	0.0625362	0.286036	0.094412	0.153918	0.0823384	0.0541	0.946727	0.233577	0.382906	0.156554	0.550398	2.1859	1.67703		0.133051	0.294132	0.990556
k__Bacteria	p__Proteobacteria	c__Alphaproteobacteria	o__Rickettsiales	f__Rickettsiaceae	__	__		0	0	8	0	8	16	0	15	0	0	32	16	39	110	0		0	0	0.0185292	0	0.047206	0.0390902	0	0.0386429	0	0	0.0597706	0.0291264	0.0763897	1.06393	0		0.013147	0.0155466	0.245844
k__Bacteria	p__Proteobacteria	c__Alphaproteobacteria	o__Rickettsiales	f__Rickettsiaceae	g__	s__		15	28	13	46	0	23	0	11	66	29	136	137	206	46	43		0.0402123	0.0645667	0.03011	0.199359	0	0.0561921	0	0.0283381	1.05905	0.423358	0.254025	0.249395	0.403494	0.444917	0.278425		0.0668495	0.313388	0.326051
k__Bacteria	p__Proteobacteria	c__Alphaproteobacteria	o__Rickettsiales	f__Rickettsiaceae	g__Rickettsia	s__		7	0	0	0	0	0	0	6	0	93	30	0	0	0	0		0.0187657	0	0	0	0	0	0	0.0154571	0	1.35766	0.056035	0	0	0	0		0.00375315	0.274624	0.011207
k__Bacteria	p__Proteobacteria	c__Alphaproteobacteria	o__Rickettsiales	f__Rickettsiaceae	g__Wolbachia	s__		0	0	2	0	10	3	0	0	0	0	9	0	0	0	33		0	0	0.00463231	0	0.0590075	0.00732941	0	0	0	0	0.0168105	0	0	0	0.213675		0.012728	0.00146588	0.0460971
k__Bacteria	p__Proteobacteria	c__Alphaproteobacteria	o__Rickettsiales	f__mitochondria	__	__		35	59	39	0	80	35	97	104	73	88	2	38	22	7	0		0.0938287	0.136051	0.0903301	0	0.47206	0.0855098	0.249588	0.267924	1.17137	1.28467	0.00373566	0.0691752	0.0430916	0.0677048	0		0.158454	0.611813	0.0367415
k__Bacteria	p__Proteobacteria	c__Alphaproteobacteria	o__Rickettsiales	f__mitochondria	g__	s__		8	7	14	0	0	0	0	0	48	0	58	4	17	47	0		0.0214466	0.0161417	0.0324262	0	0	0	0	0	0.770218	0	0.108334	0.0072816	0.0332981	0.454589	0		0.0140029	0.154044	0.120701
k__Bacteria	p__Proteobacteria	c__Alphaproteobacteria	o__Sphingomonadales	__	__	__		28	50	40	44	17	62	63	58	0	0	341	214	679	0	43		0.075063	0.115298	0.0926462	0.190691	0.100313	0.151474	0.162104	0.149419	0	0	0.636931	0.389565	1.32996	0	0.278425		0.114802	0.0925994	0.526977
k__Bacteria	p__Proteobacteria	c__Alphaproteobacteria	o__Sphingomonadales	f__Sphingomonadaceae	__	__		531	794	702	193	71	43	43	52	65	0	58	87	392	65	229		1.42352	1.83093	1.62594	0.836439	0.418953	0.105055	0.110642	0.133962	1.043	0	0.108334	0.158375	0.767814	0.628687	1.48278		1.22716	0.278533	0.629197
k__Bacteria	p__Proteobacteria	c__Alphaproteobacteria	o__Sphingomonadales	f__Sphingomonadaceae	g__	s__		0	0	0	2	0	0	0	0	0	0	0	0	0	0	0		0	0	0	0.00866776	0	0	0	0	0	0	0	0	0	0	0		0.00173355	0	0
k__Bacteria	p__Proteobacteria	c__Alphaproteobacteria	o__Sphingomonadales	f__Sphingomonadaceae	g__Blastomonas	__		77	94	130	94	54	0	0	0	0	0	0	0	11	0	0		0.206423	0.21676	0.3011	0.407385	0.31864	0	0	0	0	0	0	0	0.0215458	0	0		0.290062	0	0.00430916
k__Bacteria	p__Proteobacteria	c__Alphaproteobacteria	o__Sphingomonadales	f__Sphingomonadaceae	g__Novosphingobium	__		0	0	0	58	61	173	20	0	0	27	5	0	15	140	72		0	0	0	0.251365	0.359946	0.422663	0.0514615	0	0	0.394161	0.00933916	0	0.0293807	1.3541	0.4662		0.122262	0.173657	0.371803
k__Bacteria	p__Proteobacteria	c__Alphaproteobacteria	o__Sphingomonadales	f__Sphingomonadaceae	g__Novosphingobium	s__		69	60	71	0	0	88	0	80	0	0	173	142	152	0	0		0.184977	0.138357	0.164447	0	0	0.214996	0	0.206095	0	0	0.323135	0.258497	0.297724	0	0		0.0975562	0.0842182	0.175871
k__Bacteria	p__Proteobacteria	c__Alphaproteobacteria	o__Sphingomonadales	f__Sphingomonadaceae	g__Sphingobium	s__		0	5	4	0	0	16	0	0	0	0	0	0	0	0	0		0	0.0115298	0.00926462	0	0	0.0390902	0	0	0	0	0	0	0	0	0		0.00415888	0.00781804	0
k__Bacteria	p__Proteobacteria	c__Alphaproteobacteria	o__Sphingomonadales	f__Sphingomonadaceae	g__Sphingomonas	__		1390	1628	1519	328	314	413	442	147	71	84	1442	1494	1565	261	205		3.72634	3.75409	3.51824	1.42151	1.85284	1.00902	1.1373	0.3787	1.13928	1.22628	2.69341	2.71968	3.06538	2.52442	1.32738		2.8546	0.978115	2.46605
k__Bacteria	p__Proteobacteria	c__Alphaproteobacteria	o__Sphingomonadales	f__Sphingomonadaceae	g__Sphingomonas	s__		1494	1850	1758	1930	663	1381	1726	1453	361	306	12330	9419	11802	1974	1686		4.00515	4.26601	4.0718	8.36439	3.9122	3.37397	4.44113	3.74321	5.79268	4.46715	23.0304	17.1463	23.1167	19.0928	10.9169		4.92391	4.36363	18.6606
k__Bacteria	p__Proteobacteria	c__Alphaproteobacteria	o__Sphingomonadales	f__Sphingomonadaceae	g__Sphingomonas	s__echinoides		335	389	353	60	66	47	18	19	15	0	63	71	278	26	110		0.898075	0.897016	0.817603	0.260033	0.389449	0.114827	0.0463154	0.0489476	0.240693	0	0.117673	0.129248	0.544521	0.251475	0.712251		0.652435	0.0901567	0.351034
k__Bacteria	p__Proteobacteria	c__Alphaproteobacteria	o__Sphingomonadales	f__Sphingomonadaceae	g__Sphingomonas	s__mali		0	0	0	0	0	0	0	0	0	0	0	0	0	0	2		0	0	0	0	0	0	0	0	0	0	0	0	0	0	0.01295		0	0	0.00259
k__Bacteria	p__Proteobacteria	c__Alphaproteobacteria	o__Sphingomonadales	f__Sphingomonadaceae	g__Sphingomonas	s__wittichii		2492	3393	3143	1307	797	408	372	96	149	61	236	338	1086	139	568		6.68061	7.8241	7.27968	5.66438	4.7029	0.996799	0.957184	0.247314	2.39089	0.890511	0.440808	0.615295	2.12716	1.34442	3.6778		6.43033	1.09654	1.6411
k__Bacteria	p__Proteobacteria	c__Alphaproteobacteria	o__Sphingomonadales	f__Sphingomonadaceae	g__Sphingomonas	s__yabuuchiae		0	0	0	0	0	0	0	0	0	0	0	0	0	28	0		0	0	0	0	0	0	0	0	0	0	0	0	0	0.270819	0		0	0	0.0541638
k__Bacteria	p__Proteobacteria	c__Alphaproteobacteria	o__Sphingomonadales	f__Sphingomonadaceae	g__Zymomonas	s__		0	0	0	11	0	0	0	0	0	0	0	0	0	0	0		0	0	0	0.0476727	0	0	0	0	0	0	0	0	0	0	0		0.00953454	0	0
k__Bacteria	p__Proteobacteria	c__Betaproteobacteria	__	__	__	__		4	0	2	2	0	0	2	0	0	0	2	0	2	0	0		0.0107233	0	0.00463231	0.00866776	0	0	0.00514615	0	0	0	0.00373566	0	0.00391742	0	0		0.00480467	0.00102923	0.00153062
k__Bacteria	p__Proteobacteria	c__Betaproteobacteria	o__Burkholderiales	__	__	__		0	5	5	20	3	15	2	0	0	0	0	6	0	0	0		0	0.0115298	0.0115808	0.0866776	0.0177022	0.036647	0.00514615	0	0	0	0	0.0109224	0	0	0		0.0254981	0.00835864	0.00218448
k__Bacteria	p__Proteobacteria	c__Betaproteobacteria	o__Burkholderiales	f__	g__	s__		82	136	95	122	111	0	0	0	0	0	7	0	13	0	0		0.219827	0.31361	0.220035	0.528734	0.654983	0	0	0	0	0	0.0130748	0	0.0254632	0	0		0.387438	0	0.00770761
k__Bacteria	p__Proteobacteria	c__Betaproteobacteria	o__Burkholderiales	f__Alcaligenaceae	__	__		0	0	0	0	0	0	0	0	0	0	3	0	0	0	0		0	0	0	0	0	0	0	0	0	0	0.0056035	0	0	0	0		0	0	0.0011207
k__Bacteria	p__Proteobacteria	c__Betaproteobacteria	o__Burkholderiales	f__Alcaligenaceae	g__Achromobacter	s__xylosoxidans		0	3	0	28	0	15	0	27	92	0	30	106	9	7	30		0	0.00691786	0	0.121349	0	0.036647	0	0.0695572	1.47625	0	0.056035	0.192962	0.0176284	0.0677048	0.19425		0.0256533	0.316491	0.105716
k__Bacteria	p__Proteobacteria	c__Betaproteobacteria	o__Burkholderiales	f__Alcaligenaceae	g__Pigmentiphaga	s__		0	0	0	0	0	0	0	4	0	0	0	0	0	0	0		0	0	0	0	0	0	0	0.0103048	0	0	0	0	0	0	0		0	0.00206095	0
k__Bacteria	p__Proteobacteria	c__Betaproteobacteria	o__Burkholderiales	f__Burkholderiaceae	__	__		0	0	0	1	0	0	13	0	0	0	0	0	0	0	0		0	0	0	0.00433388	0	0	0.03345	0	0	0	0	0	0	0	0		0.000866776	0.00669	0
k__Bacteria	p__Proteobacteria	c__Betaproteobacteria	o__Burkholderiales	f__Burkholderiaceae	g__Burkholderia	__		0	0	2	8	22	0	0	0	0	0	0	0	0	0	0		0	0	0.00463231	0.0346711	0.129816	0	0	0	0	0	0	0	0	0	0		0.033824	0	0
k__Bacteria	p__Proteobacteria	c__Betaproteobacteria	o__Burkholderiales	f__Burkholderiaceae	g__Burkholderia	s__		0	9	6	0	0	0	0	0	0	0	0	0	0	0	0		0	0.0207536	0.0138969	0	0	0	0	0	0	0	0	0	0	0	0		0.0069301	0	0
k__Bacteria	p__Proteobacteria	c__Betaproteobacteria	o__Burkholderiales	f__Burkholderiaceae	g__Burkholderia	s__andropogonis		163	373	206	209	0	424	164	40	62	76	28	54	10	165	49		0.436974	0.860121	0.477128	0.905781	0	1.03589	0.421984	0.103048	0.994865	1.10949	0.0522993	0.0983016	0.0195871	1.5959	0.317275		0.536001	0.733055	0.416672
k__Bacteria	p__Proteobacteria	c__Betaproteobacteria	o__Burkholderiales	f__Burkholderiaceae	g__Burkholderia	s__bryophila		17	16	19	19	0	25	0	0	0	0	0	0	0	0	0		0.045574	0.0368953	0.0440069	0.0823438	0	0.0610784	0	0	0	0	0	0	0	0	0		0.041764	0.0122157	0
k__Bacteria	p__Proteobacteria	c__Betaproteobacteria	o__Burkholderiales	f__Burkholderiaceae	g__Burkholderia	s__glathei		41	106	78	94	79	0	0	0	0	0	0	0	0	0	0		0.109914	0.244431	0.18066	0.407385	0.466159	0	0	0	0	0	0	0	0	0	0		0.28171	0	0
k__Bacteria	p__Proteobacteria	c__Betaproteobacteria	o__Burkholderiales	f__Comamonadaceae	__	__		692	954	851	364	202	0	23	0	0	0	876	429	1597	180	147		1.85513	2.19988	1.97105	1.57753	1.19195	0	0.0591807	0	0	0	1.63622	0.780951	3.12806	1.74098	0.951826		1.75911	0.0118361	1.64761
k__Bacteria	p__Proteobacteria	c__Betaproteobacteria	o__Burkholderiales	f__Comamonadaceae	g__	s__		0	17	3	0	0	0	0	0	0	0	0	0	0	0	0		0	0.0392012	0.00694847	0	0	0	0	0	0	0	0	0	0	0	0		0.00922994	0	0
k__Bacteria	p__Proteobacteria	c__Betaproteobacteria	o__Burkholderiales	f__Comamonadaceae	g__Leptothrix	s__		20	33	22	0	0	0	0	0	0	0	0	0	0	0	0		0.0536164	0.0760965	0.0509554	0	0	0	0	0	0	0	0	0	0	0	0		0.0361337	0	0
k__Bacteria	p__Proteobacteria	c__Betaproteobacteria	o__Burkholderiales	f__Comamonadaceae	g__Methylibium	__		41	16	37	5	10	0	0	0	0	0	0	7	11	0	6		0.109914	0.0368953	0.0856977	0.0216694	0.0590075	0	0	0	0	0	0	0.0127428	0.0215458	0	0.03885		0.0626367	0	0.0146277
k__Bacteria	p__Proteobacteria	c__Betaproteobacteria	o__Burkholderiales	f__Comamonadaceae	g__Methylibium	s__		325	446	331	95	94	0	0	0	0	0	0	17	0	0	47		0.871267	1.02846	0.766647	0.411719	0.55467	0	0	0	0	0	0	0.0309468	0	0	0.304325		0.726552	0	0.0670544
k__Bacteria	p__Proteobacteria	c__Betaproteobacteria	o__Burkholderiales	f__Comamonadaceae	g__Methylibium	s__petroleiphilum		0	0	0	0	0	0	0	0	0	0	0	0	0	2	0		0	0	0	0	0	0	0	0	0	0	0	0	0	0.0193442	0		0	0	0.00386885
k__Bacteria	p__Proteobacteria	c__Betaproteobacteria	o__Burkholderiales	f__Comamonadaceae	g__Rhodoferax	s__		22	25	15	0	0	0	0	0	0	0	0	0	0	0	0		0.0589781	0.0576488	0.0347423	0	0	0	0	0	0	0	0	0	0	0	0		0.0302738	0	0
k__Bacteria	p__Proteobacteria	c__Betaproteobacteria	o__Burkholderiales	f__Comamonadaceae	g__Roseateles	__		0	0	0	0	0	9	0	0	0	0	0	0	0	0	0		0	0	0	0	0	0.0219882	0	0	0	0	0	0	0	0	0		0	0.00439764	0
k__Bacteria	p__Proteobacteria	c__Betaproteobacteria	o__Burkholderiales	f__Comamonadaceae	g__Roseateles	s__depolymerans		0	0	0	0	0	26	0	0	0	0	0	0	0	0	0		0	0	0	0	0	0.0635215	0	0	0	0	0	0	0	0	0		0	0.0127043	0
k__Bacteria	p__Proteobacteria	c__Betaproteobacteria	o__Burkholderiales	f__Comamonadaceae	g__Rubrivivax	s__gelatinosus		29	34	39	10	0	0	0	0	0	0	0	0	0	0	0		0.0777438	0.0784024	0.0903301	0.0433388	0	0	0	0	0	0	0	0	0	0	0		0.057963	0	0
k__Bacteria	p__Proteobacteria	c__Betaproteobacteria	o__Burkholderiales	f__Comamonadaceae	g__Variovorax	__		28	34	38	10	0	0	0	0	0	0	0	0	21	0	0		0.075063	0.0784024	0.0880139	0.0433388	0	0	0	0	0	0	0	0	0.0411329	0	0		0.0569636	0	0.00822658
k__Bacteria	p__Proteobacteria	c__Betaproteobacteria	o__Burkholderiales	f__Comamonadaceae	g__Variovorax	s__		52	79	56	27	0	118	28	64	48	0	350	197	327	55	29		0.139403	0.18217	0.129705	0.117015	0	0.28829	0.0720461	0.164876	0.770218	0	0.653741	0.358619	0.640498	0.531966	0.187775		0.113659	0.259086	0.47452
k__Bacteria	p__Proteobacteria	c__Betaproteobacteria	o__Burkholderiales	f__Comamonadaceae	g__Variovorax	s__paradoxus		69	150	103	48	119	26	0	50	0	0	598	216	875	37	134		0.184977	0.345893	0.238564	0.208026	0.702189	0.0635215	0	0.12881	0	0	1.11696	0.393206	1.71387	0.357868	0.867651		0.33593	0.0384662	0.889912
k__Bacteria	p__Proteobacteria	c__Betaproteobacteria	o__Burkholderiales	f__Oxalobacteraceae	__	__		94	124	131	203	98	898	293	501	330	94	3317	672	907	361	561		0.251997	0.285938	0.303416	0.879778	0.578273	2.19394	0.753911	1.29067	5.29525	1.37226	6.1956	1.22331	1.77655	3.49163	3.63248		0.459881	2.18121	3.26391
k__Bacteria	p__Proteobacteria	c__Betaproteobacteria	o__Burkholderiales	f__Oxalobacteraceae	g__	s__		0	8	5	0	0	0	0	0	0	0	5	0	0	0	0		0	0.0184476	0.0115808	0	0	0	0	0	0	0	0.00933916	0	0	0	0		0.00600568	0	0.00186783
k__Bacteria	p__Proteobacteria	c__Betaproteobacteria	o__Burkholderiales	f__Oxalobacteraceae	g__Herbaspirillum	__		0	0	0	0	0	5	0	0	0	0	0	0	0	0	0		0	0	0	0	0	0.0122157	0	0	0	0	0	0	0	0	0		0	0.00244314	0
k__Bacteria	p__Proteobacteria	c__Betaproteobacteria	o__Burkholderiales	f__Oxalobacteraceae	g__Janthinobacterium	__		0	0	0	0	0	0	0	0	0	0	0	15	0	0	0		0	0	0	0	0	0	0	0	0	0	0	0.027306	0	0	0		0	0	0.0054612
k__Bacteria	p__Proteobacteria	c__Betaproteobacteria	o__Burkholderiales	f__Oxalobacteraceae	g__Janthinobacterium	s__		43	48	58	208	0	559	0	589	0	24	254	18	131	32	232		0.115275	0.110686	0.134337	0.901448	0	1.36571	0	1.51738	0	0.350365	0.474429	0.0327672	0.256591	0.309508	1.5022		0.252349	0.646691	0.515099
k__Bacteria	p__Proteobacteria	c__Betaproteobacteria	o__Burkholderiales	f__Oxalobacteraceae	g__Janthinobacterium	s__lividum		0	0	0	0	0	12	0	0	0	0	0	0	0	0	0		0	0	0	0	0	0.0293176	0	0	0	0	0	0	0	0	0		0	0.00586353	0
k__Bacteria	p__Proteobacteria	c__Betaproteobacteria	o__Burkholderiales	f__Oxalobacteraceae	g__Massilia	__		97	126	90	241	23	334	88	164	0	0	3881	101	830	395	371		0.26004	0.29055	0.208454	1.04447	0.135717	0.816007	0.226431	0.422495	0	0	7.24906	0.18386	1.62573	3.82049	2.40223		0.387845	0.292987	3.05627
k__Bacteria	p__Proteobacteria	c__Betaproteobacteria	o__Burkholderiales	f__Oxalobacteraceae	g__Massilia	s__dura		0	0	0	0	0	32	0	0	0	0	0	0	0	0	0		0	0	0	0	0	0.0781804	0	0	0	0	0	0	0	0	0		0	0.0156361	0
k__Bacteria	p__Proteobacteria	c__Betaproteobacteria	o__Burkholderiales	f__Oxalobacteraceae	g__Massilia	s__niastensis		66	57	23	61	88	0	0	0	0	0	15	0	63	0	0		0.176934	0.131439	0.0532716	0.264367	0.519266	0	0	0	0	0	0.0280175	0	0.123399	0	0		0.229056	0	0.0302832
k__Bacteria	p__Proteobacteria	c__Betaproteobacteria	o__Methylophilales	__	__	__		0	2	0	0	0	0	0	0	0	0	0	0	0	0	0		0	0.00461191	0	0	0	0	0	0	0	0	0	0	0	0	0		0.000922382	0	0
k__Bacteria	p__Proteobacteria	c__Betaproteobacteria	o__Neisseriales	f__Neisseriaceae	g__Chitinimonas	s__koreensis		0	5	0	0	0	0	0	0	0	0	0	0	0	0	0		0	0.0115298	0	0	0	0	0	0	0	0	0	0	0	0	0		0.00230595	0	0
k__Bacteria	p__Proteobacteria	c__Betaproteobacteria	o__Neisseriales	f__Neisseriaceae	g__Silvimonas	s__terrae		0	9	0	33	0	4	0	0	0	0	0	0	0	0	0		0	0.0207536	0	0.143018	0	0.00977254	0	0	0	0	0	0	0	0	0		0.0327543	0.00195451	0
k__Bacteria	p__Proteobacteria	c__Betaproteobacteria	o__Procabacteriales	f__Procabacteriaceae	g__	s__		0	3	2	8	0	16	0	7	12	9	36	31	28	13	44		0	0.00691786	0.00463231	0.0346711	0	0.0390902	0	0.0180333	0.192555	0.131387	0.067242	0.0564324	0.0548439	0.125737	0.2849		0.00924425	0.076213	0.117831
k__Bacteria	p__Proteobacteria	c__Betaproteobacteria	o__Procabacteriales	f__Procabacteriaceae	g__Procabacter	s__		0	0	0	0	0	2	0	0	0	0	0	0	0	0	0		0	0	0	0	0	0.00488627	0	0	0	0	0	0	0	0	0		0	0.000977254	0
k__Bacteria	p__Proteobacteria	c__Deltaproteobacteria	__	__	__	__		4	4	0	4	4	2	0	0	0	0	2	2	8	9	4		0.0107233	0.00922382	0	0.0173355	0.023603	0.00488627	0	0	0	0	0.00373566	0.0036408	0.0156697	0.087049	0.0259		0.0121771	0.000977254	0.027199
k__Bacteria	p__Proteobacteria	c__Deltaproteobacteria	o__Bdellovibrionales	f__Bacteriovoracaceae	__	__		0	0	0	0	0	0	0	0	0	0	20	22	25	0	17		0	0	0	0	0	0	0	0	0	0	0.0373566	0.0400488	0.0489678	0	0.110075		0	0	0.0472897
k__Bacteria	p__Proteobacteria	c__Deltaproteobacteria	o__Bdellovibrionales	f__Bacteriovoracaceae	g__	s__		0	0	3	0	0	53	0	0	0	0	17	0	28	95	2		0	0	0.00694847	0	0	0.129486	0	0	0	0	0.0317531	0	0.0548439	0.918851	0.01295		0.00138969	0.0258972	0.20368
k__Bacteria	p__Proteobacteria	c__Deltaproteobacteria	o__Bdellovibrionales	f__Bacteriovoracaceae	g__Peredibacter	s__starrii		0	0	0	0	0	10	0	0	0	0	296	16	106	0	30		0	0	0	0	0	0.0244314	0	0	0	0	0.552878	0.0291264	0.207623	0	0.19425		0	0.00488627	0.196776
k__Bacteria	p__Proteobacteria	c__Deltaproteobacteria	o__Bdellovibrionales	f__Bdellovibrionaceae	g__Bdellovibrio	__		0	0	0	0	8	0	0	0	0	0	0	0	0	0	53		0	0	0	0	0.047206	0	0	0	0	0	0	0	0	0	0.343175		0.0094412	0	0.0686351
k__Bacteria	p__Proteobacteria	c__Deltaproteobacteria	o__Bdellovibrionales	f__Bdellovibrionaceae	g__Bdellovibrio	s__		261	280	272	350	332	450	39	45	9	6	743	1001	864	120	507		0.699694	0.645667	0.629994	1.51686	1.95905	1.09941	0.10035	0.115929	0.144416	0.0875912	1.3878	1.82222	1.69233	1.16065	3.28283		1.09025	0.309539	1.86917
k__Bacteria	p__Proteobacteria	c__Deltaproteobacteria	o__Bdellovibrionales	f__Bdellovibrionaceae	g__Bdellovibrio	s__bacteriovorus		4	0	10	0	0	17	0	0	0	0	10	0	7	0	0		0.0107233	0	0.0231616	0	0	0.0415333	0	0	0	0	0.0186783	0	0.013711	0	0		0.00677697	0.00830666	0.00647786
k__Bacteria	p__Proteobacteria	c__Deltaproteobacteria	o__Desulfovibrionales	f__Desulfovibrionaceae	g__	s__		0	0	0	4	0	0	0	0	0	0	0	0	0	0	0		0	0	0	0.0173355	0	0	0	0	0	0	0	0	0	0	0		0.00346711	0	0
k__Bacteria	p__Proteobacteria	c__Deltaproteobacteria	o__MIZ46	f__	g__	s__		10	24	29	34	39	58	0	0	24	0	57	46	35	64	80		0.0268082	0.0553429	0.0671685	0.147352	0.230129	0.141702	0	0	0.385109	0	0.106466	0.0837384	0.0685549	0.619015	0.518001		0.10536	0.105362	0.279155
k__Bacteria	p__Proteobacteria	c__Deltaproteobacteria	o__Myxococcales	__	__	__		3	4	9	0	0	2	0	0	0	0	0	0	3	0	3		0.00804246	0.00922382	0.0208454	0	0	0.00488627	0	0	0	0	0	0	0.00587613	0	0.019425		0.00762234	0.000977254	0.00506023
k__Bacteria	p__Proteobacteria	c__Deltaproteobacteria	o__Myxococcales	f__0319-6G20	g__	s__		10	20	19	35	25	38	0	0	0	0	6	13	21	0	59		0.0268082	0.0461191	0.0440069	0.151686	0.147519	0.0928392	0	0	0	0	0.011207	0.0236652	0.0411329	0	0.382025		0.0832278	0.0185678	0.0916061
k__Bacteria	p__Proteobacteria	c__Deltaproteobacteria	o__Myxococcales	f__	g__	s__		46	78	51	132	60	0	0	0	0	0	73	68	94	58	199		0.123318	0.179864	0.118124	0.572072	0.354045	0	0	0	0	0	0.136352	0.123787	0.184119	0.560983	1.28853		0.269485	0	0.458753
k__Bacteria	p__Proteobacteria	c__Deltaproteobacteria	o__Myxococcales	f__Cystobacteraceae	g__Cystobacter	__		0	5	6	0	0	0	0	0	0	0	0	5	0	0	0		0	0.0115298	0.0138969	0	0	0	0	0	0	0	0	0.009102	0	0	0		0.00508534	0	0.0018204
k__Bacteria	p__Proteobacteria	c__Deltaproteobacteria	o__Myxococcales	f__Cystobacteraceae	g__Cystobacter	s__		4	0	0	3	11	0	0	0	0	0	0	7	3	3	52		0.0107233	0	0	0.0130016	0.0649082	0	0	0	0	0	0	0.0127428	0.00587613	0.0290163	0.3367		0.0177266	0	0.0768671
k__Bacteria	p__Proteobacteria	c__Deltaproteobacteria	o__Myxococcales	f__Cystobacterineae	g__	s__		367	406	371	356	529	487	371	118	135	138	3446	1308	2356	507	1040		0.983861	0.936217	0.859294	1.54286	3.1215	1.18981	0.954611	0.303991	2.16624	2.0146	6.43655	2.38108	4.61472	4.90376	6.73401		1.48875	1.32585	5.01402
k__Bacteria	p__Proteobacteria	c__Deltaproteobacteria	o__Myxococcales	f__Haliangiaceae	g__	s__		0	5	0	13	6	0	0	0	0	0	0	0	9	0	0		0	0.0115298	0	0.0563405	0.0354045	0	0	0	0	0	0	0	0.0176284	0	0		0.0206549	0	0.00352568
k__Bacteria	p__Proteobacteria	c__Deltaproteobacteria	o__Myxococcales	f__Nannocystaceae	g__Nannocystis	s__		0	0	0	0	0	0	0	0	0	0	6	5	0	0	0		0	0	0	0	0	0	0	0	0	0	0.011207	0.009102	0	0	0		0	0	0.0040618
k__Bacteria	p__Proteobacteria	c__Deltaproteobacteria	o__Myxococcales	f__Polyangiaceae	g__Aetherobacter	s__fasciculatus		0	0	3	0	0	0	0	0	0	0	0	0	0	0	0		0	0	0.00694847	0	0	0	0	0	0	0	0	0	0	0	0		0.00138969	0	0
k__Bacteria	p__Proteobacteria	c__Deltaproteobacteria	o__Spirobacillales	f__	g__	s__		7	5	10	31	23	2	0	0	0	0	90	24	83	89	30		0.0187657	0.0115298	0.0231616	0.13435	0.135717	0.00488627	0	0	0	0	0.168105	0.0436896	0.162573	0.860818	0.19425		0.0647049	0.000977254	0.285887
k__Bacteria	p__Proteobacteria	c__Epsilonproteobacteria	o__Campylobacterales	f__Campylobacteraceae	g__	s__		0	0	2	0	0	0	0	0	0	0	0	0	0	0	0		0	0	0.00463231	0	0	0	0	0	0	0	0	0	0	0	0		0.000926462	0	0
k__Bacteria	p__Proteobacteria	c__Gammaproteobacteria	__	__	__	__		2	0	0	10	5	5	13	0	15	2	3	20	2	2	13		0.00536164	0	0	0.0433388	0.0295037	0.0122157	0.03345	0	0.240693	0.0291971	0.0056035	0.036408	0.00391742	0.0193442	0.0841751		0.0156408	0.0631112	0.0298896
k__Bacteria	p__Proteobacteria	c__Gammaproteobacteria	o__Alteromonadales	f__[Chromatiaceae]	g__Rheinheimera	s__		0	0	0	0	0	0	0	0	0	0	0	0	3	0	0		0	0	0	0	0	0	0	0	0	0	0	0	0.00587613	0	0		0	0	0.00117523
k__Bacteria	p__Proteobacteria	c__Gammaproteobacteria	o__Enterobacteriales	f__Enterobacteriaceae	__	__		233	289	317	592	75	22639	26947	29306	2962	4205	1401	1924	561	406	350		0.624631	0.666421	0.734221	2.56566	0.442556	55.3102	69.3367	75.4978	47.5289	61.3869	2.61683	3.50245	1.09884	3.92688	2.26625		1.0067	61.8121	2.68225
k__Bacteria	p__Proteobacteria	c__Gammaproteobacteria	o__Enterobacteriales	f__Enterobacteriaceae	g__Brenneria	s__		0	0	0	0	0	0	4	0	0	0	0	0	0	0	0		0	0	0	0	0	0	0.0102923	0	0	0	0	0	0	0	0		0	0.00205846	0
k__Bacteria	p__Proteobacteria	c__Gammaproteobacteria	o__Enterobacteriales	f__Enterobacteriaceae	g__Buchnera	s__		19	8	17	0	78	0	4	8	49	34	0	19	4	0	0		0.0509356	0.0184476	0.0393746	0	0.460258	0	0.0102923	0.0206095	0.786264	0.49635	0	0.0345876	0.00783484	0	0		0.113803	0.262703	0.00848449
k__Bacteria	p__Proteobacteria	c__Gammaproteobacteria	o__Enterobacteriales	f__Enterobacteriaceae	g__Candidatus Hamiltonella	s__		3	0	2	0	0	0	0	0	0	0	0	0	0	0	0		0.00804246	0	0.00463231	0	0	0	0	0	0	0	0	0	0	0	0		0.00253495	0	0
k__Bacteria	p__Proteobacteria	c__Gammaproteobacteria	o__Enterobacteriales	f__Enterobacteriaceae	g__Enterobacter	__		0	0	0	0	0	68	0	20	0	0	0	0	0	0	0		0	0	0	0	0	0.166133	0	0.0515238	0	0	0	0	0	0	0		0	0.0435314	0
k__Bacteria	p__Proteobacteria	c__Gammaproteobacteria	o__Enterobacteriales	f__Enterobacteriaceae	g__Ewingella	s__americana		0	0	0	0	0	0	0	0	0	0	45	0	0	0	0		0	0	0	0	0	0	0	0	0	0	0.0840524	0	0	0	0		0	0	0.0168105
k__Bacteria	p__Proteobacteria	c__Gammaproteobacteria	o__Enterobacteriales	f__Enterobacteriaceae	g__Gluconacetobacter	s__		0	0	0	0	0	0	0	0	0	0	21	0	0	0	0		0	0	0	0	0	0	0	0	0	0	0.0392245	0	0	0	0		0	0	0.0078449
k__Bacteria	p__Proteobacteria	c__Gammaproteobacteria	o__Enterobacteriales	f__Enterobacteriaceae	g__Moellerella	s__wisconsensis		0	0	0	0	0	0	0	0	0	0	6	0	0	0	0		0	0	0	0	0	0	0	0	0	0	0.011207	0	0	0	0		0	0	0.0022414
k__Bacteria	p__Proteobacteria	c__Gammaproteobacteria	o__Enterobacteriales	f__Enterobacteriaceae	g__Morganella	__		0	0	0	0	0	0	0	0	0	19	0	0	0	0	0		0	0	0	0	0	0	0	0	0	0.277372	0	0	0	0	0		0	0.0554745	0
k__Bacteria	p__Proteobacteria	c__Gammaproteobacteria	o__Enterobacteriales	f__Enterobacteriaceae	g__Providencia	s__		0	0	0	0	0	0	0	0	0	0	0	4	0	0	0		0	0	0	0	0	0	0	0	0	0	0	0.0072816	0	0	0		0	0	0.00145632
k__Bacteria	p__Proteobacteria	c__Gammaproteobacteria	o__Enterobacteriales	f__Enterobacteriaceae	g__Rahnella	s__aquatilis		71	109	82	34	20	122	180	243	100	55	139	174	43	83	56		0.190338	0.251349	0.189925	0.147352	0.118015	0.298063	0.463154	0.626014	1.60462	0.80292	0.259629	0.316749	0.0842245	0.802786	0.3626		0.179396	0.758954	0.365198
k__Bacteria	p__Proteobacteria	c__Gammaproteobacteria	o__Enterobacteriales	f__Enterobacteriaceae	g__Serratia	s__		0	0	0	0	0	0	0	0	0	0	0	13	0	31	0		0	0	0	0	0	0	0	0	0	0	0	0.0236652	0	0.299836	0		0	0	0.0647002
k__Bacteria	p__Proteobacteria	c__Gammaproteobacteria	o__Enterobacteriales	f__Enterobacteriaceae	g__Serratia	s__marcescens		0	0	0	0	0	0	0	43	0	0	0	0	0	0	0		0	0	0	0	0	0	0	0.110776	0	0	0	0	0	0	0		0	0.0221552	0
k__Bacteria	p__Proteobacteria	c__Gammaproteobacteria	o__Enterobacteriales	f__Enterobacteriaceae	g__Sodalis	s__		0	0	0	0	0	129	0	0	0	0	0	0	0	0	0		0	0	0	0	0	0.315165	0	0	0	0	0	0	0	0	0		0	0.0630329	0
k__Bacteria	p__Proteobacteria	c__Gammaproteobacteria	o__Enterobacteriales	f__Enterobacteriaceae	g__Tatumella	__		0	0	0	0	0	0	0	0	0	0	0	103	25	0	0		0	0	0	0	0	0	0	0	0	0	0	0.187501	0.0489678	0	0		0	0	0.0472938
k__Bacteria	p__Proteobacteria	c__Gammaproteobacteria	o__Enterobacteriales	f__Enterobacteriaceae	g__Tatumella	s__saanichensis		0	0	0	0	0	0	0	0	0	0	0	59	0	0	0		0	0	0	0	0	0	0	0	0	0	0	0.107404	0	0	0		0	0	0.0214807
k__Bacteria	p__Proteobacteria	c__Gammaproteobacteria	o__Enterobacteriales	f__Enterobacteriaceae	g__Tatumella	s__terrea		0	0	0	0	49	0	0	0	0	0	0	0	0	0	0		0	0	0	0	0.289137	0	0	0	0	0	0	0	0	0	0		0.0578273	0	0
k__Bacteria	p__Proteobacteria	c__Gammaproteobacteria	o__Legionellales	__	__	__		0	2	5	7	16	0	0	0	0	0	3	11	0	0	43		0	0.00461191	0.0115808	0.0303372	0.094412	0	0	0	0	0	0.0056035	0.0200244	0	0	0.278425		0.0281884	0	0.0608106
k__Bacteria	p__Proteobacteria	c__Gammaproteobacteria	o__Legionellales	f__	g__	s__		6	3	0	3	0	3	0	0	5	0	9	30	19	6	56		0.0160849	0.00691786	0	0.0130016	0	0.00732941	0	0	0.0802311	0	0.0168105	0.054612	0.0372155	0.0580327	0.3626		0.00720089	0.0175121	0.105854
k__Bacteria	p__Proteobacteria	c__Gammaproteobacteria	o__Legionellales	f__Coxiellaceae	g__	s__		14	15	23	34	24	7	4	0	0	7	4	27	70	0	45		0.0375315	0.0345893	0.0532716	0.147352	0.141618	0.017102	0.0102923	0	0	0.10219	0.00747133	0.0491508	0.13711	0	0.291375		0.0828725	0.0259168	0.0970214
k__Bacteria	p__Proteobacteria	c__Gammaproteobacteria	o__Legionellales	f__Coxiellaceae	g__Aquicella	s__		0	0	0	0	0	0	0	0	0	0	0	0	0	31	0		0	0	0	0	0	0	0	0	0	0	0	0	0	0.299836	0		0	0	0.0599671
k__Bacteria	p__Proteobacteria	c__Gammaproteobacteria	o__Legionellales	f__Coxiellaceae	g__Rickettsiella	s__		4	0	0	14	13	110	0	0	0	0	0	0	4	0	0		0.0107233	0	0	0.0606744	0.0767097	0.268745	0	0	0	0	0	0	0.00783484	0	0		0.0296215	0.053749	0.00156697
k__Bacteria	p__Proteobacteria	c__Gammaproteobacteria	o__Legionellales	f__Legionellaceae	__	__		2	0	5	16	7	25	0	22	21	22	138	2	7	14	13		0.00536164	0	0.0115808	0.0693421	0.0413052	0.0610784	0	0.0566762	0.33697	0.321168	0.257761	0.0036408	0.013711	0.13541	0.0841751		0.025518	0.155179	0.0989395
k__Bacteria	p__Proteobacteria	c__Gammaproteobacteria	o__Legionellales	f__Legionellaceae	g__	s__		3	2	4	0	0	0	0	0	0	0	0	0	0	0	0		0.00804246	0.00461191	0.00926462	0	0	0	0	0	0	0	0	0	0	0	0		0.0043838	0	0
k__Bacteria	p__Proteobacteria	c__Gammaproteobacteria	o__Legionellales	f__Legionellaceae	g__Legionella	s__		0	5	5	0	0	0	0	0	0	0	0	0	5	0	0		0	0.0115298	0.0115808	0	0	0	0	0	0	0	0	0	0.00979355	0	0		0.00462211	0	0.00195871
k__Bacteria	p__Proteobacteria	c__Gammaproteobacteria	o__Oceanospirillales	f__Halomonadaceae	g__Halomonas	s__nitritophilus		0	0	0	0	0	3	0	0	0	0	0	0	0	0	0		0	0	0	0	0	0.00732941	0	0	0	0	0	0	0	0	0		0	0.00146588	0
k__Bacteria	p__Proteobacteria	c__Gammaproteobacteria	o__Pasteurellales	f__	g__	s__		0	0	0	0	0	0	0	2	0	0	18	0	0	0	0		0	0	0	0	0	0	0	0.00515238	0	0	0.033621	0	0	0	0		0	0.00103048	0.0067242
k__Bacteria	p__Proteobacteria	c__Gammaproteobacteria	o__Pasteurellales	f__Pasteurellaceae	g__Haemophilus	__		0	0	0	0	0	0	4	0	0	0	0	0	0	0	0		0	0	0	0	0	0	0.0102923	0	0	0	0	0	0	0	0		0	0.00205846	0
k__Bacteria	p__Proteobacteria	c__Gammaproteobacteria	o__Pasteurellales	f__Pasteurellaceae	g__Haemophilus	s__parainfluenzae		0	0	4	0	0	0	0	0	0	0	0	0	0	0	0		0	0	0.00926462	0	0	0	0	0	0	0	0	0	0	0	0		0.00185292	0	0
k__Bacteria	p__Proteobacteria	c__Gammaproteobacteria	o__Pseudomonadales	__	__	__		0	0	0	0	0	0	0	0	0	2	0	0	0	0	0		0	0	0	0	0	0	0	0	0	0.0291971	0	0	0	0	0		0	0.00583942	0
k__Bacteria	p__Proteobacteria	c__Gammaproteobacteria	o__Pseudomonadales	f__Moraxellaceae	g__	s__		0	0	0	0	0	0	0	0	0	0	0	0	3	0	0		0	0	0	0	0	0	0	0	0	0	0	0	0.00587613	0	0		0	0	0.00117523
k__Bacteria	p__Proteobacteria	c__Gammaproteobacteria	o__Pseudomonadales	f__Moraxellaceae	g__Acinetobacter	s__guillouiae		0	0	0	0	0	0	0	0	0	0	13	0	0	0	0		0	0	0	0	0	0	0	0	0	0	0.0242818	0	0	0	0		0	0	0.00485636
k__Bacteria	p__Proteobacteria	c__Gammaproteobacteria	o__Pseudomonadales	f__Moraxellaceae	g__Acinetobacter	s__johnsonii		0	0	5	68	0	0	0	0	0	0	0	0	0	4	0		0	0	0.0115808	0.294704	0	0	0	0	0	0	0	0	0	0.0386885	0		0.061257	0	0.00773769
k__Bacteria	p__Proteobacteria	c__Gammaproteobacteria	o__Pseudomonadales	f__Moraxellaceae	g__Acinetobacter	s__lwoffii		0	0	9	0	0	0	0	0	0	0	0	0	0	0	0		0	0	0.0208454	0	0	0	0	0	0	0	0	0	0	0	0		0.00416908	0	0
k__Bacteria	p__Proteobacteria	c__Gammaproteobacteria	o__Pseudomonadales	f__Moraxellaceae	g__Acinetobacter	s__rhizosphaerae		0	0	0	0	0	0	0	49	0	0	0	0	0	0	0		0	0	0	0	0	0	0	0.126233	0	0	0	0	0	0	0		0	0.0252467	0
k__Bacteria	p__Proteobacteria	c__Gammaproteobacteria	o__Pseudomonadales	f__Moraxellaceae	g__Enhydrobacter	__		0	0	0	17	0	0	0	0	0	0	9	0	2	0	0		0	0	0	0.073676	0	0	0	0	0	0	0.0168105	0	0.00391742	0	0		0.0147352	0	0.00414558
k__Bacteria	p__Proteobacteria	c__Gammaproteobacteria	o__Pseudomonadales	f__Pseudomonadaceae	__	__		3	2	2	0	0	46	0	4	0	12	0	8	8	0	0		0.00804246	0.00461191	0.00463231	0	0	0.112384	0	0.0103048	0	0.175182	0	0.0145632	0.0156697	0	0		0.00345734	0.0595743	0.00604658
k__Bacteria	p__Proteobacteria	c__Gammaproteobacteria	o__Pseudomonadales	f__Pseudomonadaceae	g__	s__		0	0	0	16	0	0	5	0	0	0	38	0	0	0	0		0	0	0	0.0693421	0	0	0.0128654	0	0	0	0.0709776	0	0	0	0		0.0138684	0.00257308	0.0141955
k__Bacteria	p__Proteobacteria	c__Gammaproteobacteria	o__Pseudomonadales	f__Pseudomonadaceae	g__Pseudomonas	__		87	194	122	254	5	3192	271	403	112	138	1183	366	170	451	128		0.233231	0.447355	0.282571	1.10081	0.0295037	7.79849	0.697303	1.0382	1.79718	2.0146	2.20965	0.666266	0.332981	4.36212	0.828801		0.418693	2.66915	1.67996
k__Bacteria	p__Proteobacteria	c__Gammaproteobacteria	o__Pseudomonadales	f__Pseudomonadaceae	g__Pseudomonas	s__		46	71	78	261	0	71	233	32	0	12	327	87	14	90	17		0.123318	0.163723	0.18066	1.13114	0	0.173463	0.599527	0.0824381	0	0.175182	0.610781	0.158375	0.0274219	0.87049	0.110075		0.319769	0.206122	0.355429
k__Bacteria	p__Proteobacteria	c__Gammaproteobacteria	o__Pseudomonadales	f__Pseudomonadaceae	g__Pseudomonas	s__fragi		26	51	22	46	0	50	23	88	0	0	22	0	0	0	0		0.0697014	0.117604	0.0509554	0.199359	0	0.122157	0.0591807	0.226705	0	0	0.0410923	0	0	0	0		0.0875238	0.0816085	0.00821846
k__Bacteria	p__Proteobacteria	c__Gammaproteobacteria	o__Pseudomonadales	f__Pseudomonadaceae	g__Pseudomonas	s__veronii		14	0	0	41	0	22	24	163	33	29	125	0	0	0	0		0.0375315	0	0	0.177689	0	0.053749	0.0617538	0.419919	0.529525	0.423358	0.233479	0	0	0	0		0.0430441	0.297661	0.0466958
k__Bacteria	p__Proteobacteria	c__Gammaproteobacteria	o__Pseudomonadales	f__Pseudomonadaceae	g__Pseudomonas	s__viridiflava		72	152	101	84	0	4253	1144	3160	396	558	2021	884	280	45	149		0.193019	0.350505	0.233932	0.364046	0	10.3907	2.9436	8.14076	6.3543	8.14599	3.77489	1.60923	0.548439	0.435245	0.964776		0.2283	7.19506	1.46652
k__Bacteria	p__Proteobacteria	c__Gammaproteobacteria	o__Xanthomonadales	f__Sinobacteraceae	g__	s__		9	19	11	41	39	0	0	0	0	0	0	0	0	16	0		0.0241274	0.0438131	0.0254777	0.177689	0.230129	0	0	0	0	0	0	0	0	0.154754	0		0.100247	0	0.0309508
k__Bacteria	p__Proteobacteria	c__Gammaproteobacteria	o__Xanthomonadales	f__Sinobacteraceae	g__Alkanibacter	s__difficilis		5	11	11	22	0	0	0	0	0	0	0	0	0	0	0		0.0134041	0.0253655	0.0254777	0.0953454	0	0	0	0	0	0	0	0	0	0	0		0.0319185	0	0
k__Bacteria	p__Proteobacteria	c__Gammaproteobacteria	o__Xanthomonadales	f__Sinobacteraceae	g__Hydrocarboniphaga	s__		6	0	9	16	11	0	0	0	0	0	0	0	0	0	0		0.0160849	0	0.0208454	0.0693421	0.0649082	0	0	0	0	0	0	0	0	0	0		0.0342361	0	0
k__Bacteria	p__Proteobacteria	c__Gammaproteobacteria	o__Xanthomonadales	f__Sinobacteraceae	g__Nevskia	s__		2	3	0	0	0	0	0	0	0	0	0	0	0	0	0		0.00536164	0.00691786	0	0	0	0	0	0	0	0	0	0	0	0	0		0.0024559	0	0
k__Bacteria	p__Proteobacteria	c__Gammaproteobacteria	o__Xanthomonadales	f__Xanthomonadaceae	__	__		4	0	0	4	0	11	0	0	0	0	0	0	0	0	0		0.0107233	0	0	0.0173355	0	0.0268745	0	0	0	0	0	0	0	0	0		0.00561176	0.0053749	0
k__Bacteria	p__Proteobacteria	c__Gammaproteobacteria	o__Xanthomonadales	f__Xanthomonadaceae	g__	s__		7	5	0	6	0	0	0	0	0	0	0	0	0	0	0		0.0187657	0.0115298	0	0.0260033	0	0	0	0	0	0	0	0	0	0	0		0.0112598	0	0
k__Bacteria	p__Proteobacteria	c__Gammaproteobacteria	o__Xanthomonadales	f__Xanthomonadaceae	g__Dyella	__		0	0	0	0	0	24	0	0	0	0	0	32	5	0	0		0	0	0	0	0	0.0586353	0	0	0	0	0	0.0582528	0.00979355	0	0		0	0.0117271	0.0136093
k__Bacteria	p__Proteobacteria	c__Gammaproteobacteria	o__Xanthomonadales	f__Xanthomonadaceae	g__Luteibacter	s__		7	0	0	27	0	5	0	0	0	0	0	0	0	0	0		0.0187657	0	0	0.117015	0	0.0122157	0	0	0	0	0	0	0	0	0		0.0271561	0.00244314	0
k__Bacteria	p__Proteobacteria	c__Gammaproteobacteria	o__Xanthomonadales	f__Xanthomonadaceae	g__Luteibacter	s__rhizovicinus		48	74	68	55	0	389	52	20	109	89	9	18	0	0	83		0.128679	0.170641	0.157499	0.238364	0	0.95038	0.1338	0.0515238	1.74904	1.29927	0.0168105	0.0327672	0	0	0.537426		0.139036	0.836802	0.117401
k__Bacteria	p__Proteobacteria	c__Gammaproteobacteria	o__Xanthomonadales	f__Xanthomonadaceae	g__Pseudoxanthomonas	__		0	0	0	0	0	4	0	0	0	0	0	0	0	0	0		0	0	0	0	0	0.00977254	0	0	0	0	0	0	0	0	0		0	0.00195451	0
k__Bacteria	p__Proteobacteria	c__Gammaproteobacteria	o__Xanthomonadales	f__Xanthomonadaceae	g__Pseudoxanthomonas	s__		0	0	0	0	0	34	0	0	0	0	0	0	0	0	0		0	0	0	0	0	0.0830666	0	0	0	0	0	0	0	0	0		0	0.0166133	0
k__Bacteria	p__Proteobacteria	c__Gammaproteobacteria	o__Xanthomonadales	f__Xanthomonadaceae	g__Stenotrophomonas	__		17	42	35	30	0	36	0	42	0	0	12	0	0	34	0		0.045574	0.0968501	0.0810654	0.130016	0	0.0879529	0	0.1082	0	0	0.022414	0	0	0.328852	0		0.0707012	0.0392306	0.0702532
k__Bacteria	p__Proteobacteria	c__Gammaproteobacteria	o__Xanthomonadales	f__Xanthomonadaceae	g__Stenotrophomonas	s__		0	0	0	8	0	0	5	0	0	0	0	0	0	0	0		0	0	0	0.0346711	0	0	0.0128654	0	0	0	0	0	0	0	0		0.00693421	0.00257308	0
k__Bacteria	p__Proteobacteria	c__Gammaproteobacteria	o__Xanthomonadales	f__Xanthomonadaceae	g__Stenotrophomonas	s__retroflexus		0	0	0	56	0	0	0	0	0	0	7	0	0	0	0		0	0	0	0.242697	0	0	0	0	0	0	0.0130748	0	0	0	0		0.0485395	0	0.00261497
k__Bacteria	p__Proteobacteria	c__Gammaproteobacteria	o__Xanthomonadales	f__Xanthomonadaceae	g__Xanthomonas	__		0	0	0	0	0	0	6	6	0	15	0	0	0	0	0		0	0	0	0	0	0	0.0154385	0.0154571	0	0.218978	0	0	0	0	0		0	0.0499747	0
k__Bacteria	p__Spirochaetes	c__Spirochaetes	o__Spirochaetales	f__Spirochaetaceae	g__Treponema	s__		0	0	0	8	0	0	0	0	0	0	0	0	0	0	0		0	0	0	0.0346711	0	0	0	0	0	0	0	0	0	0	0		0.00693421	0	0
k__Bacteria	p__TM6	c__SJA-4	o__	f__	g__	s__		0	0	7	0	0	0	0	0	0	0	12	7	0	0	0		0	0	0.0162131	0	0	0	0	0	0	0	0.022414	0.0127428	0	0	0		0.00324262	0	0.00703136
k__Bacteria	p__TM7	__	__	__	__	__		0	0	0	0	0	0	0	0	0	0	0	0	19	0	0		0	0	0	0	0	0	0	0	0	0	0	0	0.0372155	0	0		0	0	0.0074431
k__Bacteria	p__TM7	c__TM7-1	o__	f__	g__	s__		26	24	15	0	41	0	0	0	0	0	30	22	88	0	170		0.0697014	0.0553429	0.0347423	0	0.241931	0	0	0	0	0	0.056035	0.0400488	0.172367	0	1.10075		0.0803435	0	0.27384
k__Bacteria	p__TM7	c__TM7-3	o__	f__	g__	s__		0	0	2	0	16	3	0	0	0	0	5	83	7	6	12		0	0	0.00463231	0	0.094412	0.00732941	0	0	0	0	0.00933916	0.151093	0.013711	0.0580327	0.0777001		0.0198089	0.00146588	0.0619752
k__Bacteria	p__TM7	c__TM7-3	o__EW055	f__	g__	s__		3	3	6	14	3	0	0	0	0	0	49	333	105	58	52		0.00804246	0.00691786	0.0138969	0.0606744	0.0177022	0	0	0	0	0	0.0915238	0.606193	0.205665	0.560983	0.3367		0.0214468	0	0.360213
k__Bacteria	p__TM7	c__TM7-3	o__I025	f__	g__	s__		0	0	0	0	0	0	0	0	0	0	0	38	8	0	6		0	0	0	0	0	0	0	0	0	0	0	0.0691752	0.0156697	0	0.03885		0	0	0.024739
k__Bacteria	p__Tenericutes	c__Mollicutes	o__Anaeroplasmatales	f__Anaeroplasmataceae	g__Anaeroplasma	s__		0	0	0	0	0	0	168	0	0	0	0	0	0	0	0		0	0	0	0	0	0	0.432277	0	0	0	0	0	0	0	0		0	0.0864553	0
k__Bacteria	p__Tenericutes	c__Mollicutes	o__Entomoplasmatales	f__Entomoplasmataceae	__	__		0	0	0	0	0	3	5	0	0	0	0	0	0	0	0		0	0	0	0	0	0.00732941	0.0128654	0	0	0	0	0	0	0	0		0	0.00403896	0
k__Bacteria	p__Tenericutes	c__Mollicutes	o__Mycoplasmatales	f__Mycoplasmataceae	g__Mycoplasma	s__		0	2	0	41	0	0	0	0	0	0	0	38	6	0	2		0	0.00461191	0	0.177689	0	0	0	0	0	0	0	0.0691752	0.0117523	0	0.01295		0.0364602	0	0.0187755
k__Bacteria	p__Verrucomicrobia	c__Opitutae	o__HA64	f__	g__	s__		4	0	0	0	0	0	0	0	0	0	0	0	0	0	0		0.0107233	0	0	0	0	0	0	0	0	0	0	0	0	0	0		0.00214466	0	0
k__Bacteria	p__Verrucomicrobia	c__Verrucomicrobiae	o__Verrucomicrobiales	f__Verrucomicrobiaceae	g__Akkermansia	s__muciniphila		0	0	0	0	0	0	30	0	0	0	0	0	0	0	0		0	0	0	0	0	0	0.0771923	0	0	0	0	0	0	0	0		0	0.0154385	0
k__Bacteria	p__Verrucomicrobia	c__Verrucomicrobiae	o__Verrucomicrobiales	f__Verrucomicrobiaceae	g__Luteolibacter	s__		0	0	0	0	0	0	0	0	0	0	0	0	2	0	0		0	0	0	0	0	0	0	0	0	0	0	0	0.00391742	0	0		0	0	0.000783484
k__Bacteria	p__Verrucomicrobia	c__[Methylacidiphilae]	o__Methylacidiphilales	f__	g__	s__		4	0	0	18	6	0	0	0	0	0	0	0	0	0	0		0.0107233	0	0	0.0780099	0.0354045	0	0	0	0	0	0	0	0	0	0		0.0248275	0	0
k__Bacteria	p__Verrucomicrobia	c__[Methylacidiphilae]	o__Methylacidiphilales	f__LD19	g__	s__		0	0	2	0	0	0	0	0	0	0	0	0	0	0	0		0	0	0.00463231	0	0	0	0	0	0	0	0	0	0	0	0		0.000926462	0	0
k__Bacteria	p__Verrucomicrobia	c__[Spartobacteria]	o__[Chthoniobacterales]	f__[Chthoniobacteraceae]	__	__		0	0	0	0	0	2	0	0	0	0	0	0	0	0	0		0	0	0	0	0	0.00488627	0	0	0	0	0	0	0	0	0		0	0.000977254	0
k__Bacteria	p__Verrucomicrobia	c__[Spartobacteria]	o__[Chthoniobacterales]	f__[Chthoniobacteraceae]	g__	s__		57	69	86	78	194	2	0	0	0	0	3	29	16	0	20		0.152807	0.159111	0.199189	0.338043	1.14475	0.00488627	0	0	0	0	0.0056035	0.0527916	0.0313394	0	0.1295		0.398779	0.000977254	0.0438469
k__Bacteria	p__Verrucomicrobia	c__[Spartobacteria]	o__[Chthoniobacterales]	f__[Chthoniobacteraceae]	g__Candidatus Xiphinematobacter	s__		0	8	0	18	0	0	0	0	0	0	0	7	0	0	0		0	0.0184476	0	0.0780099	0	0	0	0	0	0	0	0.0127428	0	0	0		0.0192915	0	0.00254856
k__Bacteria	p__Verrucomicrobia	c__[Spartobacteria]	o__[Chthoniobacterales]	f__[Chthoniobacteraceae]	g__Chthoniobacter	s__		3	0	5	0	0	0	0	0	0	0	0	0	0	0	0		0.00804246	0	0.0115808	0	0	0	0	0	0	0	0	0	0	0	0		0.00392465	0	0
k__Bacteria	p__Verrucomicrobia	c__[Spartobacteria]	o__[Chthoniobacterales]	f__[Chthoniobacteraceae]	g__Ellin506	s__		0	9	9	14	0	2	0	0	0	0	3	10	0	0	14		0	0.0207536	0.0208454	0.0606744	0	0.00488627	0	0	0	0	0.0056035	0.018204	0	0	0.0906501		0.0204547	0.000977254	0.0228915
k__Bacteria	p__WPS-2	c__	o__	f__	g__	s__		28	25	39	82	90	0	0	0	0	0	0	14	0	0	0		0.075063	0.0576488	0.0903301	0.355378	0.531067	0	0	0	0	0	0	0.0254856	0	0	0		0.221898	0	0.00509712
k__Bacteria	p__[Thermi]	c__Deinococci	o__Deinococcales	f__Deinococcaceae	g__Deinococcus	s__		2	5	14	19	0	0	2	2	0	0	135	5	116	82	34		0.00536164	0.0115298	0.0324262	0.0823438	0	0	0.00514615	0.00515238	0	0	0.252157	0.009102	0.22721	0.793113	0.22015		0.0263323	0.00205971	0.300347
k__Bacteria	p__[Thermi]	c__Deinococci	o__Deinococcales	f__Deinococcaceae	g__Deinococcus	s__alpinitundrae		0	0	0	0	0	0	0	0	0	0	12	6	3	0	0		0	0	0	0	0	0	0	0	0	0	0.022414	0.0109224	0.00587613	0	0		0	0	0.0078425
