# Supplementary material for: Distinct microbial communities associated with health‐relevant wild berries
Source: Environ Microbiol Rep. 2024 Nov 14;16(6):e70048. doi: 10.1111/1758-2229.70048 (PMC11561701; doi:10.1111/1758-2229.70048)
Supplement: Supplementary file 6 — Table S4. Yeast taxonomy abundance count of lingonberries (VVI), rosehips (RC) and rowanberries (SA) samples from phylum to species level. [file EMI4-16-e70048-s002.xlsx]

## Sheet: Phylum
Table S4. Yeast taxonomy abundance count of lingonberries (VVI), rosehips (RC), and rowanberries(SA) samples from phylum to species level
Kingdom	Phylum		Reads																							Ratio (%)									Average ratio (%)
			VVI1	VVI2	VVI3	VVI4	VVI5	RC1	RC2	RC3	RC4	RC5	SA1	SA2	SA3	SA4	SA5		VVI1	VVI2	VVI3	VVI4	VVI5	RC1	RC2	RC3	RC4	RC5	SA1	SA2	SA3	SA4	SA5		VVI	RC	SA
k__Fungi	p__Ascomycota		55972	39412	39375	7248	8204	100287	154489	100648	19629	26168	91606	88400	73091	15061	11549		40.3134	41.9629	39.7494	19.7402	63.2488	85.443	88.0977	89.5222	99.1213	95.7062	69.6878	64.846	61.7735	69.4087	55.5721		41.003	91.5781	64.2576
k__Fungi	p__Basidiomycota		82865	54493	59672	29465	4767	16922	20744	11665	174	1174	39837	47714	45153	6638	9233		59.6829	58.02	60.2395	80.2489	36.7512	14.4173	11.8293	10.3755	0.878655	4.29376	30.3054	35.0007	38.1614	30.5913	44.4279		58.9885	8.35891	35.6973
k__Fungi	p__Chytridiomycota		5	16	11	0	0	123	123	115	0	0	9	2	16	0	0		0.00360122	0.0170356	0.0111046	0	0	0.104794	0.070141	0.102288	0	0	0.00684661	0.0014671	0.0135225	0	0		0.00634828	0.0554446	0.00436725
k__Fungi	p__Mortierellomycota		0	0	0	4	0	41	0	0	0	0	0	0	0	0	0		0	0	0	0.0108941	0	0.0349314	0	0	0	0	0	0	0	0	0		0.00217883	0.00698627	0
k__Fungi	p__Mucoromycota		0	0	0	0	0	0	5	0	0	0	0	207	61	0	0		0	0	0	0	0	0	0.00285126	0	0	0	0	0.151845	0.0515547	0	0		0	0.000570252	0.04068

## Sheet: Class
Kingdom	Phylum	Class		Reads																							Ratio (%)									Average ratio (%)
				VVI1	VVI2	VVI3	VVI4	VVI5	RC1	RC2	RC3	RC4	RC5	SA1	SA2	SA3	SA4	SA5		VVI1	VVI2	VVI3	VVI4	VVI5	RC1	RC2	RC3	RC4	RC5	SA1	SA2	SA3	SA4	SA5		VVI	RC	SA
k__Fungi	p__Ascomycota	__		5401	3752	3604	316	836	223	594	284	0	0	2311	3196	8199	268	253		3.89003	3.99485	3.63827	0.860637	6.44515	0.189993	0.33873	0.252606	0	0	1.75806	2.34443	6.92945	1.23508	1.2174		3.76579	0.156266	2.69688
k__Fungi	p__Ascomycota	c__Arthoniomycetes		138	102	69	99	31	213	0	0	0	0	57	0	0	0	0		0.0993936	0.108602	0.0696562	0.26963	0.238995	0.181473	0	0	0	0	0.0433618	0	0	0	0		0.157255	0.0362945	0.00867237
k__Fungi	p__Ascomycota	c__Dothideomycetes		29471	21503	20848	3346	5537	92191	138082	95082	17954	23429	76304	70751	57084	9384	7696		21.2263	22.8948	21.0463	9.11294	42.6875	78.5453	78.7416	84.5715	90.663	85.6887	58.047	51.8995	48.245	43.2462	37.032		23.3936	83.642	47.694
k__Fungi	p__Ascomycota	c__Eurotiomycetes		7006	4786	4884	296	373	2863	3626	297	100	94	333	783	1060	33	46		5.04602	5.09577	4.93044	0.806166	2.87565	2.43923	2.06773	0.264169	0.504974	0.343793	0.253324	0.574371	0.895868	0.152081	0.221345		3.75081	1.12398	0.419398
k__Fungi	p__Ascomycota	c__Lecanoromycetes		29	0	15	15	9	6	27	0	0	0	35	753	334	0	28		0.0208871	0	0.0151426	0.040853	0.0693856	0.00511191	0.0153968	0	0	0	0.0266257	0.552365	0.282283	0	0.134732		0.0292537	0.00410174	0.199201
k__Fungi	p__Ascomycota	c__Leotiomycetes		10426	6636	7158	2154	729	1188	3751	2124	107	228	6084	4684	2790	3290	718		7.50926	7.06551	7.22607	5.86649	5.62023	1.01216	2.13902	1.88921	0.540322	0.833882	4.62831	3.43596	2.35799	15.162	3.45491		6.65751	1.28292	5.80783
k__Fungi	p__Ascomycota	c__Orbiliomycetes		37	34	25	11	0	0	0	0	0	0	0	0	39	0	0		0.026649	0.0362006	0.0252377	0.0299589	0	0	0	0	0	0	0	0	0.0329612	0	0		0.0236092	0	0.00659224
k__Fungi	p__Ascomycota	c__Pezizomycetes		0	0	0	0	0	0	4	0	0	0	2	0	0	0	0		0	0	0	0	0	0	0.00228101	0	0	0	0.00152147	0	0	0	0		0	0.000456202	0.000304294
k__Fungi	p__Ascomycota	c__Pezizomycotina_cls_Incertae_sedis		0	0	0	0	0	0	36	0	0	0	0	0	0	0	0		0	0	0	0	0	0	0.0205291	0	0	0	0	0	0	0	0		0	0.00410582	0
k__Fungi	p__Ascomycota	c__Saccharomycetes		32	35	44	31	19	688	2983	324	582	326	797	2334	479	82	154		0.0230478	0.0372654	0.0444184	0.0844296	0.146481	0.586165	1.70106	0.288184	2.93895	1.1923	0.606305	1.71211	0.404831	0.377898	0.741026		0.0671283	1.34133	0.768434
k__Fungi	p__Ascomycota	c__Sordariomycetes		3332	2494	2665	831	395	773	853	628	0	35	3783	2303	937	60	1278		2.39985	2.65542	2.69034	2.26326	3.04525	0.658584	0.486425	0.55858	0	0.128008	2.87786	1.68937	0.791914	0.27651	6.14955		2.61083	0.366319	2.35704
k__Fungi	p__Ascomycota	c__Taphrinomycetes		64	39	39	141	275	2135	4470	1822	886	2056	1818	3596	2149	1944	1365		0.0460956	0.0415243	0.0393709	0.384018	2.12011	1.81899	2.54903	1.62059	4.47407	7.51957	1.38301	2.63785	1.81625	8.95894	6.56818		0.526225	3.59645	4.27285
k__Fungi	p__Ascomycota	c__unidentified		36	31	24	8	0	7	63	87	0	0	82	0	20	0	11		0.0259288	0.0330065	0.0242282	0.0217883	0	0.00596389	0.0359259	0.0773829	0	0	0.0623802	0	0.0169032	0	0.0529304		0.0209903	0.0238545	0.0264428
k__Fungi	p__Basidiomycota	__		12405	9610	9017	2863	422	92	313	12	0	8	217	279	410	147	69		8.93462	10.232	9.10275	7.79748	3.25341	0.0783826	0.178489	0.0106735	0	0.029259	0.165079	0.204661	0.346515	0.677451	0.332018		7.86405	0.0593608	0.345145
k__Fungi	p__Basidiomycota	c__Agaricomycetes		10163	6459	7668	876	52	294	151	80	0	5	77	72	234	7	100		7.31983	6.87706	7.74092	2.38582	0.400894	0.250484	0.0861081	0.0711567	0	0.0182869	0.0585765	0.0528157	0.197767	0.0322596	0.481186		4.9449	0.085207	0.164521
k__Fungi	p__Basidiomycota	c__Agaricostilbomycetes		342	231	144	118	9	81	384	51	17	0	609	232	745	339	185		0.246323	0.245951	0.145369	0.321377	0.0693856	0.0690108	0.218977	0.0453624	0.0858456	0	0.463287	0.170184	0.629643	1.56228	0.890193		0.205681	0.0838391	0.743118
k__Fungi	p__Basidiomycota	c__Cystobasidiomycetes		122	49	47	147	10	2072	1536	819	55	119	2882	2604	3672	470	387		0.0878697	0.0521715	0.047447	0.40036	0.0770951	1.76531	0.875907	0.728466	0.277736	0.435228	2.19244	1.91017	3.10342	2.166	1.86219		0.132989	0.81653	2.24684
k__Fungi	p__Basidiomycota	c__Dacrymycetes		0	4	0	0	0	0	0	0	0	0	0	0	0	0	0		0	0.0042589	0	0	0	0	0	0	0	0	0	0	0	0	0		0.00085178	0	0
k__Fungi	p__Basidiomycota	c__Exobasidiomycetes		46983	30278	33776	14922	3449	5140	2665	356	0	216	2565	16073	9236	621	4461		33.8392	32.2377	34.0972	40.6406	26.5901	4.3792	1.51972	0.316647	0	0.789993	1.95128	11.7904	7.80588	2.86188	21.4657		33.481	1.40111	9.17502
k__Fungi	p__Basidiomycota	c__Microbotryomycetes		4479	3011	3305	3953	193	3153	5221	3023	28	233	338	2774	984	1191	1235		3.22597	3.20589	3.33643	10.7661	1.48793	2.68631	2.97729	2.68883	0.141393	0.852169	0.257128	2.03487	0.831636	5.48873	5.94264		4.40447	1.8692	2.911
k__Fungi	p__Basidiomycota	c__Pucciniomycetes		18	10	11	19	0	0	0	0	0	0	0	0	5	0	0		0.0129644	0.0106472	0.0111046	0.0517471	0	0	0	0	0	0	0	0	0.00422579	0	0		0.0172927	0	0.000845159
k__Fungi	p__Basidiomycota	c__Spiculogloeomycetes		259	150	131	0	0	26	10	3	0	0	0	9	0	0	0		0.186543	0.159709	0.132246	0	0	0.0221516	0.00570252	0.00266837	0	0	0	0.00660197	0	0	0		0.0956995	0.0061045	0.00132039
k__Fungi	p__Basidiomycota	c__Tremellomycetes		4592	2598	2783	2097	615	5796	10412	7317	74	593	33140	25671	29867	3827	2778		3.30736	2.76615	2.80947	5.71125	4.74135	4.9381	5.93747	6.50817	0.373681	2.16882	25.2107	18.831	25.2423	17.6368	13.3673		3.86711	3.98525	20.0576
k__Fungi	p__Basidiomycota	c__Ustilaginomycetes		3450	2061	2763	4457	17	268	52	4	0	0	9	0	0	36	18		2.48484	2.1944	2.78927	12.1388	0.131062	0.228332	0.0296531	0.00355783	0	0	0.00684661	0	0	0.165906	0.0866134		3.94767	0.0523086	0.0518733
k__Fungi	p__Basidiomycota	c__unidentified		52	32	27	13	0	0	0	0	0	0	0	0	0	0	0		0.0374526	0.0340712	0.0272568	0.0354059	0	0	0	0	0	0	0	0	0	0	0		0.0268373	0	0
k__Fungi	p__Chytridiomycota	__		0	0	0	0	0	3	0	0	0	0	0	0	0	0	0		0	0	0	0	0	0.00255595	0	0	0	0	0	0	0	0	0		0	0.000511191	0
k__Fungi	p__Chytridiomycota	c__Spizellomycetes		5	16	11	0	0	34	123	100	0	0	9	2	16	0	0		0.00360122	0.0170356	0.0111046	0	0	0.0289675	0.070141	0.0889458	0	0	0.00684661	0.0014671	0.0135225	0	0		0.00634828	0.0376109	0.00436725
k__Fungi	p__Chytridiomycota	c__unidentified		0	0	0	0	0	86	0	15	0	0	0	0	0	0	0		0	0	0	0	0	0.0732707	0	0.0133419	0	0	0	0	0	0	0		0	0.0173225	0
k__Fungi	p__Mortierellomycota	c__Mortierellomycetes		0	0	0	4	0	41	0	0	0	0	0	0	0	0	0		0	0	0	0.0108941	0	0.0349314	0	0	0	0	0	0	0	0	0		0.00217883	0.00698627	0
k__Fungi	p__Mucoromycota	c__Mucoromycetes		0	0	0	0	0	0	5	0	0	0	0	207	61	0	0		0	0	0	0	0	0	0.00285126	0	0	0	0	0.151845	0.0515547	0	0		0	0.000570252	0.04068

## Sheet: Order
Kingdom	Phylum	Class	Order		Reads																							Ratio (%)									Average ratio (%)
					VVI1	VVI2	VVI3	VVI4	VVI5	RC1	RC2	RC3	RC4	RC5	SA1	SA2	SA3	SA4	SA5		VVI1	VVI2	VVI3	VVI4	VVI5	RC1	RC2	RC3	RC4	RC5	SA1	SA2	SA3	SA4	SA5		VVI	RC	SA
k__Fungi	p__Ascomycota	__	__		5401	3752	3604	316	836	223	594	284	0	0	2311	3196	8199	268	253		3.89003	3.99485	3.63827	0.860637	6.44515	0.189993	0.33873	0.252606	0	0	1.75806	2.34443	6.92945	1.23508	1.2174		3.76579	0.156266	2.69688
k__Fungi	p__Ascomycota	c__Arthoniomycetes	o__Lichenostigmatales		138	102	69	99	31	213	0	0	0	0	57	0	0	0	0		0.0993936	0.108602	0.0696562	0.26963	0.238995	0.181473	0	0	0	0	0.0433618	0	0	0	0		0.157255	0.0362945	0.00867237
k__Fungi	p__Ascomycota	c__Dothideomycetes	__		4676	3652	3342	339	2735	9	45	11	0	0	0	43	23	0	48		3.36786	3.88837	3.37378	0.923278	21.0855	0.00766786	0.0256614	0.00978404	0	0	0	0.0315427	0.0194386	0	0.230969		6.52776	0.00862265	0.0563901
k__Fungi	p__Ascomycota	c__Dothideomycetes	o__Acrospermales		15	0	0	0	0	0	0	0	0	0	2	0	0	0	0		0.0108036	0	0	0	0	0	0	0	0	0	0.00152147	0	0	0	0		0.00216073	0	0.000304294
k__Fungi	p__Ascomycota	c__Dothideomycetes	o__Botryosphaeriales		126	71	75	0	0	8	0	10	0	0	12	219	43	0	0		0.0907506	0.0755954	0.0757132	0	0	0.00681588	0	0.00889458	0	0	0.00912881	0.160648	0.0363418	0	0		0.0484119	0.00314209	0.0412237
k__Fungi	p__Ascomycota	c__Dothideomycetes	o__Capnodiales		17209	11815	11650	942	1165	10357	20690	7410	192	359	8282	35694	13815	914	1894		12.3947	12.5797	11.7608	2.56557	8.98157	8.82401	11.7985	6.59088	0.96955	1.313	6.3004	26.1834	11.6759	4.21218	9.11366		9.65646	5.89919	11.4971
k__Fungi	p__Ascomycota	c__Dothideomycetes	o__Dothideales		241	187	172	249	433	79024	113358	84718	17731	22880	50818	17595	24233	7641	4613		0.173579	0.199104	0.173636	0.67816	3.33822	67.3272	64.6427	75.3531	89.5369	83.6808	38.659	12.9068	20.4807	35.2136	22.1971		0.912539	76.1081	25.8914
k__Fungi	p__Ascomycota	c__Dothideomycetes	o__Dothideomycetes_ord_Incertae_sedis		147	89	64	15	900	523	51	2	0	0	14	767	215	163	0		0.105876	0.0947605	0.0646086	0.040853	6.93856	0.445588	0.0290829	0.00177892	0	0	0.0106503	0.562634	0.181709	0.751187	0		1.44893	0.09529	0.301236
k__Fungi	p__Ascomycota	c__Dothideomycetes	o__Myriangiales		10	0	0	10	0	2	21	5	0	0	154	179	66	18	7		0.00720243	0	0	0.0272353	0	0.00170397	0.0119753	0.00444729	0	0	0.117153	0.131306	0.0557805	0.0829531	0.033683		0.00688755	0.00362531	0.0841751
k__Fungi	p__Ascomycota	c__Dothideomycetes	o__Mytilinidiales		652	579	534	326	34	4	0	0	0	0	3	2	0	0	0		0.469599	0.616476	0.539078	0.887872	0.262123	0.00340794	0	0	0	0	0.0022822	0.0014671	0	0	0		0.55503	0.000681588	0.000749861
k__Fungi	p__Ascomycota	c__Dothideomycetes	o__Pleosporales		6395	5110	5011	1465	265	2223	3860	2920	31	190	14755	14078	17136	648	1134		4.60595	5.44074	5.05865	3.98998	2.04302	1.89396	2.20117	2.59722	0.156542	0.694902	11.2246	10.3269	14.4826	2.98631	5.45665		4.22767	1.50876	8.89543
k__Fungi	p__Ascomycota	c__Dothideomycetes	o__Venturiales		0	0	0	0	5	41	57	6	0	0	2264	2170	1553	0	0		0	0	0	0	0.0385475	0.0349314	0.0325044	0.00533675	0	0	1.7223	1.59181	1.31253	0	0		0.00770951	0.0145545	0.925328
k__Fungi	p__Ascomycota	c__Dothideomycetes	o__unidentified		0	0	0	0	0	0	0	0	0	0	0	4	0	0	0		0	0	0	0	0	0	0	0	0	0	0	0.00293421	0	0	0		0	0	0.000586842
k__Fungi	p__Ascomycota	c__Eurotiomycetes	__		46	13	12	0	0	0	0	0	0	0	0	0	0	0	0		0.0331312	0.0138414	0.0121141	0	0	0	0	0	0	0	0	0	0	0	0		0.0118173	0	0
k__Fungi	p__Ascomycota	c__Eurotiomycetes	o__Chaetothyriales		2208	1511	1545	43	113	72	2104	20	100	0	320	665	1008	33	26		1.5903	1.6088	1.55969	0.117112	0.871174	0.0613429	1.19981	0.0177892	0.504974	0	0.243435	0.487812	0.85192	0.152081	0.125108		1.14941	0.356783	0.372071
k__Fungi	p__Ascomycota	c__Eurotiomycetes	o__Eurotiales		149	102	111	0	0	156	616	125	0	0	0	4	0	0	0		0.107316	0.108602	0.112056	0	0	0.13291	0.351275	0.111182	0	0	0	0.00293421	0	0	0		0.0655947	0.119073	0.000586842
k__Fungi	p__Ascomycota	c__Eurotiomycetes	o__Onygenales		4189	2891	2932	195	242	309	291	16	0	0	0	55	36	0	0		3.0171	3.07812	2.95988	0.531089	1.8657	0.263263	0.165943	0.0142313	0	0	0	0.0403454	0.0304257	0	0		2.29038	0.0886876	0.0141542
k__Fungi	p__Ascomycota	c__Eurotiomycetes	o__Phaeomoniellales		414	269	284	58	18	2326	615	136	0	94	13	59	16	0	20		0.298181	0.286411	0.286701	0.157965	0.138771	1.98172	0.350705	0.120966	0	0.343793	0.00988954	0.0432796	0.0135225	0	0.0962371		0.233606	0.559436	0.0325858
k__Fungi	p__Ascomycota	c__Lecanoromycetes	o__Caliciales		0	0	0	0	0	0	0	0	0	0	0	60	31	0	0		0	0	0	0	0	0	0	0	0	0	0	0.0440131	0.0261999	0	0		0	0	0.0140426
k__Fungi	p__Ascomycota	c__Lecanoromycetes	o__Candelariales		0	0	0	0	0	0	0	0	0	0	3	0	0	0	0		0	0	0	0	0	0	0	0	0	0	0.0022822	0	0	0	0		0	0	0.00045644
k__Fungi	p__Ascomycota	c__Lecanoromycetes	o__Lecanorales		0	0	0	15	0	6	27	0	0	0	6	18	38	0	19		0	0	0	0.040853	0	0.00511191	0.0153968	0	0	0	0.0045644	0.0132039	0.032116	0	0.0914253		0.0081706	0.00410174	0.0282619
k__Fungi	p__Ascomycota	c__Lecanoromycetes	o__Lecanoromycetes_ord_Incertae_sedis		21	0	15	0	0	0	0	0	0	0	0	142	25	0	0		0.0151251	0	0.0151426	0	0	0	0	0	0	0	0	0.104164	0.021129	0	0		0.00605355	0	0.0250587
k__Fungi	p__Ascomycota	c__Lecanoromycetes	o__Ostropales		8	0	0	0	9	0	0	0	0	0	0	471	186	0	0		0.00576195	0	0	0	0.0693856	0	0	0	0	0	0	0.345503	0.157199	0	0		0.0150295	0	0.10054
k__Fungi	p__Ascomycota	c__Lecanoromycetes	o__Teloschistales		0	0	0	0	0	0	0	0	0	0	26	62	54	0	9		0	0	0	0	0	0	0	0	0	0	0.0197791	0.0454802	0.0456386	0	0.0433067		0	0	0.0308409
k__Fungi	p__Ascomycota	c__Leotiomycetes	__		4716	3096	3228	705	62	85	3	0	0	0	6	44	22	71	46		3.39667	3.29639	3.2587	1.92009	0.477989	0.0724187	0.00171076	0	0	0	0.0045644	0.0322763	0.0185935	0.327204	0.221345		2.46997	0.0148259	0.120797
k__Fungi	p__Ascomycota	c__Leotiomycetes	o__Erysiphales		0	0	11	0	0	0	38	93	0	0	0	6	50	0	0		0	0	0.0111046	0	0	0	0.0216696	0.0827196	0	0	0	0.00440131	0.0422579	0	0		0.00222092	0.0208778	0.00933185
k__Fungi	p__Ascomycota	c__Leotiomycetes	o__Helotiales		754	570	545	475	239	939	2557	1357	107	220	1084	4040	1380	2636	125		0.543063	0.606893	0.550183	1.29368	1.84257	0.800014	1.45813	1.20699	0.540322	0.804623	0.824636	2.96355	1.16632	12.148	0.601482		0.967278	0.962018	3.5408
k__Fungi	p__Ascomycota	c__Leotiomycetes	o__Phacidiales		3065	2034	2371	822	319	38	15	41	0	8	8	0	38	0	0		2.20755	2.16565	2.39355	2.23874	2.45933	0.0323754	0.00855378	0.0364678	0	0.029259	0.00608587	0	0.032116	0	0		2.29296	0.0213312	0.00764038
k__Fungi	p__Ascomycota	c__Leotiomycetes	o__Rhytismatales		648	341	298	132	109	12	0	0	0	0	0	0	0	0	0		0.466718	0.363071	0.300834	0.359506	0.840336	0.0102238	0	0	0	0	0	0	0	0	0		0.466093	0.00204476	0
k__Fungi	p__Ascomycota	c__Leotiomycetes	o__Thelebolales		1243	595	705	20	0	114	1138	633	0	0	4986	594	1300	583	547		0.895262	0.633511	0.711704	0.0544707	0	0.0971263	0.648947	0.563027	0	0	3.79302	0.43573	1.09871	2.68676	2.63209		0.45899	0.26182	2.12926
k__Fungi	p__Ascomycota	c__Orbiliomycetes	o__Orbiliales		3	16	0	11	0	0	0	0	0	0	0	0	39	0	0		0.00216073	0.0170356	0	0.0299589	0	0	0	0	0	0	0	0	0.0329612	0	0		0.00983104	0	0.00659224
k__Fungi	p__Ascomycota	c__Orbiliomycetes	o__unidentified		34	18	25	0	0	0	0	0	0	0	0	0	0	0	0		0.0244883	0.019165	0.0252377	0	0	0	0	0	0	0	0	0	0	0	0		0.0137782	0	0
k__Fungi	p__Ascomycota	c__Pezizomycetes	o__Pezizales		0	0	0	0	0	0	4	0	0	0	2	0	0	0	0		0	0	0	0	0	0	0.00228101	0	0	0	0.00152147	0	0	0	0		0	0.000456202	0.000304294
k__Fungi	p__Ascomycota	c__Pezizomycotina_cls_Incertae_sedis	o__Pezizomycotina_ord_Incertae_sedis		0	0	0	0	0	0	36	0	0	0	0	0	0	0	0		0	0	0	0	0	0	0.0205291	0	0	0	0	0	0	0	0		0	0.00410582	0
k__Fungi	p__Ascomycota	c__Saccharomycetes	o__Saccharomycetales		32	35	44	31	19	688	2983	324	582	326	797	2334	479	82	154		0.0230478	0.0372654	0.0444184	0.0844296	0.146481	0.586165	1.70106	0.288184	2.93895	1.1923	0.606305	1.71211	0.404831	0.377898	0.741026		0.0671283	1.34133	0.768434
k__Fungi	p__Ascomycota	c__Sordariomycetes	__		0	0	0	0	0	0	48	0	0	0	0	0	6	0	0		0	0	0	0	0	0	0.0273721	0	0	0	0	0	0.00507095	0	0		0	0.00547442	0.00101419
k__Fungi	p__Ascomycota	c__Sordariomycetes	o__Calosphaeriales		0	0	6	0	0	0	0	0	0	0	0	0	0	0	0		0	0	0.00605706	0	0	0	0	0	0	0	0	0	0	0	0		0.00121141	0	0
k__Fungi	p__Ascomycota	c__Sordariomycetes	o__Diaporthales		0	0	0	0	0	23	128	7	0	0	0	105	0	0	12		0	0	0	0	0	0.0195956	0.0729923	0.00622621	0	0	0	0.077023	0	0	0.0577423		0	0.0197628	0.026953
k__Fungi	p__Ascomycota	c__Sordariomycetes	o__Glomerellales		37	12	23	0	0	16	27	45	0	0	3276	420	133	0	0		0.026649	0.0127767	0.0232187	0	0	0.0136318	0.0153968	0.0400256	0	0	2.49216	0.308092	0.112406	0	0		0.0125289	0.0138108	0.582532
k__Fungi	p__Ascomycota	c__Sordariomycetes	o__Hypocreales		295	226	232	5	0	431	388	65	0	35	50	480	418	15	75		0.212472	0.240628	0.234206	0.0136177	0	0.367205	0.221258	0.0578148	0	0.128008	0.0380367	0.352105	0.353276	0.0691276	0.360889		0.140185	0.154857	0.234687
k__Fungi	p__Ascomycota	c__Sordariomycetes	o__Magnaporthales		0	0	0	0	0	0	48	46	0	0	0	98	0	0	0		0	0	0	0	0	0	0.0273721	0.0409151	0	0	0	0.0718881	0	0	0		0	0.0136574	0.0143776
k__Fungi	p__Ascomycota	c__Sordariomycetes	o__Microascales		2929	2208	2332	806	395	0	0	0	0	0	0	0	0	0	0		2.10959	2.35091	2.35418	2.19517	3.04525	0	0	0	0	0	0	0	0	0	0		2.41102	0	0
k__Fungi	p__Ascomycota	c__Sordariomycetes	o__Trichosphaeriales		0	0	0	0	0	0	0	0	0	0	0	6	6	0	0		0	0	0	0	0	0	0	0	0	0	0	0.00440131	0.00507095	0	0		0	0	0.00189445
k__Fungi	p__Ascomycota	c__Sordariomycetes	o__Xylariales		71	48	72	20	0	303	214	465	0	0	452	1194	374	45	1191		0.0511373	0.0511068	0.0726847	0.0544707	0	0.258151	0.122034	0.413598	0	0	0.343852	0.875861	0.316089	0.207383	5.73092		0.0458799	0.158757	1.49482
k__Fungi	p__Ascomycota	c__Sordariomycetes	o__unidentified		0	0	0	0	0	0	0	0	0	0	5	0	0	0	0		0	0	0	0	0	0	0	0	0	0	0.00380367	0	0	0	0		0	0	0.000760734
k__Fungi	p__Ascomycota	c__Taphrinomycetes	o__Taphrinales		64	39	39	141	275	2135	4470	1822	886	2056	1818	3596	2149	1944	1365		0.0460956	0.0415243	0.0393709	0.384018	2.12011	1.81899	2.54903	1.62059	4.47407	7.51957	1.38301	2.63785	1.81625	8.95894	6.56818		0.526225	3.59645	4.27285
k__Fungi	p__Ascomycota	c__unidentified	o__unidentified		36	31	24	8	0	7	63	87	0	0	82	0	20	0	11		0.0259288	0.0330065	0.0242282	0.0217883	0	0.00596389	0.0359259	0.0773829	0	0	0.0623802	0	0.0169032	0	0.0529304		0.0209903	0.0238545	0.0264428
k__Fungi	p__Basidiomycota	__	__		12405	9610	9017	2863	422	92	313	12	0	8	217	279	410	147	69		8.93462	10.232	9.10275	7.79748	3.25341	0.0783826	0.178489	0.0106735	0	0.029259	0.165079	0.204661	0.346515	0.677451	0.332018		7.86405	0.0593608	0.345145
k__Fungi	p__Basidiomycota	c__Agaricomycetes	__		4021	2230	2863	104	0	0	16	0	0	0	7	0	17	0	24		2.8961	2.37434	2.89023	0.283248	0	0	0.00912404	0	0	0	0.00532514	0	0.0143677	0	0.115485		1.68878	0.00182481	0.0270355
k__Fungi	p__Basidiomycota	c__Agaricomycetes	o__Agaricales		4597	3173	3625	550	11	244	86	49	0	5	58	45	184	7	20		3.31096	3.37837	3.65947	1.49794	0.0848046	0.207884	0.0490417	0.0435834	0	0.0182869	0.0441226	0.0330098	0.155509	0.0322596	0.0962371		2.38631	0.0637593	0.0722277
k__Fungi	p__Basidiomycota	c__Agaricomycetes	o__Agaricomycetes_ord_Incertae_sedis		40	0	5	11	0	0	0	0	0	0	0	0	0	0	0		0.0288097	0	0.00504755	0.0299589	0	0	0	0	0	0	0	0	0	0	0		0.0127632	0	0
k__Fungi	p__Basidiomycota	c__Agaricomycetes	o__Amylocorticiales		2	0	0	0	0	0	0	0	0	0	0	0	0	0	0		0.00144049	0	0	0	0	0	0	0	0	0	0	0	0	0	0		0.000288097	0	0
k__Fungi	p__Basidiomycota	c__Agaricomycetes	o__Atheliales		47	27	42	0	0	0	0	0	0	0	0	0	0	0	0		0.0338514	0.0287476	0.0423994	0	0	0	0	0	0	0	0	0	0	0	0		0.0209997	0	0
k__Fungi	p__Basidiomycota	c__Agaricomycetes	o__Boletales		216	177	219	0	0	6	0	0	0	0	0	0	0	0	0		0.155573	0.188456	0.221083	0	0	0.00511191	0	0	0	0	0	0	0	0	0		0.113022	0.00102238	0
k__Fungi	p__Basidiomycota	c__Agaricomycetes	o__Cantharellales		1073	653	727	180	16	16	10	5	0	0	2	4	13	0	0		0.772821	0.695265	0.733913	0.490236	0.123352	0.0136318	0.00570252	0.00444729	0	0	0.00152147	0.00293421	0.0109871	0	0		0.563118	0.00475631	0.00308855
k__Fungi	p__Basidiomycota	c__Agaricomycetes	o__Corticiales		0	4	9	0	0	0	22	14	0	0	0	0	0	0	0		0	0.0042589	0.00908559	0	0	0	0.0125455	0.0124524	0	0	0	0	0	0	0		0.0026689	0.00499959	0
k__Fungi	p__Basidiomycota	c__Agaricomycetes	o__Hymenochaetales		56	18	16	0	0	14	7	0	0	0	3	0	3	0	0		0.0403336	0.019165	0.0161522	0	0	0.0119278	0.00399177	0	0	0	0.0022822	0	0.00253548	0	0		0.0151302	0.00318391	0.000963535
k__Fungi	p__Basidiomycota	c__Agaricomycetes	o__Polyporales		37	28	5	16	0	5	6	8	0	0	2	3	6	0	0		0.026649	0.0298123	0.00504755	0.0435765	0	0.00425992	0.00342151	0.00711567	0	0	0.00152147	0.00220066	0.00507095	0	0		0.0210171	0.00295942	0.00175861
k__Fungi	p__Basidiomycota	c__Agaricomycetes	o__Russulales		40	70	76	15	0	6	0	0	0	0	5	16	9	0	20		0.0288097	0.0745307	0.0767227	0.040853	0	0.00511191	0	0	0	0	0.00380367	0.0117368	0.00760643	0	0.0962371		0.0441832	0.00102238	0.0238768
k__Fungi	p__Basidiomycota	c__Agaricomycetes	o__Sebacinales		0	13	5	0	0	0	0	0	0	0	0	0	0	0	0		0	0.0138414	0.00504755	0	0	0	0	0	0	0	0	0	0	0	0		0.00377779	0	0
k__Fungi	p__Basidiomycota	c__Agaricomycetes	o__Thelephorales		0	4	0	0	0	0	0	0	0	0	0	4	0	0	0		0	0.0042589	0	0	0	0	0	0	0	0	0	0.00293421	0	0	0		0.00085178	0	0.000586842
k__Fungi	p__Basidiomycota	c__Agaricomycetes	o__Trechisporales		7	33	52	0	0	3	0	4	0	0	0	0	2	0	0		0.0050417	0.0351359	0.0524945	0	0	0.00255595	0	0.00355783	0	0	0	0	0.00169032	0	0		0.0185344	0.00122276	0.000338063
k__Fungi	p__Basidiomycota	c__Agaricomycetes	o__unidentified		27	29	24	0	25	0	4	0	0	0	0	0	0	0	36		0.0194466	0.030877	0.0242282	0	0.192738	0	0.00228101	0	0	0	0	0	0	0	0.173227		0.0534579	0.000456202	0.0346454
k__Fungi	p__Basidiomycota	c__Agaricostilbomycetes	o__Agaricostilbales		342	231	144	118	9	81	237	13	0	0	409	232	728	102	176		0.246323	0.245951	0.145369	0.321377	0.0693856	0.0690108	0.13515	0.011563	0	0	0.31114	0.170184	0.615275	0.470068	0.846887		0.205681	0.0431447	0.482711
k__Fungi	p__Basidiomycota	c__Agaricostilbomycetes	o__unidentified		0	0	0	0	0	0	147	38	17	0	200	0	17	237	9		0	0	0	0	0	0	0.0838271	0.0337994	0.0858456	0	0.152147	0	0.0143677	1.09222	0.0433067		0	0.0406944	0.260407
k__Fungi	p__Basidiomycota	c__Cystobasidiomycetes	__		0	8	0	4	0	833	592	133	37	68	32	16	28	0	0		0	0.0085178	0	0.0108941	0	0.709703	0.337589	0.118298	0.18684	0.248702	0.0243435	0.0117368	0.0236644	0	0		0.00388239	0.320227	0.011949
k__Fungi	p__Basidiomycota	c__Cystobasidiomycetes	o__Cystobasidiales		15	7	0	37	0	21	88	148	0	8	28	538	149	48	163		0.0108036	0.00745307	0	0.100771	0	0.0178917	0.0501822	0.13164	0	0.029259	0.0213006	0.394651	0.125929	0.221208	0.784333		0.0238055	0.0457945	0.309484
k__Fungi	p__Basidiomycota	c__Cystobasidiomycetes	o__Cystobasidiomycetes_ord_Incertae_sedis		48	0	14	83	10	121	423	392	18	43	2737	1459	3316	396	208		0.0345717	0	0.0141331	0.226053	0.0770951	0.10309	0.241217	0.348668	0.0908953	0.157267	2.08213	1.07025	2.80255	1.82497	1.00087		0.0703706	0.188227	1.75615
k__Fungi	p__Basidiomycota	c__Cystobasidiomycetes	o__Erythrobasidiales		49	34	31	23	0	102	66	0	0	0	85	561	152	26	16		0.0352919	0.0362006	0.0312948	0.0626413	0	0.0869024	0.0376366	0	0	0	0.0646624	0.411523	0.128464	0.119821	0.0769897		0.0330857	0.0249078	0.160292
k__Fungi	p__Basidiomycota	c__Cystobasidiomycetes	o__unidentified		10	0	2	0	0	995	367	146	0	0	0	30	27	0	0		0.00720243	0	0.00201902	0	0	0.847725	0.209283	0.129861	0	0	0	0.0220066	0.0228193	0	0		0.00184429	0.237374	0.00896517
k__Fungi	p__Basidiomycota	c__Dacrymycetes	o__Dacrymycetales		0	4	0	0	0	0	0	0	0	0	0	0	0	0	0		0	0.0042589	0	0	0	0	0	0	0	0	0	0	0	0	0		0.00085178	0	0
k__Fungi	p__Basidiomycota	c__Exobasidiomycetes	o__Entylomatales		9142	6650	7210	3703	838	1999	928	120	0	92	93	5684	1890	80	307		6.58446	7.08042	7.27856	10.0852	6.46057	1.70312	0.529194	0.106735	0	0.336479	0.0707483	4.16951	1.59735	0.368681	1.47724		7.49785	0.535105	1.53671
k__Fungi	p__Basidiomycota	c__Exobasidiomycetes	o__Exobasidiales		36704	23004	25736	11129	2611	2726	395	18	0	14	17	6944	2401	76	2765		26.4358	24.4929	25.9807	30.3102	20.1295	2.32251	0.22525	0.0160102	0	0.0512033	0.0129325	5.09378	2.02923	0.350247	13.3048		25.4698	0.522995	4.15819
k__Fungi	p__Basidiomycota	c__Exobasidiomycetes	o__Golubeviales		1105	594	803	90	0	97	50	5	0	0	0	233	116	21	81		0.795869	0.632446	0.810636	0.245118	0	0.0826425	0.0285126	0.00444729	0	0	0	0.170918	0.0980384	0.0967787	0.38976		0.496814	0.0231205	0.151099
k__Fungi	p__Basidiomycota	c__Exobasidiomycetes	o__Microstromatales		0	0	3	0	0	318	1292	213	0	110	2450	3208	4825	444	1308		0	0	0.00302853	0	0	0.270931	0.736766	0.189455	0	0.402311	1.8638	2.35323	4.07789	2.04618	6.29391		0.000605706	0.319893	3.327
k__Fungi	p__Basidiomycota	c__Exobasidiomycetes	o__Tilletiales		32	30	24	0	0	0	0	0	0	0	5	4	4	0	0		0.0230478	0.0319417	0.0242282	0	0	0	0	0	0	0	0.00380367	0.00293421	0.00338063	0	0		0.0158435	0	0.0020237
k__Fungi	p__Basidiomycota	c__Microbotryomycetes	__		590	300	335	414	86	0	49	0	0	9	0	0	0	0	0		0.424943	0.319417	0.338186	1.12754	0.663018	0	0.0279424	0	0	0.0329164	0	0	0	0	0		0.574621	0.0121718	0
k__Fungi	p__Basidiomycota	c__Microbotryomycetes	o__Kriegeriales		603	376	450	207	27	0	0	0	0	0	0	0	0	0	0		0.434307	0.400336	0.454279	0.563772	0.208157	0	0	0	0	0	0	0	0	0	0		0.41217	0	0
k__Fungi	p__Basidiomycota	c__Microbotryomycetes	o__Leucosporidiales		0	0	0	0	0	52	0	0	0	0	11	22	44	0	0		0	0	0	0	0	0.0443032	0	0	0	0	0.00836807	0.0161381	0.037187	0	0		0	0.00886064	0.0123386
k__Fungi	p__Basidiomycota	c__Microbotryomycetes	o__Microbotryales		0	3	0	0	0	14	0	0	0	0	0	0	0	0	0		0	0.00319417	0	0	0	0.0119278	0	0	0	0	0	0	0	0	0		0.000638835	0.00238556	0
k__Fungi	p__Basidiomycota	c__Microbotryomycetes	o__Microbotryomycetes_ord_Incertae_sedis		2984	2084	2210	2300	80	2696	4772	2466	0	10	96	1767	542	996	841		2.14921	2.21889	2.23102	6.26413	0.61676	2.29695	2.72124	2.1934	0	0.0365738	0.0730305	1.29619	0.458076	4.59007	4.04677		2.696	1.44963	2.09283
k__Fungi	p__Basidiomycota	c__Microbotryomycetes	o__Sporidiobolales		208	174	240	1032	0	391	400	557	28	214	231	985	398	195	394		0.149811	0.185262	0.242282	2.81069	0	0.333126	0.228101	0.495428	0.141393	0.782679	0.17573	0.722549	0.336373	0.898659	1.89587		0.677608	0.396145	0.805836
k__Fungi	p__Basidiomycota	c__Microbotryomycetes	o__unidentified		94	74	70	0	0	0	0	0	0	0	0	0	0	0	0		0.0677029	0.0787896	0.0706657	0	0	0	0	0	0	0	0	0	0	0	0		0.0434316	0	0
k__Fungi	p__Basidiomycota	c__Pucciniomycetes	o__Pucciniales		0	0	0	19	0	0	0	0	0	0	0	0	0	0	0		0	0	0	0.0517471	0	0	0	0	0	0	0	0	0	0	0		0.0103494	0	0
k__Fungi	p__Basidiomycota	c__Pucciniomycetes	o__Septobasidiales		18	10	11	0	0	0	0	0	0	0	0	0	5	0	0		0.0129644	0.0106472	0.0111046	0	0	0	0	0	0	0	0	0	0.00422579	0	0		0.00694325	0	0.000845159
k__Fungi	p__Basidiomycota	c__Spiculogloeomycetes	o__Spiculogloeales		127	42	104	0	0	14	10	0	0	0	0	9	0	0	0		0.0914709	0.0447184	0.104989	0	0	0.0119278	0.00570252	0	0	0	0	0.00660197	0	0	0		0.0482357	0.00352606	0.00132039
k__Fungi	p__Basidiomycota	c__Spiculogloeomycetes	o__unidentified		132	108	27	0	0	12	0	3	0	0	0	0	0	0	0		0.0950721	0.11499	0.0272568	0	0	0.0102238	0	0.00266837	0	0	0	0	0	0	0		0.0474638	0.00257844	0
k__Fungi	p__Basidiomycota	c__Tremellomycetes	__		11	12	0	0	0	23	0	0	0	0	40	98	110	0	65		0.00792267	0.0127767	0	0	0	0.0195956	0	0	0	0	0.0304294	0.0718881	0.0929674	0	0.312771		0.00413987	0.00391913	0.101611
k__Fungi	p__Basidiomycota	c__Tremellomycetes	o__Cystofilobasidiales		1544	705	912	616	179	1220	284	2424	0	0	187	486	442	71	0		1.11206	0.750631	0.920673	1.6777	1.38	1.03942	0.161952	2.15605	0	0	0.142257	0.356506	0.37356	0.327204	0		1.16821	0.671484	0.239906
k__Fungi	p__Basidiomycota	c__Tremellomycetes	o__Filobasidiales		579	336	339	60	15	523	2223	1922	0	85	12449	3247	8513	1846	75		0.417021	0.357747	0.342224	0.163412	0.115643	0.445588	1.26767	1.70954	0	0.310877	9.47038	2.38184	7.19483	8.5073	0.360889		0.279209	0.746735	5.58305
k__Fungi	p__Basidiomycota	c__Tremellomycetes	o__Holtermanniales		0	0	0	0	0	17	32	159	0	0	90	72	52	79	26		0	0	0	0	0	0.0144837	0.0182481	0.141424	0	0	0.0684661	0.0528157	0.0439482	0.364072	0.125108		0	0.0348311	0.130882
k__Fungi	p__Basidiomycota	c__Tremellomycetes	o__Tremellales		2435	1531	1499	1403	421	3834	7607	2794	74	508	20300	21550	20675	1824	2612		1.75379	1.63009	1.51325	3.82112	3.2457	3.26651	4.33791	2.48515	0.373681	1.85795	15.4429	15.808	17.4737	8.40592	12.5686		2.39279	2.46424	13.9398
k__Fungi	p__Basidiomycota	c__Tremellomycetes	o__Trichosporonales		4	0	0	0	0	0	0	0	0	0	0	0	0	0	0		0.00288097	0	0	0	0	0	0	0	0	0	0	0	0	0	0		0.000576195	0	0
k__Fungi	p__Basidiomycota	c__Tremellomycetes	o__unidentified		19	14	33	18	0	179	266	18	0	0	74	218	75	7	0		0.0136846	0.0149061	0.0333138	0.0490236	0	0.152505	0.151687	0.0160102	0	0	0.0562943	0.159914	0.0633869	0.0322596	0		0.0221856	0.0640405	0.062371
k__Fungi	p__Basidiomycota	c__Ustilaginomycetes	o__Ustilaginales		3450	2061	2763	4457	17	268	52	4	0	0	9	0	0	36	18		2.48484	2.1944	2.78927	12.1388	0.131062	0.228332	0.0296531	0.00355783	0	0	0.00684661	0	0	0.165906	0.0866134		3.94767	0.0523086	0.0518733
k__Fungi	p__Basidiomycota	c__unidentified	o__unidentified		52	32	27	13	0	0	0	0	0	0	0	0	0	0	0		0.0374526	0.0340712	0.0272568	0.0354059	0	0	0	0	0	0	0	0	0	0	0		0.0268373	0	0
k__Fungi	p__Chytridiomycota	__	__		0	0	0	0	0	3	0	0	0	0	0	0	0	0	0		0	0	0	0	0	0.00255595	0	0	0	0	0	0	0	0	0		0	0.000511191	0
k__Fungi	p__Chytridiomycota	c__Spizellomycetes	o__Spizellomycetales		5	16	11	0	0	34	123	100	0	0	9	2	16	0	0		0.00360122	0.0170356	0.0111046	0	0	0.0289675	0.070141	0.0889458	0	0	0.00684661	0.0014671	0.0135225	0	0		0.00634828	0.0376109	0.00436725
k__Fungi	p__Chytridiomycota	c__unidentified	o__unidentified		0	0	0	0	0	86	0	15	0	0	0	0	0	0	0		0	0	0	0	0	0.0732707	0	0.0133419	0	0	0	0	0	0	0		0	0.0173225	0
k__Fungi	p__Mortierellomycota	c__Mortierellomycetes	o__Mortierellales		0	0	0	4	0	41	0	0	0	0	0	0	0	0	0		0	0	0	0.0108941	0	0.0349314	0	0	0	0	0	0	0	0	0		0.00217883	0.00698627	0
k__Fungi	p__Mucoromycota	c__Mucoromycetes	o__Mucorales		0	0	0	0	0	0	5	0	0	0	0	207	61	0	0		0	0	0	0	0	0	0.00285126	0	0	0	0	0.151845	0.0515547	0	0		0	0.000570252	0.04068

## Sheet: Family
Kingdom	Phylum	Class	Order	Family		Reads																							Ratio (%)									Average ratio (%)
index						VVI1	VVI2	VVI3	VVI4	VVI5	RC1	RC2	RC3	RC4	RC5	SA1	SA2	SA3	SA4	SA5		VVI1	VVI2	VVI3	VVI4	VVI5	RC1	RC2	RC3	RC4	RC5	SA1	SA2	SA3	SA4	SA5		VVI	RC	SA
k__Fungi	p__Ascomycota	__	__	__		5401	3752	3604	316	836	223	594	284	0	0	2311	3196	8199	268	253		3.89003	3.99485	3.63827	0.860637	6.44515	0.189993	0.33873	0.252606	0	0	1.75806	2.34443	6.92945	1.23508	1.2174		3.76579	0.156266	2.69688
k__Fungi	p__Ascomycota	c__Arthoniomycetes	o__Lichenostigmatales	f__Phaeococcomycetaceae		38	29	0	61	15	36	0	0	0	0	57	0	0	0	0		0.0273692	0.030877	0	0.166136	0.115643	0.0306714	0	0	0	0	0.0433618	0	0	0	0		0.0680049	0.00613429	0.00867237
k__Fungi	p__Ascomycota	c__Arthoniomycetes	o__Lichenostigmatales	f__unidentified		100	73	69	38	16	177	0	0	0	0	0	0	0	0	0		0.0720243	0.0777249	0.0696562	0.103494	0.123352	0.150801	0	0	0	0	0	0	0	0	0		0.0892504	0.0301603	0
k__Fungi	p__Ascomycota	c__Dothideomycetes	__	__		4676	3652	3342	339	2735	9	45	11	0	0	0	43	23	0	48		3.36786	3.88837	3.37378	0.923278	21.0855	0.00766786	0.0256614	0.00978404	0	0	0	0.0315427	0.0194386	0	0.230969		6.52776	0.00862265	0.0563901
k__Fungi	p__Ascomycota	c__Dothideomycetes	o__Acrospermales	f__Acrospermaceae		15	0	0	0	0	0	0	0	0	0	2	0	0	0	0		0.0108036	0	0	0	0	0	0	0	0	0	0.00152147	0	0	0	0		0.00216073	0	0.000304294
k__Fungi	p__Ascomycota	c__Dothideomycetes	o__Botryosphaeriales	f__Botryosphaeriaceae		52	19	18	0	0	8	0	10	0	0	12	219	43	0	0		0.0374526	0.0202298	0.0181712	0	0	0.00681588	0	0.00889458	0	0	0.00912881	0.160648	0.0363418	0	0		0.0151707	0.00314209	0.0412237
k__Fungi	p__Ascomycota	c__Dothideomycetes	o__Botryosphaeriales	f__Phyllostictaceae		74	52	57	0	0	0	0	0	0	0	0	0	0	0	0		0.053298	0.0553657	0.057542	0	0	0	0	0	0	0	0	0	0	0	0		0.0332411	0	0
k__Fungi	p__Ascomycota	c__Dothideomycetes	o__Capnodiales	__		190	126	100	0	0	62	4	8	0	0	2	32	28	0	0		0.136846	0.134155	0.100951	0	0	0.0528231	0.00228101	0.00711567	0	0	0.00152147	0.0234737	0.0236644	0	0		0.0743905	0.0124439	0.00973191
k__Fungi	p__Ascomycota	c__Dothideomycetes	o__Capnodiales	f__Capnodiales_fam_Incertae_sedis		2086	1581	1485	0	0	47	36	0	0	0	30	1194	470	0	0		1.50243	1.68333	1.49912	0	0	0.0400433	0.0205291	0	0	0	0.022822	0.875861	0.397224	0	0		0.936976	0.0121145	0.259182
k__Fungi	p__Ascomycota	c__Dothideomycetes	o__Capnodiales	f__Cladosporiaceae		2814	2050	1937	196	323	9131	17565	7145	192	359	6956	7741	4218	562	486		2.02676	2.18269	1.95542	0.533813	2.49017	7.77947	10.0165	6.35518	0.96955	1.313	5.29167	5.67843	3.56488	2.58998	2.33856		1.83777	5.28674	3.8927
k__Fungi	p__Ascomycota	c__Dothideomycetes	o__Capnodiales	f__Dissoconiaceae		63	51	25	0	26	370	1396	133	0	0	218	3745	1284	99	61		0.0453753	0.054301	0.0252377	0	0.200447	0.315234	0.796072	0.118298	0	0	0.16584	2.74715	1.08518	0.456242	0.293523		0.0650722	0.245921	0.949588
k__Fungi	p__Ascomycota	c__Dothideomycetes	o__Capnodiales	f__Extremaceae		24	0	15	4	44	15	67	0	0	0	0	11	0	0	0		0.0172858	0	0.0151426	0.0108941	0.339218	0.0127798	0.0382069	0	0	0	0	0.00806907	0	0	0		0.0765082	0.0101973	0.00161381
k__Fungi	p__Ascomycota	c__Dothideomycetes	o__Capnodiales	f__Mycosphaerellaceae		11478	7585	7690	659	772	475	1273	107	0	0	956	20004	6706	183	1255		8.26695	8.07594	7.76313	1.79481	5.95174	0.404693	0.725931	0.095172	0	0	0.727262	14.674	5.66763	0.843357	6.03888		6.37051	0.245159	5.59022
k__Fungi	p__Ascomycota	c__Dothideomycetes	o__Capnodiales	f__Neodevriesiaceae		0	0	0	0	0	0	42	0	0	0	0	0	2	0	8		0	0	0	0	0	0	0.0239506	0	0	0	0	0	0.00169032	0	0.0384949		0	0.00479012	0.00803703
k__Fungi	p__Ascomycota	c__Dothideomycetes	o__Capnodiales	f__Schizothyriaceae		39	54	67	0	0	19	94	0	0	0	7	1627	573	0	0		0.0280895	0.0574951	0.0676371	0	0	0.0161877	0.0536037	0	0	0	0.00532514	1.19349	0.484276	0	0		0.0306444	0.0139583	0.336618
k__Fungi	p__Ascomycota	c__Dothideomycetes	o__Capnodiales	f__Teratosphaeriaceae		302	172	201	48	0	184	213	17	0	0	113	1331	534	70	84		0.217513	0.183133	0.202911	0.13073	0	0.156765	0.121464	0.0151208	0	0	0.0859629	0.976358	0.451315	0.322596	0.404196		0.146857	0.0586699	0.448085
k__Fungi	p__Ascomycota	c__Dothideomycetes	o__Capnodiales	f__unidentified		213	196	130	35	0	54	0	0	0	0	0	9	0	0	0		0.153412	0.208686	0.131236	0.0953237	0	0.0460072	0	0	0	0	0	0.00660197	0	0	0		0.117732	0.00920143	0.00132039
k__Fungi	p__Ascomycota	c__Dothideomycetes	o__Dothideales	__		0	0	0	0	0	0	0	0	0	0	5	13	0	0	0		0	0	0	0	0	0	0	0	0	0	0.00380367	0.00953618	0	0	0		0	0	0.00266797
k__Fungi	p__Ascomycota	c__Dothideomycetes	o__Dothideales	f__Aureobasidiaceae		25	24	23	0	0	13322	17146	43335	3224	4736	34842	5522	12983	3247	1610		0.0180061	0.0255534	0.0232187	0	0	11.3501	9.77754	38.5447	16.2804	17.3213	26.5055	4.05067	10.9727	14.9638	7.74709		0.0133556	18.6548	12.848
k__Fungi	p__Ascomycota	c__Dothideomycetes	o__Dothideales	f__Dothideaceae		39	46	47	0	0	0	0	0	0	0	1182	982	1298	0	0		0.0280895	0.0489773	0.047447	0	0	0	0	0	0	0	0.899188	0.720348	1.09702	0	0		0.0249028	0	0.54331
k__Fungi	p__Ascomycota	c__Dothideomycetes	o__Dothideales	f__Dothioraceae		144	93	102	249	230	65633	96154	39512	14507	18144	12829	11032	9911	4127	3003		0.103715	0.0990194	0.10297	0.67816	1.77319	55.9183	54.832	35.1443	73.2566	66.3594	9.75946	8.09254	8.37637	19.0193	14.45		0.55141	57.1021	11.9395
k__Fungi	p__Ascomycota	c__Dothideomycetes	o__Dothideales	f__unidentified		33	24	0	0	203	69	58	1871	0	0	1960	46	41	267	0		0.023768	0.0255534	0	0	1.56503	0.0587869	0.0330746	1.66418	0	0	1.49104	0.0337434	0.0346515	1.23047	0		0.32287	0.351208	0.557981
k__Fungi	p__Ascomycota	c__Dothideomycetes	o__Dothideomycetes_ord_Incertae_sedis	f__Dothideomycetes_fam_Incertae_sedis		147	89	64	15	900	523	51	2	0	0	14	767	215	163	0		0.105876	0.0947605	0.0646086	0.040853	6.93856	0.445588	0.0290829	0.00177892	0	0	0.0106503	0.562634	0.181709	0.751187	0		1.44893	0.09529	0.301236
k__Fungi	p__Ascomycota	c__Dothideomycetes	o__Myriangiales	__		0	0	0	0	0	0	0	0	0	0	12	0	0	0	0		0	0	0	0	0	0	0	0	0	0	0.00912881	0	0	0	0		0	0	0.00182576
k__Fungi	p__Ascomycota	c__Dothideomycetes	o__Myriangiales	f__Elsinoaceae		0	0	0	0	0	0	10	0	0	0	35	165	49	18	0		0	0	0	0	0	0	0.00570252	0	0	0	0.0266257	0.121036	0.0414128	0.0829531	0		0	0.0011405	0.0544055
k__Fungi	p__Ascomycota	c__Dothideomycetes	o__Myriangiales	f__Myriangiaceae		10	0	0	10	0	2	3	5	0	0	0	7	6	0	0		0.00720243	0	0	0.0272353	0	0.00170397	0.00171076	0.00444729	0	0	0	0.00513486	0.00507095	0	0		0.00688755	0.0015724	0.00204116
k__Fungi	p__Ascomycota	c__Dothideomycetes	o__Myriangiales	f__Myriangiales_fam_Incertae_sedis		0	0	0	0	0	0	8	0	0	0	0	0	0	0	0		0	0	0	0	0	0	0.00456202	0	0	0	0	0	0	0	0		0	0.000912404	0
k__Fungi	p__Ascomycota	c__Dothideomycetes	o__Myriangiales	f__unidentified		0	0	0	0	0	0	0	0	0	0	107	7	11	0	7		0	0	0	0	0	0	0	0	0	0	0.0813985	0.00513486	0.00929674	0	0.033683		0	0	0.0259026
k__Fungi	p__Ascomycota	c__Dothideomycetes	o__Mytilinidiales	f__Mytilinidiaceae		652	579	534	326	34	4	0	0	0	0	3	2	0	0	0		0.469599	0.616476	0.539078	0.887872	0.262123	0.00340794	0	0	0	0	0.0022822	0.0014671	0	0	0		0.55503	0.000681588	0.000749861
k__Fungi	p__Ascomycota	c__Dothideomycetes	o__Pleosporales	__		296	204	305	28	19	23	210	135	0	0	2535	5251	1763	358	336		0.213192	0.217204	0.3079	0.076259	0.146481	0.0195956	0.119753	0.120077	0	0	1.92846	3.85188	1.49001	1.64985	1.61678		0.192207	0.0518851	2.1074
k__Fungi	p__Ascomycota	c__Dothideomycetes	o__Pleosporales	f__Amorosiaceae		16	0	12	0	0	6	15	0	0	0	36	58	41	0	0		0.0115239	0	0.0121141	0	0	0.00511191	0.00855378	0	0	0	0.0273864	0.042546	0.0346515	0	0		0.0047276	0.00273314	0.0209168
k__Fungi	p__Ascomycota	c__Dothideomycetes	o__Pleosporales	f__Camarosporidiellaceae		0	0	0	0	0	0	0	0	0	0	0	0	3	0	0		0	0	0	0	0	0	0	0	0	0	0	0	0.00253548	0	0		0	0	0.000507095
k__Fungi	p__Ascomycota	c__Dothideomycetes	o__Pleosporales	f__Coniothyriaceae		0	0	0	0	0	0	0	0	0	0	0	354	92	0	0		0	0	0	0	0	0	0	0	0	0	0	0.259677	0.0777546	0	0		0	0	0.0674864
k__Fungi	p__Ascomycota	c__Dothideomycetes	o__Pleosporales	f__Cucurbitariaceae		0	0	0	0	0	3	595	114	0	0	35	0	222	0	0		0	0	0	0	0	0.00255595	0.3393	0.101398	0	0	0.0266257	0	0.187625	0	0		0	0.0886509	0.0428502
k__Fungi	p__Ascomycota	c__Dothideomycetes	o__Pleosporales	f__Dictyosporiaceae		168	173	119	36	0	0	0	0	0	0	0	0	2	0	0		0.121001	0.184197	0.120132	0.0980472	0	0	0	0	0	0	0	0	0.00169032	0	0		0.104675	0	0.000338063
k__Fungi	p__Ascomycota	c__Dothideomycetes	o__Pleosporales	f__Didymellaceae		4411	3585	3419	1390	196	1395	881	800	0	0	5650	3091	6124	15	0		3.17699	3.81704	3.45151	3.78571	1.51106	1.18852	0.502392	0.711567	0	0	4.29815	2.26741	5.17575	0.0691276	0		3.14846	0.480495	2.36209
k__Fungi	p__Ascomycota	c__Dothideomycetes	o__Pleosporales	f__Didymosphaeriaceae		15	0	12	0	7	36	120	152	0	0	384	175	75	0	204		0.0108036	0	0.0121141	0	0.0539665	0.0306714	0.0684303	0.135198	0	0	0.292122	0.128372	0.0633869	0	0.981619		0.0153769	0.0468599	0.2931
k__Fungi	p__Ascomycota	c__Dothideomycetes	o__Pleosporales	f__Lentitheciaceae		210	157	134	11	0	0	27	0	0	0	2	4	7	0	0		0.151251	0.167162	0.135274	0.0299589	0	0	0.0153968	0	0	0	0.00152147	0.00293421	0.00591611	0	0		0.0967292	0.00307936	0.00207436
k__Fungi	p__Ascomycota	c__Dothideomycetes	o__Pleosporales	f__Leptosphaeriaceae		0	19	0	0	0	0	71	538	0	0	617	52	203	54	14		0	0.0202298	0	0	0	0	0.0404879	0.478528	0	0	0.469373	0.0381447	0.171567	0.248859	0.067366		0.00404595	0.103803	0.199062
k__Fungi	p__Ascomycota	c__Dothideomycetes	o__Pleosporales	f__Lophiostomataceae		0	0	0	0	0	7	0	0	0	0	2	14	7	0	0		0	0	0	0	0	0.00596389	0	0	0	0	0.00152147	0.0102697	0.00591611	0	0		0	0.00119278	0.00354146
k__Fungi	p__Ascomycota	c__Dothideomycetes	o__Pleosporales	f__Lophiotremataceae		0	0	0	0	0	4	0	0	0	0	0	0	0	0	0		0	0	0	0	0	0.00340794	0	0	0	0	0	0	0	0	0		0	0.000681588	0
k__Fungi	p__Ascomycota	c__Dothideomycetes	o__Pleosporales	f__Massarinaceae		53	31	63	0	0	14	9	0	0	0	0	0	0	0	0		0.0381729	0.0330065	0.0635991	0	0	0.0119278	0.00513227	0	0	0	0	0	0	0	0		0.0269557	0.00341201	0
k__Fungi	p__Ascomycota	c__Dothideomycetes	o__Pleosporales	f__Melanommataceae		0	0	0	0	0	0	0	0	0	0	12	70	37	0	0		0	0	0	0	0	0	0	0	0	0	0.00912881	0.0513486	0.0312709	0	0		0	0	0.0183497
k__Fungi	p__Ascomycota	c__Dothideomycetes	o__Pleosporales	f__Periconiaceae		0	0	0	0	0	0	21	0	0	0	28	18	0	0	0		0	0	0	0	0	0	0.0119753	0	0	0	0.0213006	0.0132039	0	0	0		0	0.00239506	0.0069009
k__Fungi	p__Ascomycota	c__Dothideomycetes	o__Pleosporales	f__Phaeosphaeriaceae		1078	836	833	0	0	170	721	95	0	10	3348	4279	7021	150	467		0.776422	0.89011	0.840921	0	0	0.144837	0.411152	0.0844985	0	0.0365738	2.54694	3.13887	5.93386	0.691276	2.24714		0.501491	0.135412	2.91162
k__Fungi	p__Ascomycota	c__Dothideomycetes	o__Pleosporales	f__Pleosporaceae		140	88	114	0	39	496	1073	1060	31	168	1700	617	673	0	56		0.100834	0.0936958	0.115084	0	0.300671	0.422584	0.611881	0.942826	0.156542	0.614439	1.29325	0.452602	0.568792	0	0.269464		0.122057	0.549654	0.516821
k__Fungi	p__Ascomycota	c__Dothideomycetes	o__Pleosporales	f__Pleosporales_fam_Incertae_sedis		0	0	0	0	0	0	0	0	0	0	346	42	850	58	46		0	0	0	0	0	0	0	0	0	0	0.263214	0.0308092	0.718385	0.267293	0.221345		0	0	0.300209
k__Fungi	p__Ascomycota	c__Dothideomycetes	o__Pleosporales	f__Thyridariaceae		0	0	0	0	0	0	5	0	0	0	0	0	0	0	0		0	0	0	0	0	0	0.00285126	0	0	0	0	0	0	0	0		0	0.000570252	0
k__Fungi	p__Ascomycota	c__Dothideomycetes	o__Pleosporales	f__Torulaceae		0	0	0	0	0	0	9	3	0	0	3	0	0	0	0		0	0	0	0	0	0	0.00513227	0.00266837	0	0	0.0022822	0	0	0	0		0	0.00156013	0.00045644
k__Fungi	p__Ascomycota	c__Dothideomycetes	o__Pleosporales	f__unidentified		8	17	0	0	4	69	103	23	0	12	57	53	16	13	11		0.00576195	0.0181003	0	0	0.030838	0.0587869	0.058736	0.0204575	0	0.0438885	0.0433618	0.0388783	0.0135225	0.0599106	0.0529304		0.0109401	0.0363738	0.0417207
k__Fungi	p__Ascomycota	c__Dothideomycetes	o__Venturiales	f__Sympoventuriaceae		0	0	0	0	5	3	0	0	0	0	0	0	0	0	0		0	0	0	0	0.0385475	0.00255595	0	0	0	0	0	0	0	0	0		0.00770951	0.000511191	0
k__Fungi	p__Ascomycota	c__Dothideomycetes	o__Venturiales	f__Venturiaceae		0	0	0	0	0	38	52	6	0	0	2264	2170	1545	0	0		0	0	0	0	0	0.0323754	0.0296531	0.00533675	0	0	1.7223	1.59181	1.30577	0	0		0	0.0134731	0.923976
k__Fungi	p__Ascomycota	c__Dothideomycetes	o__Venturiales	f__unidentified		0	0	0	0	0	0	5	0	0	0	0	0	8	0	0		0	0	0	0	0	0	0.00285126	0	0	0	0	0	0.00676127	0	0		0	0.000570252	0.00135225
k__Fungi	p__Ascomycota	c__Dothideomycetes	o__unidentified	f__unidentified		0	0	0	0	0	0	0	0	0	0	0	4	0	0	0		0	0	0	0	0	0	0	0	0	0	0	0.00293421	0	0	0		0	0	0.000586842
k__Fungi	p__Ascomycota	c__Eurotiomycetes	__	__		46	13	12	0	0	0	0	0	0	0	0	0	0	0	0		0.0331312	0.0138414	0.0121141	0	0	0	0	0	0	0	0	0	0	0	0		0.0118173	0	0
k__Fungi	p__Ascomycota	c__Eurotiomycetes	o__Chaetothyriales	__		1910	1266	1341	0	113	42	1968	20	100	0	4	12	21	0	0		1.37566	1.34794	1.35375	0	0.871174	0.0357834	1.12226	0.0177892	0.504974	0	0.00304294	0.00880262	0.0177483	0	0		0.989706	0.336161	0.00591878
k__Fungi	p__Ascomycota	c__Eurotiomycetes	o__Chaetothyriales	f__Chaetothyriaceae		52	31	0	0	0	0	0	0	0	0	0	0	7	0	14		0.0374526	0.0330065	0	0	0	0	0	0	0	0	0	0	0.00591611	0	0.067366		0.0140918	0	0.0146564
k__Fungi	p__Ascomycota	c__Eurotiomycetes	o__Chaetothyriales	f__Chaetothyriales_fam_Incertae_sedis		0	0	0	0	0	0	0	0	0	0	0	0	14	0	4		0	0	0	0	0	0	0	0	0	0	0	0	0.0118322	0	0.0192474		0	0	0.00621593
k__Fungi	p__Ascomycota	c__Eurotiomycetes	o__Chaetothyriales	f__Cyphellophoraceae		44	57	71	0	0	0	3	0	0	0	0	0	0	0	0		0.0316907	0.0606893	0.0716752	0	0	0	0.00171076	0	0	0	0	0	0	0	0		0.032811	0.000342151	0
k__Fungi	p__Ascomycota	c__Eurotiomycetes	o__Chaetothyriales	f__Herpotrichiellaceae		8	0	0	25	0	0	92	0	0	0	25	40	368	0	0		0.00576195	0	0	0.0680884	0	0	0.0524632	0	0	0	0.0190183	0.0293421	0.311018	0	0		0.0147701	0.0104926	0.0718758
k__Fungi	p__Ascomycota	c__Eurotiomycetes	o__Chaetothyriales	f__Trichomeriaceae		72	48	25	0	0	21	33	0	0	0	291	609	598	33	8		0.0518575	0.0511068	0.0252377	0	0	0.0178917	0.0188183	0	0	0	0.221374	0.446733	0.505405	0.152081	0.0384949		0.0256404	0.007342	0.272817
k__Fungi	p__Ascomycota	c__Eurotiomycetes	o__Chaetothyriales	f__unidentified		122	109	108	18	0	9	8	0	0	0	0	4	0	0	0		0.0878697	0.116055	0.109027	0.0490236	0	0.00766786	0.00456202	0	0	0	0	0.00293421	0	0	0		0.0723951	0.00244598	0.000586842
k__Fungi	p__Ascomycota	c__Eurotiomycetes	o__Eurotiales	f__Aspergillaceae		149	102	111	0	0	156	616	125	0	0	0	4	0	0	0		0.107316	0.108602	0.112056	0	0	0.13291	0.351275	0.111182	0	0	0	0.00293421	0	0	0		0.0655947	0.119073	0.000586842
k__Fungi	p__Ascomycota	c__Eurotiomycetes	o__Onygenales	f__Ascosphaeraceae		0	0	0	0	0	0	0	0	0	0	0	0	2	0	0		0	0	0	0	0	0	0	0	0	0	0	0	0.00169032	0	0		0	0	0.000338063
k__Fungi	p__Ascomycota	c__Eurotiomycetes	o__Onygenales	f__Onygenales_fam_Incertae_sedis		4189	2891	2932	195	242	309	291	16	0	0	0	55	34	0	0		3.0171	3.07812	2.95988	0.531089	1.8657	0.263263	0.165943	0.0142313	0	0	0	0.0403454	0.0287354	0	0		2.29038	0.0886876	0.0138161
k__Fungi	p__Ascomycota	c__Eurotiomycetes	o__Phaeomoniellales	f__Phaeomoniellaceae		414	269	284	58	18	2326	615	136	0	94	13	59	16	0	20		0.298181	0.286411	0.286701	0.157965	0.138771	1.98172	0.350705	0.120966	0	0.343793	0.00988954	0.0432796	0.0135225	0	0.0962371		0.233606	0.559436	0.0325858
k__Fungi	p__Ascomycota	c__Lecanoromycetes	o__Caliciales	f__Physciaceae		0	0	0	0	0	0	0	0	0	0	0	60	31	0	0		0	0	0	0	0	0	0	0	0	0	0	0.0440131	0.0261999	0	0		0	0	0.0140426
k__Fungi	p__Ascomycota	c__Lecanoromycetes	o__Candelariales	f__Candelariaceae		0	0	0	0	0	0	0	0	0	0	3	0	0	0	0		0	0	0	0	0	0	0	0	0	0	0.0022822	0	0	0	0		0	0	0.00045644
k__Fungi	p__Ascomycota	c__Lecanoromycetes	o__Lecanorales	__		0	0	0	0	0	0	0	0	0	0	0	6	11	0	0		0	0	0	0	0	0	0	0	0	0	0	0.00440131	0.00929674	0	0		0	0	0.00273961
k__Fungi	p__Ascomycota	c__Lecanoromycetes	o__Lecanorales	f__Lecanoraceae		0	0	0	0	0	6	21	0	0	0	6	3	12	0	0		0	0	0	0	0	0.00511191	0.0119753	0	0	0	0.0045644	0.00220066	0.0101419	0	0		0	0.00341744	0.00338139
k__Fungi	p__Ascomycota	c__Lecanoromycetes	o__Lecanorales	f__Micareaceae		0	0	0	6	0	0	0	0	0	0	0	0	0	0	0		0	0	0	0.0163412	0	0	0	0	0	0	0	0	0	0	0		0.00326824	0	0
k__Fungi	p__Ascomycota	c__Lecanoromycetes	o__Lecanorales	f__Parmeliaceae		0	0	0	9	0	0	6	0	0	0	0	0	5	0	0		0	0	0	0.0245118	0	0	0.00342151	0	0	0	0	0	0.00422579	0	0		0.00490236	0.000684303	0.000845159
k__Fungi	p__Ascomycota	c__Lecanoromycetes	o__Lecanorales	f__Ramalinaceae		0	0	0	0	0	0	0	0	0	0	0	9	10	0	19		0	0	0	0	0	0	0	0	0	0	0	0.00660197	0.00845159	0	0.0914253		0	0	0.0212958
k__Fungi	p__Ascomycota	c__Lecanoromycetes	o__Lecanoromycetes_ord_Incertae_sedis	f__Lecanoromycetes_fam_Incertae_sedis		21	0	15	0	0	0	0	0	0	0	0	142	25	0	0		0.0151251	0	0.0151426	0	0	0	0	0	0	0	0	0.104164	0.021129	0	0		0.00605355	0	0.0250587
k__Fungi	p__Ascomycota	c__Lecanoromycetes	o__Ostropales	f__Gomphillaceae		3	0	0	0	0	0	0	0	0	0	0	22	7	0	0		0.00216073	0	0	0	0	0	0	0	0	0	0	0.0161381	0.00591611	0	0		0.000432146	0	0.00441085
k__Fungi	p__Ascomycota	c__Lecanoromycetes	o__Ostropales	f__Stictidaceae		5	0	0	0	9	0	0	0	0	0	0	449	179	0	0		0.00360122	0	0	0	0.0693856	0	0	0	0	0	0	0.329365	0.151283	0	0		0.0145974	0	0.0961296
k__Fungi	p__Ascomycota	c__Lecanoromycetes	o__Teloschistales	f__Teloschistaceae		0	0	0	0	0	0	0	0	0	0	26	62	54	0	9		0	0	0	0	0	0	0	0	0	0	0.0197791	0.0454802	0.0456386	0	0.0433067		0	0	0.0308409
k__Fungi	p__Ascomycota	c__Leotiomycetes	__	__		4716	3096	3228	705	62	85	3	0	0	0	6	44	22	71	46		3.39667	3.29639	3.2587	1.92009	0.477989	0.0724187	0.00171076	0	0	0	0.0045644	0.0322763	0.0185935	0.327204	0.221345		2.46997	0.0148259	0.120797
k__Fungi	p__Ascomycota	c__Leotiomycetes	o__Erysiphales	f__Erysiphaceae		0	0	11	0	0	0	38	93	0	0	0	6	50	0	0		0	0	0.0111046	0	0	0	0.0216696	0.0827196	0	0	0	0.00440131	0.0422579	0	0		0.00222092	0.0208778	0.00933185
k__Fungi	p__Ascomycota	c__Leotiomycetes	o__Helotiales	__		78	44	41	104	24	0	35	14	0	0	3	7	8	68	0		0.056179	0.0468479	0.0413899	0.283248	0.185028	0	0.0199588	0.0124524	0	0	0.0022822	0.00513486	0.00676127	0.313378	0		0.122538	0.00648225	0.0655114
k__Fungi	p__Ascomycota	c__Leotiomycetes	o__Helotiales	f__Chaetomellaceae		0	0	0	0	0	275	35	5	7	0	0	0	0	0	0		0	0	0	0	0	0.234296	0.0199588	0.00444729	0.0353482	0	0	0	0	0	0		0	0.05881	0
k__Fungi	p__Ascomycota	c__Leotiomycetes	o__Helotiales	f__Dermateaceae		85	52	71	0	0	0	13	6	0	0	28	36	43	0	0		0.0612207	0.0553657	0.0716752	0	0	0	0.00741328	0.00533675	0	0	0.0213006	0.0264079	0.0363418	0	0		0.0376523	0.00255001	0.01681
k__Fungi	p__Ascomycota	c__Leotiomycetes	o__Helotiales	f__Helotiaceae		23	10	0	90	0	19	51	12	0	25	81	125	72	0	20		0.0165656	0.0106472	0	0.245118	0	0.0161877	0.0290829	0.0106735	0	0.0914344	0.0616195	0.091694	0.0608514	0	0.0962371		0.0544662	0.0294757	0.0620804
k__Fungi	p__Ascomycota	c__Leotiomycetes	o__Helotiales	f__Helotiales_fam_Incertae_sedis		458	369	289	213	125	74	13	0	0	0	99	683	251	0	88		0.329871	0.392883	0.291748	0.580113	0.963688	0.0630469	0.00741328	0	0	0	0.0753127	0.501016	0.212135	0	0.423443		0.511661	0.014092	0.242381
k__Fungi	p__Ascomycota	c__Leotiomycetes	o__Helotiales	f__Hyaloscyphaceae		53	22	65	64	62	0	11	7	0	0	41	0	5	66	0		0.0381729	0.0234239	0.0656181	0.174306	0.477989	0	0.00627277	0.00622621	0	0	0.0311901	0	0.00422579	0.304161	0		0.155902	0.0024998	0.0679155
k__Fungi	p__Ascomycota	c__Leotiomycetes	o__Helotiales	f__Rutstroemiaceae		0	0	0	0	0	0	0	0	0	0	0	0	3	0	0		0	0	0	0	0	0	0	0	0	0	0	0	0.00253548	0	0		0	0	0.000507095
k__Fungi	p__Ascomycota	c__Leotiomycetes	o__Helotiales	f__Sclerotiniaceae		57	40	54	4	28	546	2399	1313	100	195	832	3189	998	2502	17		0.0410539	0.042589	0.0545135	0.0108941	0.215866	0.465184	1.36804	1.16786	0.504974	0.713189	0.632931	2.3393	0.843468	11.5305	0.0818016		0.0729833	0.843848	3.0856
k__Fungi	p__Ascomycota	c__Leotiomycetes	o__Helotiales	f__Tympanidaceae		0	33	25	0	0	25	0	0	0	0	0	0	0	0	0		0	0.0351359	0.0252377	0	0	0.0212996	0	0	0	0	0	0	0	0	0		0.0120747	0.00425992	0
k__Fungi	p__Ascomycota	c__Leotiomycetes	o__Phacidiales	f__Phacidiaceae		3065	2034	2371	822	319	38	15	41	0	8	8	0	38	0	0		2.20755	2.16565	2.39355	2.23874	2.45933	0.0323754	0.00855378	0.0364678	0	0.029259	0.00608587	0	0.032116	0	0		2.29296	0.0213312	0.00764038
k__Fungi	p__Ascomycota	c__Leotiomycetes	o__Rhytismatales	f__Rhytismataceae		648	341	298	132	109	12	0	0	0	0	0	0	0	0	0		0.466718	0.363071	0.300834	0.359506	0.840336	0.0102238	0	0	0	0	0	0	0	0	0		0.466093	0.00204476	0
k__Fungi	p__Ascomycota	c__Leotiomycetes	o__Thelebolales	f__Pseudeurotiaceae		1154	547	667	20	0	114	1138	633	0	0	4986	594	1300	583	547		0.831161	0.582404	0.673343	0.0544707	0	0.0971263	0.648947	0.563027	0	0	3.79302	0.43573	1.09871	2.68676	2.63209		0.428276	0.26182	2.12926
k__Fungi	p__Ascomycota	c__Leotiomycetes	o__Thelebolales	f__unidentified		89	48	38	0	0	0	0	0	0	0	0	0	0	0	0		0.0641016	0.0511068	0.0383614	0	0	0	0	0	0	0	0	0	0	0	0		0.030714	0	0
k__Fungi	p__Ascomycota	c__Orbiliomycetes	o__Orbiliales	f__Orbiliaceae		3	16	0	11	0	0	0	0	0	0	0	0	23	0	0		0.00216073	0.0170356	0	0.0299589	0	0	0	0	0	0	0	0	0.0194386	0	0		0.00983104	0	0.00388773
k__Fungi	p__Ascomycota	c__Orbiliomycetes	o__Orbiliales	f__Orbiliales_fam_Incertae_sedis		0	0	0	0	0	0	0	0	0	0	0	0	4	0	0		0	0	0	0	0	0	0	0	0	0	0	0	0.00338063	0	0		0	0	0.000676127
k__Fungi	p__Ascomycota	c__Orbiliomycetes	o__Orbiliales	f__unidentified		0	0	0	0	0	0	0	0	0	0	0	0	12	0	0		0	0	0	0	0	0	0	0	0	0	0	0	0.0101419	0	0		0	0	0.00202838
k__Fungi	p__Ascomycota	c__Orbiliomycetes	o__unidentified	f__unidentified		34	18	25	0	0	0	0	0	0	0	0	0	0	0	0		0.0244883	0.019165	0.0252377	0	0	0	0	0	0	0	0	0	0	0	0		0.0137782	0	0
k__Fungi	p__Ascomycota	c__Pezizomycetes	o__Pezizales	f__Discinaceae		0	0	0	0	0	0	4	0	0	0	0	0	0	0	0		0	0	0	0	0	0	0.00228101	0	0	0	0	0	0	0	0		0	0.000456202	0
k__Fungi	p__Ascomycota	c__Pezizomycetes	o__Pezizales	f__Pyronemataceae		0	0	0	0	0	0	0	0	0	0	2	0	0	0	0		0	0	0	0	0	0	0	0	0	0	0.00152147	0	0	0	0		0	0	0.000304294
k__Fungi	p__Ascomycota	c__Pezizomycotina_cls_Incertae_sedis	o__Pezizomycotina_ord_Incertae_sedis	f__Pezizomycotina_fam_Incertae_sedis		0	0	0	0	0	0	36	0	0	0	0	0	0	0	0		0	0	0	0	0	0	0.0205291	0	0	0	0	0	0	0	0		0	0.00410582	0
k__Fungi	p__Ascomycota	c__Saccharomycetes	o__Saccharomycetales	__		0	0	0	0	0	0	5	0	0	0	0	0	0	0	0		0	0	0	0	0	0	0.00285126	0	0	0	0	0	0	0	0		0	0.000570252	0
k__Fungi	p__Ascomycota	c__Saccharomycetes	o__Saccharomycetales	f__Metschnikowiaceae		2	0	0	0	0	513	2842	7	577	301	107	967	111	65	123		0.00144049	0	0	0	0	0.437068	1.62066	0.00622621	2.9137	1.10087	0.0813985	0.709345	0.0938126	0.299553	0.591858		0.000288097	1.2157	0.355193
k__Fungi	p__Ascomycota	c__Saccharomycetes	o__Saccharomycetales	f__Phaffomycetaceae		0	0	0	0	0	0	0	0	0	0	0	44	18	8	0		0	0	0	0	0	0	0	0	0	0	0	0.0322763	0.0152129	0.0368681	0		0	0	0.0168714
k__Fungi	p__Ascomycota	c__Saccharomycetes	o__Saccharomycetales	f__Pichiaceae		0	0	0	0	19	0	0	0	0	25	0	0	0	9	0		0	0	0	0	0.146481	0	0	0	0	0.0914344	0	0	0	0.0414766	0		0.0292961	0.0182869	0.00829531
k__Fungi	p__Ascomycota	c__Saccharomycetes	o__Saccharomycetales	f__Saccharomycetaceae		30	35	40	0	0	127	0	8	0	0	690	11	23	0	0		0.0216073	0.0372654	0.0403804	0	0	0.108202	0	0.00711567	0	0	0.524906	0.00806907	0.0194386	0	0		0.0198506	0.0230635	0.110483
k__Fungi	p__Ascomycota	c__Saccharomycetes	o__Saccharomycetales	f__Saccharomycetales_fam_Incertae_sedis		0	0	0	31	0	0	0	0	5	0	0	0	6	0	31		0	0	0	0.0844296	0	0	0	0	0.0252487	0	0	0	0.00507095	0	0.149168		0.0168859	0.00504974	0.0308477
k__Fungi	p__Ascomycota	c__Saccharomycetes	o__Saccharomycetales	f__Saccharomycodaceae		0	0	4	0	0	48	136	309	0	0	0	1309	321	0	0		0	0	0.00403804	0	0	0.0408953	0.0775543	0.274843	0	0	0	0.960219	0.271296	0	0		0.000807608	0.0786584	0.246303
k__Fungi	p__Ascomycota	c__Saccharomycetes	o__Saccharomycetales	f__Saccharomycopsidaceae		0	0	0	0	0	0	0	0	0	0	0	3	0	0	0		0	0	0	0	0	0	0	0	0	0	0	0.00220066	0	0	0		0	0	0.000440131
k__Fungi	p__Ascomycota	c__Sordariomycetes	__	__		0	0	0	0	0	0	48	0	0	0	0	0	6	0	0		0	0	0	0	0	0	0.0273721	0	0	0	0	0	0.00507095	0	0		0	0.00547442	0.00101419
k__Fungi	p__Ascomycota	c__Sordariomycetes	o__Calosphaeriales	f__Calosphaeriaceae		0	0	6	0	0	0	0	0	0	0	0	0	0	0	0		0	0	0.00605706	0	0	0	0	0	0	0	0	0	0	0	0		0.00121141	0	0
k__Fungi	p__Ascomycota	c__Sordariomycetes	o__Diaporthales	f__Diaporthaceae		0	0	0	0	0	0	31	0	0	0	0	91	0	0	0		0	0	0	0	0	0	0.0176778	0	0	0	0	0.0667532	0	0	0		0	0.00353556	0.0133506
k__Fungi	p__Ascomycota	c__Sordariomycetes	o__Diaporthales	f__Gnomoniaceae		0	0	0	0	0	23	97	7	0	0	0	0	0	0	12		0	0	0	0	0	0.0195956	0.0553145	0.00622621	0	0	0	0	0	0	0.0577423		0	0.0162273	0.0115485
k__Fungi	p__Ascomycota	c__Sordariomycetes	o__Diaporthales	f__Valsaceae		0	0	0	0	0	0	0	0	0	0	0	14	0	0	0		0	0	0	0	0	0	0	0	0	0	0	0.0102697	0	0	0		0	0	0.00205395
k__Fungi	p__Ascomycota	c__Sordariomycetes	o__Glomerellales	f__Glomerellaceae		37	12	23	0	0	16	27	45	0	0	3276	414	133	0	0		0.026649	0.0127767	0.0232187	0	0	0.0136318	0.0153968	0.0400256	0	0	2.49216	0.30369	0.112406	0	0		0.0125289	0.0138108	0.581652
k__Fungi	p__Ascomycota	c__Sordariomycetes	o__Glomerellales	f__Plectosphaerellaceae		0	0	0	0	0	0	0	0	0	0	0	6	0	0	0		0	0	0	0	0	0	0	0	0	0	0	0.00440131	0	0	0		0	0	0.000880262
k__Fungi	p__Ascomycota	c__Sordariomycetes	o__Hypocreales	__		0	0	0	0	0	14	5	0	0	0	12	75	46	0	0		0	0	0	0	0	0.0119278	0.00285126	0	0	0	0.00912881	0.0550164	0.0388773	0	0		0	0.00295581	0.0206045
k__Fungi	p__Ascomycota	c__Sordariomycetes	o__Hypocreales	f__Bionectriaceae		0	10	9	5	0	0	0	0	0	0	0	0	0	0	0		0	0.0106472	0.00908559	0.0136177	0	0	0	0	0	0	0	0	0	0	0		0.0066701	0	0
k__Fungi	p__Ascomycota	c__Sordariomycetes	o__Hypocreales	f__Clavicipitaceae		0	0	0	0	0	0	0	0	0	0	0	0	2	0	0		0	0	0	0	0	0	0	0	0	0	0	0	0.00169032	0	0		0	0	0.000338063
k__Fungi	p__Ascomycota	c__Sordariomycetes	o__Hypocreales	f__Hypocreaceae		29	0	22	0	0	0	0	0	0	0	0	0	0	0	0		0.0208871	0	0.0222092	0	0	0	0	0	0	0	0	0	0	0	0		0.00861925	0	0
k__Fungi	p__Ascomycota	c__Sordariomycetes	o__Hypocreales	f__Hypocreales_fam_Incertae_sedis		0	5	0	0	0	43	78	59	0	0	3	0	0	0	0		0	0.00532362	0	0	0	0.0366353	0.0444797	0.052478	0	0	0.0022822	0	0	0	0		0.00106472	0.0267186	0.00045644
k__Fungi	p__Ascomycota	c__Sordariomycetes	o__Hypocreales	f__Nectriaceae		213	156	136	0	0	342	283	6	0	35	35	402	370	15	75		0.153412	0.166097	0.137293	0	0	0.291379	0.161381	0.00533675	0	0.128008	0.0266257	0.294888	0.312709	0.0691276	0.360889		0.0913604	0.117221	0.212848
k__Fungi	p__Ascomycota	c__Sordariomycetes	o__Hypocreales	f__Niessliaceae		0	0	0	0	0	32	12	0	0	0	0	0	0	0	0		0	0	0	0	0	0.0272635	0.00684303	0	0	0	0	0	0	0	0		0	0.00682131	0
k__Fungi	p__Ascomycota	c__Sordariomycetes	o__Hypocreales	f__Ophiocordycipitaceae		0	16	16	0	0	0	0	0	0	0	0	0	0	0	0		0	0.0170356	0.0161522	0	0	0	0	0	0	0	0	0	0	0	0		0.00663755	0	0
k__Fungi	p__Ascomycota	c__Sordariomycetes	o__Hypocreales	f__unidentified		53	39	49	0	0	0	10	0	0	0	0	3	0	0	0		0.0381729	0.0415243	0.049466	0	0	0	0.00570252	0	0	0	0	0.00220066	0	0	0		0.0258326	0.0011405	0.000440131
k__Fungi	p__Ascomycota	c__Sordariomycetes	o__Magnaporthales	f__Magnaporthaceae		0	0	0	0	0	0	48	46	0	0	0	98	0	0	0		0	0	0	0	0	0	0.0273721	0.0409151	0	0	0	0.0718881	0	0	0		0	0.0136574	0.0143776
k__Fungi	p__Ascomycota	c__Sordariomycetes	o__Microascales	f__Halosphaeriaceae		2929	2208	2332	806	395	0	0	0	0	0	0	0	0	0	0		2.10959	2.35091	2.35418	2.19517	3.04525	0	0	0	0	0	0	0	0	0	0		2.41102	0	0
k__Fungi	p__Ascomycota	c__Sordariomycetes	o__Trichosphaeriales	f__Trichosphaeriaceae		0	0	0	0	0	0	0	0	0	0	0	6	6	0	0		0	0	0	0	0	0	0	0	0	0	0	0.00440131	0.00507095	0	0		0	0	0.00189445
k__Fungi	p__Ascomycota	c__Sordariomycetes	o__Xylariales	__		0	0	0	0	0	95	71	122	0	0	402	1181	364	42	1191		0	0	0	0	0	0.0809385	0.0404879	0.108514	0	0	0.305815	0.866325	0.307638	0.193557	5.73092		0	0.0459881	1.48085
k__Fungi	p__Ascomycota	c__Sordariomycetes	o__Xylariales	f__Amphisphaeriaceae		0	0	0	0	0	80	61	332	0	0	42	0	0	0	0		0	0	0	0	0	0.0681588	0.0347854	0.2953	0	0	0.0319508	0	0	0	0		0	0.0796489	0.00639017
k__Fungi	p__Ascomycota	c__Sordariomycetes	o__Xylariales	f__Apiosporaceae		0	0	0	0	0	0	0	0	0	0	5	6	0	0	0		0	0	0	0	0	0	0	0	0	0	0.00380367	0.00440131	0	0	0		0	0	0.001641
k__Fungi	p__Ascomycota	c__Sordariomycetes	o__Xylariales	f__Bartaliniaceae		71	48	72	20	0	108	3	0	0	0	0	0	6	3	0		0.0511373	0.0511068	0.0726847	0.0544707	0	0.0920143	0.00171076	0	0	0	0	0	0.00507095	0.0138255	0		0.0458799	0.018745	0.00377929
k__Fungi	p__Ascomycota	c__Sordariomycetes	o__Xylariales	f__Microdochiaceae		0	0	0	0	0	2	0	0	0	0	0	2	4	0	0		0	0	0	0	0	0.00170397	0	0	0	0	0	0.0014671	0.00338063	0	0		0	0.000340794	0.000969548
k__Fungi	p__Ascomycota	c__Sordariomycetes	o__Xylariales	f__Sporocadaceae		0	0	0	0	0	6	0	0	0	0	0	5	0	0	0		0	0	0	0	0	0.00511191	0	0	0	0	0	0.00366776	0	0	0		0	0.00102238	0.000733552
k__Fungi	p__Ascomycota	c__Sordariomycetes	o__Xylariales	f__Xylariaceae		0	0	0	0	0	12	18	0	0	0	3	0	0	0	0		0	0	0	0	0	0.0102238	0.0102645	0	0	0	0.0022822	0	0	0	0		0	0.00409767	0.00045644
k__Fungi	p__Ascomycota	c__Sordariomycetes	o__Xylariales	f__Xylariales_fam_Incertae_sedis		0	0	0	0	0	0	61	11	0	0	0	0	0	0	0		0	0	0	0	0	0	0.0347854	0.00978404	0	0	0	0	0	0	0		0	0.00891389	0
k__Fungi	p__Ascomycota	c__Sordariomycetes	o__unidentified	f__unidentified		0	0	0	0	0	0	0	0	0	0	5	0	0	0	0		0	0	0	0	0	0	0	0	0	0	0.00380367	0	0	0	0		0	0	0.000760734
k__Fungi	p__Ascomycota	c__Taphrinomycetes	o__Taphrinales	f__Taphrinaceae		64	39	39	141	275	2135	4470	1822	886	2056	1818	3596	2149	1944	1365		0.0460956	0.0415243	0.0393709	0.384018	2.12011	1.81899	2.54903	1.62059	4.47407	7.51957	1.38301	2.63785	1.81625	8.95894	6.56818		0.526225	3.59645	4.27285
k__Fungi	p__Ascomycota	c__unidentified	o__unidentified	f__unidentified		36	31	24	8	0	7	63	87	0	0	82	0	20	0	11		0.0259288	0.0330065	0.0242282	0.0217883	0	0.00596389	0.0359259	0.0773829	0	0	0.0623802	0	0.0169032	0	0.0529304		0.0209903	0.0238545	0.0264428
k__Fungi	p__Basidiomycota	__	__	__		12405	9610	9017	2863	422	92	313	12	0	8	217	279	410	147	69		8.93462	10.232	9.10275	7.79748	3.25341	0.0783826	0.178489	0.0106735	0	0.029259	0.165079	0.204661	0.346515	0.677451	0.332018		7.86405	0.0593608	0.345145
k__Fungi	p__Basidiomycota	c__Agaricomycetes	__	__		4021	2230	2863	104	0	0	16	0	0	0	7	0	17	0	24		2.8961	2.37434	2.89023	0.283248	0	0	0.00912404	0	0	0	0.00532514	0	0.0143677	0	0.115485		1.68878	0.00182481	0.0270355
k__Fungi	p__Basidiomycota	c__Agaricomycetes	o__Agaricales	__		0	11	0	0	0	0	0	0	0	0	4	2	0	0	0		0	0.011712	0	0	0	0	0	0	0	0	0.00304294	0.0014671	0	0	0		0.00234239	0	0.000902008
k__Fungi	p__Basidiomycota	c__Agaricomycetes	o__Agaricales	f__Agaricaceae		0	0	4	0	0	0	0	0	0	0	0	0	0	0	0		0	0	0.00403804	0	0	0	0	0	0	0	0	0	0	0	0		0.000807608	0	0
k__Fungi	p__Basidiomycota	c__Agaricomycetes	o__Agaricales	f__Agaricales_fam_Incertae_sedis		0	0	0	0	0	0	4	0	0	0	0	0	0	0	0		0	0	0	0	0	0	0.00228101	0	0	0	0	0	0	0	0		0	0.000456202	0
k__Fungi	p__Basidiomycota	c__Agaricomycetes	o__Agaricales	f__Amanitaceae		49	36	32	0	0	4	0	0	0	0	0	0	0	0	0		0.0352919	0.0383301	0.0323043	0	0	0.00340794	0	0	0	0	0	0	0	0	0		0.0211853	0.000681588	0
k__Fungi	p__Basidiomycota	c__Agaricomycetes	o__Agaricales	f__Catathelasmataceae		10	0	0	0	0	0	0	0	0	0	0	0	0	0	0		0.00720243	0	0	0	0	0	0	0	0	0	0	0	0	0	0		0.00144049	0	0
k__Fungi	p__Basidiomycota	c__Agaricomycetes	o__Agaricales	f__Clavariaceae		2	0	0	0	0	0	0	0	0	0	0	0	0	0	0		0.00144049	0	0	0	0	0	0	0	0	0	0	0	0	0	0		0.000288097	0	0
k__Fungi	p__Basidiomycota	c__Agaricomycetes	o__Agaricales	f__Cortinariaceae		54	38	52	0	0	86	0	0	0	0	2	2	0	0	0		0.0388931	0.0404595	0.0524945	0	0	0.0732707	0	0	0	0	0.00152147	0.0014671	0	0	0		0.0263694	0.0146541	0.000597714
k__Fungi	p__Basidiomycota	c__Agaricomycetes	o__Agaricales	f__Hydnangiaceae		2	0	0	0	0	0	0	0	0	0	0	0	0	0	0		0.00144049	0	0	0	0	0	0	0	0	0	0	0	0	0	0		0.000288097	0	0
k__Fungi	p__Basidiomycota	c__Agaricomycetes	o__Agaricales	f__Hymenogastraceae		3	0	0	0	0	0	0	0	0	0	0	0	5	0	0		0.00216073	0	0	0	0	0	0	0	0	0	0	0	0.00422579	0	0		0.000432146	0	0.000845159
k__Fungi	p__Basidiomycota	c__Agaricomycetes	o__Agaricales	f__Lyophyllaceae		6	0	5	0	0	0	0	0	0	0	0	0	0	0	0		0.00432146	0	0.00504755	0	0	0	0	0	0	0	0	0	0	0	0		0.0018738	0	0
k__Fungi	p__Basidiomycota	c__Agaricomycetes	o__Agaricales	f__Omphalotaceae		54	39	48	13	0	0	4	0	0	0	0	0	0	0	0		0.0388931	0.0415243	0.0484565	0.0354059	0	0	0.00228101	0	0	0	0	0	0	0	0		0.032856	0.000456202	0
k__Fungi	p__Basidiomycota	c__Agaricomycetes	o__Agaricales	f__Physalacriaceae		36	15	25	0	0	0	4	2	0	0	0	0	5	0	0		0.0259288	0.0159709	0.0252377	0	0	0	0.00228101	0.00177892	0	0	0	0	0.00422579	0	0		0.0134275	0.000811985	0.000845159
k__Fungi	p__Basidiomycota	c__Agaricomycetes	o__Agaricales	f__Pleurotaceae		0	7	0	0	0	0	0	0	0	0	0	0	0	0	0		0	0.00745307	0	0	0	0	0	0	0	0	0	0	0	0	0		0.00149061	0	0
k__Fungi	p__Basidiomycota	c__Agaricomycetes	o__Agaricales	f__Pluteaceae		6	5	6	0	0	0	0	0	0	0	2	0	0	0	0		0.00432146	0.00532362	0.00605706	0	0	0	0	0	0	0	0.00152147	0	0	0	0		0.00314043	0	0.000304294
k__Fungi	p__Basidiomycota	c__Agaricomycetes	o__Agaricales	f__Psathyrellaceae		9	3	0	0	0	0	0	0	0	0	2	15	17	0	0		0.00648219	0.00319417	0	0	0	0	0	0	0	0	0.00152147	0.0110033	0.0143677	0	0		0.00193527	0	0.00537849
k__Fungi	p__Basidiomycota	c__Agaricomycetes	o__Agaricales	f__Pterulaceae		5	0	9	27	0	0	6	0	0	0	0	0	5	0	0		0.00360122	0	0.00908559	0.0735354	0	0	0.00342151	0	0	0	0	0	0.00422579	0	0		0.0172444	0.000684303	0.000845159
k__Fungi	p__Basidiomycota	c__Agaricomycetes	o__Agaricales	f__Strophariaceae		12	13	4	0	0	3	0	4	0	0	0	0	12	7	11		0.00864292	0.0138414	0.00403804	0	0	0.00255595	0	0.00355783	0	0	0	0	0.0101419	0.0322596	0.0529304		0.00530448	0.00122276	0.0190664
k__Fungi	p__Basidiomycota	c__Agaricomycetes	o__Agaricales	f__Tricholomataceae		4345	3000	3438	510	11	151	63	43	0	5	48	23	133	0	0		3.12946	3.19417	3.47069	1.389	0.0848046	0.12865	0.0359259	0.0382467	0	0.0182869	0.0365152	0.0168717	0.112406	0	0		2.25363	0.0442218	0.0331586
k__Fungi	p__Basidiomycota	c__Agaricomycetes	o__Agaricales	f__Typhulaceae		4	6	2	0	0	0	5	0	0	0	0	3	7	0	9		0.00288097	0.00638835	0.00201902	0	0	0	0.00285126	0	0	0	0	0.00220066	0.00591611	0	0.0433067		0.00225767	0.000570252	0.0102847
k__Fungi	p__Basidiomycota	c__Agaricomycetes	o__Agaricomycetes_ord_Incertae_sedis	f__Agaricomycetes_fam_Incertae_sedis		40	0	5	11	0	0	0	0	0	0	0	0	0	0	0		0.0288097	0	0.00504755	0.0299589	0	0	0	0	0	0	0	0	0	0	0		0.0127632	0	0
k__Fungi	p__Basidiomycota	c__Agaricomycetes	o__Amylocorticiales	f__Amylocorticiaceae		2	0	0	0	0	0	0	0	0	0	0	0	0	0	0		0.00144049	0	0	0	0	0	0	0	0	0	0	0	0	0	0		0.000288097	0	0
k__Fungi	p__Basidiomycota	c__Agaricomycetes	o__Atheliales	f__Atheliaceae		47	27	42	0	0	0	0	0	0	0	0	0	0	0	0		0.0338514	0.0287476	0.0423994	0	0	0	0	0	0	0	0	0	0	0	0		0.0209997	0	0
k__Fungi	p__Basidiomycota	c__Agaricomycetes	o__Boletales	f__Boletaceae		7	8	0	0	0	6	0	0	0	0	0	0	0	0	0		0.0050417	0.0085178	0	0	0	0.00511191	0	0	0	0	0	0	0	0	0		0.0027119	0.00102238	0
k__Fungi	p__Basidiomycota	c__Agaricomycetes	o__Boletales	f__Coniophoraceae		0	0	31	0	0	0	0	0	0	0	0	0	0	0	0		0	0	0.0312948	0	0	0	0	0	0	0	0	0	0	0	0		0.00625896	0	0
k__Fungi	p__Basidiomycota	c__Agaricomycetes	o__Boletales	f__Hygrophoropsidaceae		209	169	188	0	0	0	0	0	0	0	0	0	0	0	0		0.150531	0.179938	0.189788	0	0	0	0	0	0	0	0	0	0	0	0		0.104051	0	0
k__Fungi	p__Basidiomycota	c__Agaricomycetes	o__Cantharellales	__		240	156	174	0	0	0	0	0	0	0	0	0	0	0	0		0.172858	0.166097	0.175655	0	0	0	0	0	0	0	0	0	0	0	0		0.102922	0	0
k__Fungi	p__Basidiomycota	c__Agaricomycetes	o__Cantharellales	f__Botryobasidiaceae		0	12	0	0	0	0	0	0	0	0	0	0	0	0	0		0	0.0127767	0	0	0	0	0	0	0	0	0	0	0	0	0		0.00255534	0	0
k__Fungi	p__Basidiomycota	c__Agaricomycetes	o__Cantharellales	f__Cantharellales_fam_Incertae_sedis		197	190	149	110	0	3	10	5	0	0	2	0	9	0	0		0.141888	0.202298	0.150417	0.299589	0	0.00255595	0.00570252	0.00444729	0	0	0.00152147	0	0.00760643	0	0		0.158838	0.00254115	0.00182558
k__Fungi	p__Basidiomycota	c__Agaricomycetes	o__Cantharellales	f__Ceratobasidiaceae		636	295	404	70	16	13	0	0	0	0	0	4	4	0	0		0.458075	0.314094	0.407842	0.190647	0.123352	0.0110758	0	0	0	0	0	0.00293421	0.00338063	0	0		0.298802	0.00221516	0.00126297
k__Fungi	p__Basidiomycota	c__Agaricomycetes	o__Corticiales	f__Corticiaceae		0	0	9	0	0	0	0	0	0	0	0	0	0	0	0		0	0	0.00908559	0	0	0	0	0	0	0	0	0	0	0	0		0.00181712	0	0
k__Fungi	p__Basidiomycota	c__Agaricomycetes	o__Corticiales	f__Vuilleminiaceae		0	4	0	0	0	0	22	14	0	0	0	0	0	0	0		0	0.0042589	0	0	0	0	0.0125455	0.0124524	0	0	0	0	0	0	0		0.00085178	0.00499959	0
k__Fungi	p__Basidiomycota	c__Agaricomycetes	o__Hymenochaetales	f__Hymenochaetales_fam_Incertae_sedis		7	7	3	0	0	0	3	0	0	0	0	0	3	0	0		0.0050417	0.00745307	0.00302853	0	0	0	0.00171076	0	0	0	0	0	0.00253548	0	0		0.00310466	0.000342151	0.000507095
k__Fungi	p__Basidiomycota	c__Agaricomycetes	o__Hymenochaetales	f__Schizoporaceae		30	11	13	0	0	3	0	0	0	0	0	0	0	0	0		0.0216073	0.011712	0.0131236	0	0	0.00255595	0	0	0	0	0	0	0	0	0		0.00928858	0.000511191	0
k__Fungi	p__Basidiomycota	c__Agaricomycetes	o__Hymenochaetales	f__Tubulicrinaceae		19	0	0	0	0	11	4	0	0	0	3	0	0	0	0		0.0136846	0	0	0	0	0.00937183	0.00228101	0	0	0	0.0022822	0	0	0	0		0.00273692	0.00233057	0.00045644
k__Fungi	p__Basidiomycota	c__Agaricomycetes	o__Polyporales	f__Fomitopsidaceae		15	9	3	0	0	2	0	5	0	0	0	3	0	0	0		0.0108036	0.00958252	0.00302853	0	0	0.00170397	0	0.00444729	0	0	0	0.00220066	0	0	0		0.00468294	0.00123025	0.000440131
k__Fungi	p__Basidiomycota	c__Agaricomycetes	o__Polyporales	f__Ganodermataceae		9	0	0	0	0	0	0	0	0	0	0	0	0	0	0		0.00648219	0	0	0	0	0	0	0	0	0	0	0	0	0	0		0.00129644	0	0
k__Fungi	p__Basidiomycota	c__Agaricomycetes	o__Polyporales	f__Hyphodermataceae		0	0	0	16	0	0	0	0	0	0	0	0	0	0	0		0	0	0	0.0435765	0	0	0	0	0	0	0	0	0	0	0		0.00871531	0	0
k__Fungi	p__Basidiomycota	c__Agaricomycetes	o__Polyporales	f__Irpicaceae		4	5	0	0	0	0	0	0	0	0	0	0	0	0	0		0.00288097	0.00532362	0	0	0	0	0	0	0	0	0	0	0	0	0		0.00164092	0	0
k__Fungi	p__Basidiomycota	c__Agaricomycetes	o__Polyporales	f__Meripilaceae		0	0	0	0	0	0	0	0	0	0	0	0	4	0	0		0	0	0	0	0	0	0	0	0	0	0	0	0.00338063	0	0		0	0	0.000676127
k__Fungi	p__Basidiomycota	c__Agaricomycetes	o__Polyporales	f__Meruliaceae		0	0	0	0	0	0	6	0	0	0	0	0	0	0	0		0	0	0	0	0	0	0.00342151	0	0	0	0	0	0	0	0		0	0.000684303	0
k__Fungi	p__Basidiomycota	c__Agaricomycetes	o__Polyporales	f__Phanerochaetaceae		0	5	2	0	0	0	0	0	0	0	0	0	2	0	0		0	0.00532362	0.00201902	0	0	0	0	0	0	0	0	0	0.00169032	0	0		0.00146853	0	0.000338063
k__Fungi	p__Basidiomycota	c__Agaricomycetes	o__Polyporales	f__Podoscyphaceae		0	4	0	0	0	0	0	0	0	0	0	0	0	0	0		0	0.0042589	0	0	0	0	0	0	0	0	0	0	0	0	0		0.00085178	0	0
k__Fungi	p__Basidiomycota	c__Agaricomycetes	o__Polyporales	f__Steccherinaceae		9	5	0	0	0	3	0	3	0	0	2	0	0	0	0		0.00648219	0.00532362	0	0	0	0.00255595	0	0.00266837	0	0	0.00152147	0	0	0	0		0.00236116	0.00104487	0.000304294
k__Fungi	p__Basidiomycota	c__Agaricomycetes	o__Russulales	f__Auriscalpiaceae		0	15	25	0	0	0	0	0	0	0	0	0	0	0	0		0	0.0159709	0.0252377	0	0	0	0	0	0	0	0	0	0	0	0		0.00824172	0	0
k__Fungi	p__Basidiomycota	c__Agaricomycetes	o__Russulales	f__Bondarzewiaceae		31	22	20	0	0	0	0	0	0	0	0	0	0	0	0		0.0223275	0.0234239	0.0201902	0	0	0	0	0	0	0	0	0	0	0	0		0.0131883	0	0
k__Fungi	p__Basidiomycota	c__Agaricomycetes	o__Russulales	f__Lachnocladiaceae		0	0	3	0	0	0	0	0	0	0	0	0	0	0	0		0	0	0.00302853	0	0	0	0	0	0	0	0	0	0	0	0		0.000605706	0	0
k__Fungi	p__Basidiomycota	c__Agaricomycetes	o__Russulales	f__Peniophoraceae		0	29	0	0	0	0	0	0	0	0	5	16	4	0	0		0	0.030877	0	0	0	0	0	0	0	0	0.00380367	0.0117368	0.00338063	0	0		0.0061754	0	0.00378423
k__Fungi	p__Basidiomycota	c__Agaricomycetes	o__Russulales	f__Russulaceae		9	4	28	0	0	0	0	0	0	0	0	0	0	0	0		0.00648219	0.0042589	0.0282663	0	0	0	0	0	0	0	0	0	0	0	0		0.00780147	0	0
k__Fungi	p__Basidiomycota	c__Agaricomycetes	o__Russulales	f__Stereaceae		0	0	0	0	0	6	0	0	0	0	0	0	3	0	20		0	0	0	0	0	0.00511191	0	0	0	0	0	0	0.00253548	0	0.0962371		0	0.00102238	0.0197545
k__Fungi	p__Basidiomycota	c__Agaricomycetes	o__Russulales	f__unidentified		0	0	0	15	0	0	0	0	0	0	0	0	2	0	0		0	0	0	0.040853	0	0	0	0	0	0	0	0	0.00169032	0	0		0.0081706	0	0.000338063
k__Fungi	p__Basidiomycota	c__Agaricomycetes	o__Sebacinales	f__unidentified		0	13	5	0	0	0	0	0	0	0	0	0	0	0	0		0	0.0138414	0.00504755	0	0	0	0	0	0	0	0	0	0	0	0		0.00377779	0	0
k__Fungi	p__Basidiomycota	c__Agaricomycetes	o__Thelephorales	f__Thelephoraceae		0	4	0	0	0	0	0	0	0	0	0	4	0	0	0		0	0.0042589	0	0	0	0	0	0	0	0	0	0.00293421	0	0	0		0.00085178	0	0.000586842
k__Fungi	p__Basidiomycota	c__Agaricomycetes	o__Trechisporales	f__Hydnodontaceae		0	27	50	0	0	3	0	4	0	0	0	0	2	0	0		0	0.0287476	0.0504755	0	0	0.00255595	0	0.00355783	0	0	0	0	0.00169032	0	0		0.0158446	0.00122276	0.000338063
k__Fungi	p__Basidiomycota	c__Agaricomycetes	o__Trechisporales	f__Trechisporales_fam_Incertae_sedis		7	6	2	0	0	0	0	0	0	0	0	0	0	0	0		0.0050417	0.00638835	0.00201902	0	0	0	0	0	0	0	0	0	0	0	0		0.00268981	0	0
k__Fungi	p__Basidiomycota	c__Agaricomycetes	o__unidentified	f__unidentified		27	29	24	0	25	0	4	0	0	0	0	0	0	0	36		0.0194466	0.030877	0.0242282	0	0.192738	0	0.00228101	0	0	0	0	0	0	0	0.173227		0.0534579	0.000456202	0.0346454
k__Fungi	p__Basidiomycota	c__Agaricostilbomycetes	o__Agaricostilbales	__		11	19	8	0	0	0	0	0	0	0	0	0	0	0	0		0.00792267	0.0202298	0.00807608	0	0	0	0	0	0	0	0	0	0	0	0		0.0072457	0	0
k__Fungi	p__Basidiomycota	c__Agaricostilbomycetes	o__Agaricostilbales	f__Agaricostilbaceae		22	0	22	0	0	0	0	0	0	0	0	0	0	0	0		0.0158453	0	0.0222092	0	0	0	0	0	0	0	0	0	0	0	0		0.00761091	0	0
k__Fungi	p__Basidiomycota	c__Agaricostilbomycetes	o__Agaricostilbales	f__Chionosphaeraceae		0	2	0	0	0	0	0	0	0	0	0	0	0	0	24		0	0.00212945	0	0	0	0	0	0	0	0	0	0	0	0	0.115485		0.00042589	0	0.0230969
k__Fungi	p__Basidiomycota	c__Agaricostilbomycetes	o__Agaricostilbales	f__Kondoaceae		309	210	114	118	9	81	237	13	0	0	409	232	728	102	152		0.222555	0.223592	0.115084	0.321377	0.0693856	0.0690108	0.13515	0.011563	0	0	0.31114	0.170184	0.615275	0.470068	0.731402		0.190399	0.0431447	0.459614
k__Fungi	p__Basidiomycota	c__Agaricostilbomycetes	o__unidentified	f__unidentified		0	0	0	0	0	0	147	38	17	0	200	0	17	237	9		0	0	0	0	0	0	0.0838271	0.0337994	0.0858456	0	0.152147	0	0.0143677	1.09222	0.0433067		0	0.0406944	0.260407
k__Fungi	p__Basidiomycota	c__Cystobasidiomycetes	__	__		0	8	0	4	0	833	592	133	37	68	32	16	28	0	0		0	0.0085178	0	0.0108941	0	0.709703	0.337589	0.118298	0.18684	0.248702	0.0243435	0.0117368	0.0236644	0	0		0.00388239	0.320227	0.011949
k__Fungi	p__Basidiomycota	c__Cystobasidiomycetes	o__Cystobasidiales	f__Cystobasidiaceae		15	7	0	37	0	21	88	148	0	8	28	538	149	48	163		0.0108036	0.00745307	0	0.100771	0	0.0178917	0.0501822	0.13164	0	0.029259	0.0213006	0.394651	0.125929	0.221208	0.784333		0.0238055	0.0457945	0.309484
k__Fungi	p__Basidiomycota	c__Cystobasidiomycetes	o__Cystobasidiomycetes_ord_Incertae_sedis	f__Buckleyzymaceae		6	0	0	15	0	3	73	65	0	0	2558	1234	3033	356	208		0.00432146	0	0	0.040853	0	0.00255595	0.0416284	0.0578148	0	0	1.94596	0.905203	2.56337	1.64063	1.00087		0.00903489	0.0203998	1.6112
k__Fungi	p__Basidiomycota	c__Cystobasidiomycetes	o__Cystobasidiomycetes_ord_Incertae_sedis	f__Microsporomycetaceae		0	0	5	0	0	0	0	0	0	0	0	0	0	0	0		0	0	0.00504755	0	0	0	0	0	0	0	0	0	0	0	0		0.00100951	0	0
k__Fungi	p__Basidiomycota	c__Cystobasidiomycetes	o__Cystobasidiomycetes_ord_Incertae_sedis	f__Symmetrosporaceae		42	0	9	68	10	118	350	327	18	43	179	225	283	40	0		0.0302502	0	0.00908559	0.1852	0.0770951	0.100534	0.199588	0.290853	0.0908953	0.157267	0.136171	0.165049	0.23918	0.18434	0		0.0603262	0.167828	0.144948
k__Fungi	p__Basidiomycota	c__Cystobasidiomycetes	o__Erythrobasidiales	f__Erythrobasidiaceae		41	34	31	13	0	91	66	0	0	0	85	547	152	26	16		0.02953	0.0362006	0.0312948	0.0354059	0	0.0775306	0.0376366	0	0	0	0.0646624	0.401253	0.128464	0.119821	0.0769897		0.0264863	0.0230335	0.158238
k__Fungi	p__Basidiomycota	c__Cystobasidiomycetes	o__Erythrobasidiales	f__unidentified		8	0	0	10	0	11	0	0	0	0	0	14	0	0	0		0.00576195	0	0	0.0272353	0	0.00937183	0	0	0	0	0	0.0102697	0	0	0		0.00659946	0.00187437	0.00205395
k__Fungi	p__Basidiomycota	c__Cystobasidiomycetes	o__unidentified	f__unidentified		10	0	2	0	0	995	367	146	0	0	0	30	27	0	0		0.00720243	0	0.00201902	0	0	0.847725	0.209283	0.129861	0	0	0	0.0220066	0.0228193	0	0		0.00184429	0.237374	0.00896517
k__Fungi	p__Basidiomycota	c__Dacrymycetes	o__Dacrymycetales	f__Dacrymycetaceae		0	4	0	0	0	0	0	0	0	0	0	0	0	0	0		0	0.0042589	0	0	0	0	0	0	0	0	0	0	0	0	0		0.00085178	0	0
k__Fungi	p__Basidiomycota	c__Exobasidiomycetes	o__Entylomatales	f__Entylomataceae		88	62	51	0	0	0	9	0	0	0	0	38	25	0	8		0.0633814	0.0660129	0.051485	0	0	0	0.00513227	0	0	0	0	0.027875	0.021129	0	0.0384949		0.0361759	0.00102645	0.0174998
k__Fungi	p__Basidiomycota	c__Exobasidiomycetes	o__Entylomatales	f__Entylomatales_fam_Incertae_sedis		7148	5238	5742	2884	618	1550	658	63	0	63	64	2046	649	27	35		5.1483	5.57703	5.7966	7.85467	4.76447	1.32058	0.375226	0.0560359	0	0.230415	0.048687	1.50085	0.548508	0.12443	0.168415		5.82822	0.396451	0.478177
k__Fungi	p__Basidiomycota	c__Exobasidiomycetes	o__Entylomatales	f__unidentified		1906	1350	1417	819	220	449	261	57	0	29	29	3600	1216	53	264		1.37278	1.43738	1.43048	2.23057	1.69609	0.382541	0.148836	0.0506991	0	0.106064	0.0220613	2.64079	1.02771	0.244251	1.27033		1.63346	0.137628	1.04103
k__Fungi	p__Basidiomycota	c__Exobasidiomycetes	o__Exobasidiales	f__Exobasidiaceae		36704	23004	25736	11129	2611	2726	395	18	0	14	17	6944	2401	76	2765		26.4358	24.4929	25.9807	30.3102	20.1295	2.32251	0.22525	0.0160102	0	0.0512033	0.0129325	5.09378	2.02923	0.350247	13.3048		25.4698	0.522995	4.15819
k__Fungi	p__Basidiomycota	c__Exobasidiomycetes	o__Golubeviales	f__Golubeviaceae		1105	594	803	90	0	97	50	5	0	0	0	233	116	21	81		0.795869	0.632446	0.810636	0.245118	0	0.0826425	0.0285126	0.00444729	0	0	0	0.170918	0.0980384	0.0967787	0.38976		0.496814	0.0231205	0.151099
k__Fungi	p__Basidiomycota	c__Exobasidiomycetes	o__Microstromatales	f__Microstromataceae		0	0	0	0	0	0	163	129	0	44	199	120	1663	326	555		0	0	0	0	0	0	0.0929511	0.11474	0	0.160925	0.151386	0.0880262	1.4055	1.50237	2.67058		0	0.0737232	1.16357
k__Fungi	p__Basidiomycota	c__Exobasidiomycetes	o__Microstromatales	f__Microstromatales_fam_Incertae_sedis		0	0	3	0	0	307	1129	77	0	66	2251	3088	3162	92	753		0	0	0.00302853	0	0	0.261559	0.643815	0.0684883	0	0.241387	1.71241	2.26521	2.67239	0.423983	3.62333		0.000605706	0.24305	2.13946
k__Fungi	p__Basidiomycota	c__Exobasidiomycetes	o__Microstromatales	f__unidentified		0	0	0	0	0	11	0	7	0	0	0	0	0	26	0		0	0	0	0	0	0.00937183	0	0.00622621	0	0	0	0	0	0.119821	0		0	0.00311961	0.0239642
k__Fungi	p__Basidiomycota	c__Exobasidiomycetes	o__Tilletiales	f__Tilletiaceae		32	30	24	0	0	0	0	0	0	0	5	4	4	0	0		0.0230478	0.0319417	0.0242282	0	0	0	0	0	0	0	0.00380367	0.00293421	0.00338063	0	0		0.0158435	0	0.0020237
k__Fungi	p__Basidiomycota	c__Microbotryomycetes	__	__		590	300	335	414	86	0	49	0	0	9	0	0	0	0	0		0.424943	0.319417	0.338186	1.12754	0.663018	0	0.0279424	0	0	0.0329164	0	0	0	0	0		0.574621	0.0121718	0
k__Fungi	p__Basidiomycota	c__Microbotryomycetes	o__Kriegeriales	f__Kriegeriaceae		603	376	450	207	27	0	0	0	0	0	0	0	0	0	0		0.434307	0.400336	0.454279	0.563772	0.208157	0	0	0	0	0	0	0	0	0	0		0.41217	0	0
k__Fungi	p__Basidiomycota	c__Microbotryomycetes	o__Leucosporidiales	f__Leucosporidiaceae		0	0	0	0	0	52	0	0	0	0	11	22	44	0	0		0	0	0	0	0	0.0443032	0	0	0	0	0.00836807	0.0161381	0.037187	0	0		0	0.00886064	0.0123386
k__Fungi	p__Basidiomycota	c__Microbotryomycetes	o__Microbotryales	f__Ustilentylomataceae		0	3	0	0	0	14	0	0	0	0	0	0	0	0	0		0	0.00319417	0	0	0	0.0119278	0	0	0	0	0	0	0	0	0		0.000638835	0.00238556	0
k__Fungi	p__Basidiomycota	c__Microbotryomycetes	o__Microbotryomycetes_ord_Incertae_sedis	f__Chrysozymaceae		2362	1594	1693	1420	80	75	18	0	0	10	0	186	61	0	46		1.70121	1.69717	1.7091	3.86742	0.61676	0.0638989	0.0102645	0	0	0.0365738	0	0.136441	0.0515547	0	0.221345		1.91833	0.0221474	0.0818681
k__Fungi	p__Basidiomycota	c__Microbotryomycetes	o__Microbotryomycetes_ord_Incertae_sedis	f__Microbotryomycetes_fam_Incertae_sedis		622	490	517	880	0	2621	4754	2466	0	0	96	1581	481	996	795		0.447991	0.521715	0.521916	2.39671	0	2.23305	2.71098	2.1934	0	0	0.0730305	1.15975	0.406521	4.59007	3.82543		0.777667	1.42749	2.01096
k__Fungi	p__Basidiomycota	c__Microbotryomycetes	o__Sporidiobolales	__		72	68	53	125	0	8	22	0	0	0	0	0	0	0	0		0.0518575	0.0724013	0.053504	0.340442	0	0.00681588	0.0125455	0	0	0	0	0	0	0	0		0.103641	0.00387229	0
k__Fungi	p__Basidiomycota	c__Microbotryomycetes	o__Sporidiobolales	f__Sporidiobolaceae		136	106	187	907	0	383	378	557	28	214	231	978	398	195	394		0.0979531	0.112861	0.188778	2.47025	0	0.32631	0.215555	0.495428	0.141393	0.782679	0.17573	0.717414	0.336373	0.898659	1.89587		0.573968	0.392273	0.804809
k__Fungi	p__Basidiomycota	c__Microbotryomycetes	o__Sporidiobolales	f__unidentified		0	0	0	0	0	0	0	0	0	0	0	7	0	0	0		0	0	0	0	0	0	0	0	0	0	0	0.00513486	0	0	0		0	0	0.00102697
k__Fungi	p__Basidiomycota	c__Microbotryomycetes	o__unidentified	f__unidentified		94	74	70	0	0	0	0	0	0	0	0	0	0	0	0		0.0677029	0.0787896	0.0706657	0	0	0	0	0	0	0	0	0	0	0	0		0.0434316	0	0
k__Fungi	p__Basidiomycota	c__Pucciniomycetes	o__Pucciniales	f__Pucciniastraceae		0	0	0	19	0	0	0	0	0	0	0	0	0	0	0		0	0	0	0.0517471	0	0	0	0	0	0	0	0	0	0	0		0.0103494	0	0
k__Fungi	p__Basidiomycota	c__Pucciniomycetes	o__Septobasidiales	f__Septobasidiaceae		18	10	11	0	0	0	0	0	0	0	0	0	5	0	0		0.0129644	0.0106472	0.0111046	0	0	0	0	0	0	0	0	0	0.00422579	0	0		0.00694325	0	0.000845159
k__Fungi	p__Basidiomycota	c__Spiculogloeomycetes	o__Spiculogloeales	f__Spiculogloeaceae		127	42	104	0	0	14	10	0	0	0	0	9	0	0	0		0.0914709	0.0447184	0.104989	0	0	0.0119278	0.00570252	0	0	0	0	0.00660197	0	0	0		0.0482357	0.00352606	0.00132039
k__Fungi	p__Basidiomycota	c__Spiculogloeomycetes	o__unidentified	f__unidentified		132	108	27	0	0	12	0	3	0	0	0	0	0	0	0		0.0950721	0.11499	0.0272568	0	0	0.0102238	0	0.00266837	0	0	0	0	0	0	0		0.0474638	0.00257844	0
k__Fungi	p__Basidiomycota	c__Tremellomycetes	__	__		11	12	0	0	0	23	0	0	0	0	40	98	110	0	65		0.00792267	0.0127767	0	0	0	0.0195956	0	0	0	0	0.0304294	0.0718881	0.0929674	0	0.312771		0.00413987	0.00391913	0.101611
k__Fungi	p__Basidiomycota	c__Tremellomycetes	o__Cystofilobasidiales	f__Cystofilobasidiaceae		0	9	0	5	0	1134	68	2260	0	0	60	358	295	71	0		0	0.00958252	0	0.0136177	0	0.966151	0.0387772	2.01018	0	0	0.045644	0.262612	0.249322	0.327204	0		0.00464004	0.603021	0.176956
k__Fungi	p__Basidiomycota	c__Tremellomycetes	o__Cystofilobasidiales	f__Cystofilobasidiales_fam_Incertae_sedis		3	0	0	0	0	0	6	0	0	0	10	21	0	0	0		0.00216073	0	0	0	0	0	0.00342151	0	0	0	0.00760734	0.0154046	0	0	0		0.000432146	0.000684303	0.00460239
k__Fungi	p__Basidiomycota	c__Tremellomycetes	o__Cystofilobasidiales	f__Mrakiaceae		1541	693	912	611	179	86	210	164	0	0	117	107	147	0	0		1.10989	0.737854	0.920673	1.66408	1.38	0.0732707	0.119753	0.145871	0	0	0.0890059	0.0784901	0.124238	0	0		1.1625	0.067779	0.0583468
k__Fungi	p__Basidiomycota	c__Tremellomycetes	o__Cystofilobasidiales	f__unidentified		0	3	0	0	0	0	0	0	0	0	0	0	0	0	0		0	0.00319417	0	0	0	0	0	0	0	0	0	0	0	0	0		0.000638835	0	0
k__Fungi	p__Basidiomycota	c__Tremellomycetes	o__Filobasidiales	f__Filobasidiaceae		47	14	27	0	0	502	1986	1916	0	85	12417	2016	7926	1838	75		0.0338514	0.0149061	0.0272568	0	0	0.427696	1.13252	1.7042	0	0.310877	9.44603	1.47884	6.69873	8.47044	0.360889		0.0152029	0.715059	5.29099
k__Fungi	p__Basidiomycota	c__Tremellomycetes	o__Filobasidiales	f__Piskurozymaceae		532	322	312	60	15	10	182	0	0	0	0	85	29	0	0		0.383169	0.342841	0.314967	0.163412	0.115643	0.00851985	0.103786	0	0	0	0	0.0623519	0.0245096	0	0		0.264006	0.0224612	0.0173723
k__Fungi	p__Basidiomycota	c__Tremellomycetes	o__Filobasidiales	f__unidentified		0	0	0	0	0	11	55	6	0	0	32	1146	558	8	0		0	0	0	0	0	0.00937183	0.0313639	0.00533675	0	0	0.0243435	0.840651	0.471598	0.0368681	0		0	0.00921449	0.274692
k__Fungi	p__Basidiomycota	c__Tremellomycetes	o__Holtermanniales	f__Holtermanniales_fam_Incertae_sedis		0	0	0	0	0	17	32	159	0	0	90	72	52	79	26		0	0	0	0	0	0.0144837	0.0182481	0.141424	0	0	0.0684661	0.0528157	0.0439482	0.364072	0.125108		0	0.0348311	0.130882
k__Fungi	p__Basidiomycota	c__Tremellomycetes	o__Tremellales	__		496	290	299	189	87	14	32	4	0	16	139	108	353	376	491		0.357241	0.30877	0.301843	0.514748	0.670727	0.0119278	0.0182481	0.00355783	0	0.058518	0.105742	0.0792236	0.298341	1.7328	2.36262		0.430666	0.0184503	0.915745
k__Fungi	p__Basidiomycota	c__Tremellomycetes	o__Tremellales	f__Bulleraceae		247	124	108	0	0	120	1246	220	0	0	3396	3935	5202	209	0		0.1779	0.132026	0.109027	0	0	0.102238	0.710534	0.195681	0	0	2.58345	2.88653	4.39651	0.963178	0		0.0837906	0.201691	2.16593
k__Fungi	p__Basidiomycota	c__Tremellomycetes	o__Tremellales	f__Bulleribasidiaceae		1339	886	839	833	309	1578	4856	1974	12	247	15069	14620	11423	998	1812		0.964406	0.943346	0.846979	2.2687	2.38224	1.34443	2.76914	1.75579	0.0605969	0.903372	11.4635	10.7245	9.65425	4.59929	8.71908		1.48113	1.36667	9.03213
k__Fungi	p__Basidiomycota	c__Tremellomycetes	o__Tremellales	f__Cryptococcaceae		0	43	69	43	0	1728	308	184	0	0	190	533	508	0	64		0	0.0457832	0.0696562	0.117112	0	1.47223	0.175638	0.16366	0	0	0.144539	0.390983	0.429341	0	0.307959		0.0465103	0.362306	0.254564
k__Fungi	p__Basidiomycota	c__Tremellomycetes	o__Tremellales	f__Cuniculitremaceae		0	13	0	0	0	0	0	0	0	0	0	0	0	0	0		0	0.0138414	0	0	0	0	0	0	0	0	0	0	0	0	0		0.00276828	0	0
k__Fungi	p__Basidiomycota	c__Tremellomycetes	o__Tremellales	f__Phaeotremellaceae		48	25	10	13	8	0	83	0	0	11	35	57	70	17	32		0.0345717	0.0266181	0.0100951	0.0354059	0.061676	0	0.0473309	0	0	0.0402311	0.0266257	0.0418125	0.0591611	0.0783446	0.153979		0.0336734	0.0175124	0.0719847
k__Fungi	p__Basidiomycota	c__Tremellomycetes	o__Tremellales	f__Rhynchogastremataceae		0	6	2	0	0	32	139	192	12	0	207	236	107	88	15		0	0.00638835	0.00201902	0	0	0.0272635	0.0792651	0.170776	0.0605969	0	0.157472	0.173118	0.090432	0.405549	0.0721778		0.00168147	0.0675803	0.17975
k__Fungi	p__Basidiomycota	c__Tremellomycetes	o__Tremellales	f__Sirobasidiaceae		0	0	0	0	0	0	0	0	0	0	0	22	10	0	0		0	0	0	0	0	0	0	0	0	0	0	0.0161381	0.00845159	0	0		0	0	0.00491795
k__Fungi	p__Basidiomycota	c__Tremellomycetes	o__Tremellales	f__Tremellaceae		225	112	131	250	0	280	779	182	50	234	171	928	428	39	100		0.162055	0.119249	0.132246	0.680884	0	0.238556	0.444226	0.161881	0.252487	0.855826	0.130086	0.680736	0.361728	0.179732	0.481186		0.218887	0.390595	0.366693
k__Fungi	p__Basidiomycota	c__Tremellomycetes	o__Tremellales	f__Trimorphomycetaceae		0	0	0	0	0	2	12	4	0	0	19	5	10	0	0		0	0	0	0	0	0.00170397	0.00684303	0.00355783	0	0	0.0144539	0.00366776	0.00845159	0	0		0	0.00242097	0.00531466
k__Fungi	p__Basidiomycota	c__Tremellomycetes	o__Tremellales	f__unidentified		80	32	41	75	17	80	152	34	0	0	1074	1106	2564	97	98		0.0576195	0.0340712	0.0413899	0.204265	0.131062	0.0681588	0.0866783	0.0302416	0	0	0.817028	0.811308	2.16699	0.447025	0.471562		0.0936814	0.0370157	0.942782
k__Fungi	p__Basidiomycota	c__Tremellomycetes	o__Trichosporonales	f__Tetragoniomycetaceae		4	0	0	0	0	0	0	0	0	0	0	0	0	0	0		0.00288097	0	0	0	0	0	0	0	0	0	0	0	0	0	0		0.000576195	0	0
k__Fungi	p__Basidiomycota	c__Tremellomycetes	o__unidentified	f__unidentified		19	14	33	18	0	179	266	18	0	0	74	218	75	7	0		0.0136846	0.0149061	0.0333138	0.0490236	0	0.152505	0.151687	0.0160102	0	0	0.0562943	0.159914	0.0633869	0.0322596	0		0.0221856	0.0640405	0.062371
k__Fungi	p__Basidiomycota	c__Ustilaginomycetes	o__Ustilaginales	f__Ustilaginaceae		2564	1565	2184	3535	7	268	52	4	0	0	9	0	0	36	18		1.8467	1.66629	2.20477	9.62769	0.0539665	0.228332	0.0296531	0.00355783	0	0	0.00684661	0	0	0.165906	0.0866134		3.07989	0.0523086	0.0518733
k__Fungi	p__Basidiomycota	c__Ustilaginomycetes	o__Ustilaginales	f__Ustilaginales_fam_Incertae_sedis		886	496	579	922	10	0	0	0	0	0	0	0	0	0	0		0.638135	0.528103	0.584506	2.5111	0.0770951	0	0	0	0	0	0	0	0	0	0		0.867788	0	0
k__Fungi	p__Basidiomycota	c__unidentified	o__unidentified	f__unidentified		52	32	27	13	0	0	0	0	0	0	0	0	0	0	0		0.0374526	0.0340712	0.0272568	0.0354059	0	0	0	0	0	0	0	0	0	0	0		0.0268373	0	0
k__Fungi	p__Chytridiomycota	__	__	__		0	0	0	0	0	3	0	0	0	0	0	0	0	0	0		0	0	0	0	0	0.00255595	0	0	0	0	0	0	0	0	0		0	0.000511191	0
k__Fungi	p__Chytridiomycota	c__Spizellomycetes	o__Spizellomycetales	f__Powellomycetaceae		5	16	11	0	0	31	123	100	0	0	9	0	16	0	0		0.00360122	0.0170356	0.0111046	0	0	0.0264115	0.070141	0.0889458	0	0	0.00684661	0	0.0135225	0	0		0.00634828	0.0370997	0.00407383
k__Fungi	p__Chytridiomycota	c__Spizellomycetes	o__Spizellomycetales	f__Spizellomycetaceae		0	0	0	0	0	0	0	0	0	0	0	2	0	0	0		0	0	0	0	0	0	0	0	0	0	0	0.0014671	0	0	0		0	0	0.000293421
k__Fungi	p__Chytridiomycota	c__Spizellomycetes	o__Spizellomycetales	f__unidentified		0	0	0	0	0	3	0	0	0	0	0	0	0	0	0		0	0	0	0	0	0.00255595	0	0	0	0	0	0	0	0	0		0	0.000511191	0
k__Fungi	p__Chytridiomycota	c__unidentified	o__unidentified	f__unidentified		0	0	0	0	0	86	0	15	0	0	0	0	0	0	0		0	0	0	0	0	0.0732707	0	0.0133419	0	0	0	0	0	0	0		0	0.0173225	0
k__Fungi	p__Mortierellomycota	c__Mortierellomycetes	o__Mortierellales	f__Mortierellaceae		0	0	0	4	0	41	0	0	0	0	0	0	0	0	0		0	0	0	0.0108941	0	0.0349314	0	0	0	0	0	0	0	0	0		0.00217883	0.00698627	0
k__Fungi	p__Mucoromycota	c__Mucoromycetes	o__Mucorales	f__Mucoraceae		0	0	0	0	0	0	5	0	0	0	0	207	61	0	0		0	0	0	0	0	0	0.00285126	0	0	0	0	0.151845	0.0515547	0	0		0	0.000570252	0.04068

## Sheet: Genus
Kingdom	Phylum	Class	Order	Family	Genus		Reads																							Ratio (%)									Average ratio (%)
							VVI1	VVI2	VVI3	VVI4	VVI5	RC1	RC2	RC3	RC4	RC5	SA1	SA2	SA3	SA4	SA5		VVI1	VVI2	VVI3	VVI4	VVI5	RC1	RC2	RC3	RC4	RC5	SA1	SA2	SA3	SA4	SA5		VVI	RC	SA
k__Fungi	p__Ascomycota	__	__	__	__		5401	3752	3604	316	836	223	594	284	0	0	2311	3196	8199	268	253		3.89003	3.99485	3.63827	0.860637	6.44515	0.189993	0.33873	0.252606	0	0	1.75806	2.34443	6.92945	1.23508	1.2174		3.76579	0.156266	2.69688
k__Fungi	p__Ascomycota	c__Arthoniomycetes	o__Lichenostigmatales	f__Phaeococcomycetaceae	g__Phaeococcomyces		38	29	0	61	15	36	0	0	0	0	57	0	0	0	0		0.0273692	0.030877	0	0.166136	0.115643	0.0306714	0	0	0	0	0.0433618	0	0	0	0		0.0680049	0.00613429	0.00867237
k__Fungi	p__Ascomycota	c__Arthoniomycetes	o__Lichenostigmatales	f__unidentified	g__unidentified		100	73	69	38	16	177	0	0	0	0	0	0	0	0	0		0.0720243	0.0777249	0.0696562	0.103494	0.123352	0.150801	0	0	0	0	0	0	0	0	0		0.0892504	0.0301603	0
k__Fungi	p__Ascomycota	c__Dothideomycetes	__	__	__		4676	3652	3342	339	2735	9	45	11	0	0	0	43	23	0	48		3.36786	3.88837	3.37378	0.923278	21.0855	0.00766786	0.0256614	0.00978404	0	0	0	0.0315427	0.0194386	0	0.230969		6.52776	0.00862265	0.0563901
k__Fungi	p__Ascomycota	c__Dothideomycetes	o__Acrospermales	f__Acrospermaceae	g__Acrospermum		15	0	0	0	0	0	0	0	0	0	2	0	0	0	0		0.0108036	0	0	0	0	0	0	0	0	0	0.00152147	0	0	0	0		0.00216073	0	0.000304294
k__Fungi	p__Ascomycota	c__Dothideomycetes	o__Botryosphaeriales	f__Botryosphaeriaceae	g__Botryosphaeria		0	0	0	0	0	0	0	3	0	0	0	38	0	0	0		0	0	0	0	0	0	0	0.00266837	0	0	0	0.027875	0	0	0		0	0.000533675	0.00557499
k__Fungi	p__Ascomycota	c__Dothideomycetes	o__Botryosphaeriales	f__Botryosphaeriaceae	g__Diplodia		52	19	18	0	0	8	0	0	0	0	12	181	43	0	0		0.0374526	0.0202298	0.0181712	0	0	0.00681588	0	0	0	0	0.00912881	0.132773	0.0363418	0	0		0.0151707	0.00136318	0.0356487
k__Fungi	p__Ascomycota	c__Dothideomycetes	o__Botryosphaeriales	f__Botryosphaeriaceae	g__Dothiorella		0	0	0	0	0	0	0	7	0	0	0	0	0	0	0		0	0	0	0	0	0	0	0.00622621	0	0	0	0	0	0	0		0	0.00124524	0
k__Fungi	p__Ascomycota	c__Dothideomycetes	o__Botryosphaeriales	f__Phyllostictaceae	g__Phyllosticta		74	52	57	0	0	0	0	0	0	0	0	0	0	0	0		0.053298	0.0553657	0.057542	0	0	0	0	0	0	0	0	0	0	0	0		0.0332411	0	0
k__Fungi	p__Ascomycota	c__Dothideomycetes	o__Capnodiales	__	__		190	126	100	0	0	62	4	8	0	0	2	32	28	0	0		0.136846	0.134155	0.100951	0	0	0.0528231	0.00228101	0.00711567	0	0	0.00152147	0.0234737	0.0236644	0	0		0.0743905	0.0124439	0.00973191
k__Fungi	p__Ascomycota	c__Dothideomycetes	o__Capnodiales	f__Capnodiales_fam_Incertae_sedis	g__Arthrocatena		0	0	0	0	0	0	0	0	0	0	3	0	15	0	0		0	0	0	0	0	0	0	0	0	0	0.0022822	0	0.0126774	0	0		0	0	0.00299192
k__Fungi	p__Ascomycota	c__Dothideomycetes	o__Capnodiales	f__Capnodiales_fam_Incertae_sedis	g__Eriosporella		0	4	0	0	0	0	0	0	0	0	0	0	0	0	0		0	0.0042589	0	0	0	0	0	0	0	0	0	0	0	0	0		0.00085178	0	0
k__Fungi	p__Ascomycota	c__Dothideomycetes	o__Capnodiales	f__Capnodiales_fam_Incertae_sedis	g__Microcyclospora		2086	1577	1485	0	0	33	36	0	0	0	27	1194	455	0	0		1.50243	1.67907	1.49912	0	0	0.0281155	0.0205291	0	0	0	0.0205398	0.875861	0.384547	0	0		0.936124	0.00972892	0.25619
k__Fungi	p__Ascomycota	c__Dothideomycetes	o__Capnodiales	f__Capnodiales_fam_Incertae_sedis	g__Phaeotheca		0	0	0	0	0	14	0	0	0	0	0	0	0	0	0		0	0	0	0	0	0.0119278	0	0	0	0	0	0	0	0	0		0	0.00238556	0
k__Fungi	p__Ascomycota	c__Dothideomycetes	o__Capnodiales	f__Cladosporiaceae	__		0	0	0	0	0	13	69	0	0	0	0	0	17	0	0		0	0	0	0	0	0.0110758	0.0393474	0	0	0	0	0	0.0143677	0	0		0	0.0100846	0.00287354
k__Fungi	p__Ascomycota	c__Dothideomycetes	o__Capnodiales	f__Cladosporiaceae	g__Cladosporium		2814	2050	1937	196	277	9118	17496	7145	192	359	6952	7714	4201	562	486		2.02676	2.18269	1.95542	0.533813	2.13553	7.7684	9.97713	6.35518	0.96955	1.313	5.28862	5.65862	3.55051	2.58998	2.33856		1.76684	5.27665	3.88526
k__Fungi	p__Ascomycota	c__Dothideomycetes	o__Capnodiales	f__Cladosporiaceae	g__unidentified		0	0	0	0	46	0	0	0	0	0	4	27	0	0	0		0	0	0	0	0.354637	0	0	0	0	0	0.00304294	0.0198059	0	0	0		0.0709275	0	0.00456977
k__Fungi	p__Ascomycota	c__Dothideomycetes	o__Capnodiales	f__Dissoconiaceae	g__Dissoconium		0	16	0	0	0	232	1317	133	0	0	218	3485	1201	99	61		0	0.0170356	0	0	0	0.19766	0.751022	0.118298	0	0	0.16584	2.55643	1.01504	0.456242	0.293523		0.00340712	0.213396	0.897414
k__Fungi	p__Ascomycota	c__Dothideomycetes	o__Capnodiales	f__Dissoconiaceae	g__Pseudoveronaea		0	0	0	0	0	0	0	0	0	0	0	22	0	0	0		0	0	0	0	0	0	0	0	0	0	0	0.0161381	0	0	0		0	0	0.00322763
k__Fungi	p__Ascomycota	c__Dothideomycetes	o__Capnodiales	f__Dissoconiaceae	g__Ramichloridium		63	35	25	0	26	32	0	0	0	0	0	20	5	0	0		0.0453753	0.0372654	0.0252377	0	0.200447	0.0272635	0	0	0	0	0	0.014671	0.00422579	0	0		0.0616651	0.0054527	0.00377937
k__Fungi	p__Ascomycota	c__Dothideomycetes	o__Capnodiales	f__Dissoconiaceae	g__Uwebraunia		0	0	0	0	0	106	79	0	0	0	0	218	78	0	0		0	0	0	0	0	0.0903104	0.0450499	0	0	0	0	0.159914	0.0659224	0	0		0	0.0270721	0.0451673
k__Fungi	p__Ascomycota	c__Dothideomycetes	o__Capnodiales	f__Extremaceae	g__unidentified		24	0	15	4	44	15	67	0	0	0	0	11	0	0	0		0.0172858	0	0.0151426	0.0108941	0.339218	0.0127798	0.0382069	0	0	0	0	0.00806907	0	0	0		0.0765082	0.0101973	0.00161381
k__Fungi	p__Ascomycota	c__Dothideomycetes	o__Capnodiales	f__Mycosphaerellaceae	__		45	0	0	21	0	18	54	6	0	0	23	802	277	0	38		0.0324109	0	0	0.0571942	0	0.0153357	0.0307936	0.00533675	0	0	0.0174969	0.588309	0.234109	0	0.182851		0.017921	0.0102932	0.204553
k__Fungi	p__Ascomycota	c__Dothideomycetes	o__Capnodiales	f__Mycosphaerellaceae	g__Cercospora		0	0	0	0	0	5	0	0	0	0	0	0	0	0	0		0	0	0	0	0	0.00425992	0	0	0	0	0	0	0	0	0		0	0.000851985	0
k__Fungi	p__Ascomycota	c__Dothideomycetes	o__Capnodiales	f__Mycosphaerellaceae	g__Geastrumia		0	0	0	0	0	5	0	0	0	0	0	5	0	0	0		0	0	0	0	0	0.00425992	0	0	0	0	0	0.00366776	0	0	0		0	0.000851985	0.000733552
k__Fungi	p__Ascomycota	c__Dothideomycetes	o__Capnodiales	f__Mycosphaerellaceae	g__Mycosphaerelloides		0	0	0	0	0	0	0	0	0	0	0	40	0	0	0		0	0	0	0	0	0	0	0	0	0	0	0.0293421	0	0	0		0	0	0.00586842
k__Fungi	p__Ascomycota	c__Dothideomycetes	o__Capnodiales	f__Mycosphaerellaceae	g__Microcyclosporella		35	0	8	0	0	125	95	0	0	0	10	15115	4680	0	0		0.0252085	0	0.00807608	0	0	0.106498	0.054174	0	0	0	0.00760734	11.0876	3.95534	0	0		0.00665692	0.0321344	3.01012
k__Fungi	p__Ascomycota	c__Dothideomycetes	o__Capnodiales	f__Mycosphaerellaceae	g__Paramycosphaerella		132	110	82	0	0	0	0	0	0	0	0	32	18	0	0		0.0950721	0.11712	0.0827798	0	0	0	0	0	0	0	0	0.0234737	0.0152129	0	0		0.0589943	0	0.0077373
k__Fungi	p__Ascomycota	c__Dothideomycetes	o__Capnodiales	f__Mycosphaerellaceae	g__Ramularia		615	423	338	82	71	164	826	54	0	0	573	2089	678	151	632		0.44295	0.450379	0.341214	0.22333	0.547375	0.139725	0.471028	0.0480307	0	0	0.435901	1.53239	0.573017	0.695885	3.04109		0.401049	0.131757	1.25566
k__Fungi	p__Ascomycota	c__Dothideomycetes	o__Capnodiales	f__Mycosphaerellaceae	g__Scleroramularia		0	0	0	0	0	0	0	0	0	0	0	61	18	0	0		0	0	0	0	0	0	0	0	0	0	0	0.0447467	0.0152129	0	0		0	0	0.0119919
k__Fungi	p__Ascomycota	c__Dothideomycetes	o__Capnodiales	f__Mycosphaerellaceae	g__Septoria		0	0	0	0	0	0	0	0	0	0	297	1543	888	0	523		0	0	0	0	0	0	0	0	0	0	0.225938	1.13187	0.750501	0	2.5166		0	0	0.924982
k__Fungi	p__Ascomycota	c__Dothideomycetes	o__Capnodiales	f__Mycosphaerellaceae	g__Sphaerulina		183	117	127	57	0	64	183	47	0	0	53	135	68	32	62		0.131804	0.124573	0.128208	0.155241	0	0.054527	0.104356	0.0418045	0	0	0.0403189	0.0990295	0.0574708	0.147472	0.298335		0.107965	0.0401375	0.128525
k__Fungi	p__Ascomycota	c__Dothideomycetes	o__Capnodiales	f__Mycosphaerellaceae	g__Xenosonderhenia		1215	907	914	0	513	94	95	0	0	0	0	182	66	0	0		0.875095	0.965705	0.922692	0	3.95498	0.0800866	0.054174	0	0	0	0	0.133506	0.0557805	0	0		1.34369	0.0268521	0.0378574
k__Fungi	p__Ascomycota	c__Dothideomycetes	o__Capnodiales	f__Mycosphaerellaceae	g__Zymoseptoria		9253	6028	6221	499	188	0	20	0	0	0	0	0	13	0	0		6.66441	6.41816	6.28016	1.35904	1.44939	0	0.011405	0	0	0	0	0	0.0109871	0	0		4.43423	0.00228101	0.00219741
k__Fungi	p__Ascomycota	c__Dothideomycetes	o__Capnodiales	f__Neodevriesiaceae	g__Neodevriesia		0	0	0	0	0	0	42	0	0	0	0	0	2	0	8		0	0	0	0	0	0	0.0239506	0	0	0	0	0	0.00169032	0	0.0384949		0	0.00479012	0.00803703
k__Fungi	p__Ascomycota	c__Dothideomycetes	o__Capnodiales	f__Schizothyriaceae	g__Zygophiala		39	54	67	0	0	19	94	0	0	0	7	1627	573	0	0		0.0280895	0.0574951	0.0676371	0	0	0.0161877	0.0536037	0	0	0	0.00532514	1.19349	0.484276	0	0		0.0306444	0.0139583	0.336618
k__Fungi	p__Ascomycota	c__Dothideomycetes	o__Capnodiales	f__Teratosphaeriaceae	__		0	0	0	0	0	0	13	0	0	0	0	0	7	0	0		0	0	0	0	0	0	0.00741328	0	0	0	0	0	0.00591611	0	0		0	0.00148266	0.00118322
k__Fungi	p__Ascomycota	c__Dothideomycetes	o__Capnodiales	f__Teratosphaeriaceae	g__Apenidiella		17	0	14	0	0	53	111	14	0	0	33	1032	358	0	14		0.0122441	0	0.0141331	0	0	0.0451552	0.063298	0.0124524	0	0	0.0251042	0.757026	0.302567	0	0.067366		0.00527545	0.0241811	0.230413
k__Fungi	p__Ascomycota	c__Dothideomycetes	o__Capnodiales	f__Teratosphaeriaceae	g__Capnobotryella		0	0	0	0	0	0	11	0	0	0	0	0	0	0	0		0	0	0	0	0	0	0.00627277	0	0	0	0	0	0	0	0		0	0.00125455	0
k__Fungi	p__Ascomycota	c__Dothideomycetes	o__Capnodiales	f__Teratosphaeriaceae	g__Capnocheirides		0	0	0	0	0	0	0	0	0	0	5	0	0	0	0		0	0	0	0	0	0	0	0	0	0	0.00380367	0	0	0	0		0	0	0.000760734
k__Fungi	p__Ascomycota	c__Dothideomycetes	o__Capnodiales	f__Teratosphaeriaceae	g__Devriesia		83	55	63	0	0	18	17	0	0	0	0	0	13	0	0		0.0597802	0.0585599	0.0635991	0	0	0.0153357	0.00969429	0	0	0	0	0	0.0109871	0	0		0.0363878	0.005006	0.00219741
k__Fungi	p__Ascomycota	c__Dothideomycetes	o__Capnodiales	f__Teratosphaeriaceae	g__Lapidomyces		11	0	14	0	0	0	0	0	0	0	24	0	0	0	0		0.00792267	0	0.0141331	0	0	0	0	0	0	0	0.0182576	0	0	0	0		0.00441116	0	0.00365152
k__Fungi	p__Ascomycota	c__Dothideomycetes	o__Capnodiales	f__Teratosphaeriaceae	g__Neocatenulostroma		31	0	0	12	0	54	0	0	0	0	11	0	0	0	0		0.0223275	0	0	0.0326824	0	0.0460072	0	0	0	0	0.00836807	0	0	0	0		0.011002	0.00920143	0.00167361
k__Fungi	p__Ascomycota	c__Dothideomycetes	o__Capnodiales	f__Teratosphaeriaceae	g__unidentified		160	117	110	36	0	59	61	3	0	0	40	299	156	70	70		0.115239	0.124573	0.111046	0.0980472	0	0.0502671	0.0347854	0.00266837	0	0	0.0304294	0.219332	0.131845	0.322596	0.33683		0.089781	0.0175442	0.208206
k__Fungi	p__Ascomycota	c__Dothideomycetes	o__Capnodiales	f__unidentified	g__unidentified		213	196	130	35	0	54	0	0	0	0	0	9	0	0	0		0.153412	0.208686	0.131236	0.0953237	0	0.0460072	0	0	0	0	0	0.00660197	0	0	0		0.117732	0.00920143	0.00132039
k__Fungi	p__Ascomycota	c__Dothideomycetes	o__Dothideales	__	__		0	0	0	0	0	0	0	0	0	0	5	13	0	0	0		0	0	0	0	0	0	0	0	0	0	0.00380367	0.00953618	0	0	0		0	0	0.00266797
k__Fungi	p__Ascomycota	c__Dothideomycetes	o__Dothideales	f__Aureobasidiaceae	g__Aureobasidium		25	24	23	0	0	13322	17146	43335	3224	4736	34842	5522	12983	3247	1610		0.0180061	0.0255534	0.0232187	0	0	11.3501	9.77754	38.5447	16.2804	17.3213	26.5055	4.05067	10.9727	14.9638	7.74709		0.0133556	18.6548	12.848
k__Fungi	p__Ascomycota	c__Dothideomycetes	o__Dothideales	f__Dothideaceae	__		39	46	47	0	0	0	0	0	0	0	1182	982	1298	0	0		0.0280895	0.0489773	0.047447	0	0	0	0	0	0	0	0.899188	0.720348	1.09702	0	0		0.0249028	0	0.54331
k__Fungi	p__Ascomycota	c__Dothideomycetes	o__Dothideales	f__Dothioraceae	g__Dothiora		30	0	21	60	0	60547	92849	39125	14348	17996	12722	11029	9875	4127	3003		0.0216073	0	0.0211997	0.163412	0	51.5851	52.9473	34.8	72.4537	65.8182	9.67806	8.09034	8.34594	19.0193	14.45		0.0412438	55.5209	11.9167
k__Fungi	p__Ascomycota	c__Dothideomycetes	o__Dothideales	f__Dothioraceae	g__Hormonema		114	93	81	189	230	3969	3	12	13	0	63	3	0	0	0		0.0821077	0.0990194	0.0817703	0.514748	1.77319	3.38153	0.00171076	0.0106735	0.0656466	0	0.0479262	0.00220066	0	0	0		0.510166	0.691912	0.0100254
k__Fungi	p__Ascomycota	c__Dothideomycetes	o__Dothideales	f__Dothioraceae	g__Perusta		0	0	0	0	0	16	0	0	0	0	0	0	0	0	0		0	0	0	0	0	0.0136318	0	0	0	0	0	0	0	0	0		0	0.00272635	0
k__Fungi	p__Ascomycota	c__Dothideomycetes	o__Dothideales	f__Dothioraceae	g__unidentified		0	0	0	0	0	1101	3302	375	146	148	44	0	36	0	0		0	0	0	0	0	0.938035	1.88297	0.333547	0.737262	0.541292	0.0334723	0	0.0304257	0	0		0	0.886622	0.0127796
k__Fungi	p__Ascomycota	c__Dothideomycetes	o__Dothideales	f__unidentified	g__unidentified		33	24	0	0	203	69	58	1871	0	0	1960	46	41	267	0		0.023768	0.0255534	0	0	1.56503	0.0587869	0.0330746	1.66418	0	0	1.49104	0.0337434	0.0346515	1.23047	0		0.32287	0.351208	0.557981
k__Fungi	p__Ascomycota	c__Dothideomycetes	o__Dothideomycetes_ord_Incertae_sedis	f__Dothideomycetes_fam_Incertae_sedis	g__Gonatophragmium		0	0	0	0	0	0	0	0	0	0	0	13	3	0	0		0	0	0	0	0	0	0	0	0	0	0	0.00953618	0.00253548	0	0		0	0	0.00241433
k__Fungi	p__Ascomycota	c__Dothideomycetes	o__Dothideomycetes_ord_Incertae_sedis	f__Dothideomycetes_fam_Incertae_sedis	g__Neocladophialophora		54	33	0	0	0	0	0	0	0	0	0	0	0	0	0		0.0388931	0.0351359	0	0	0	0	0	0	0	0	0	0	0	0	0		0.0148058	0	0
k__Fungi	p__Ascomycota	c__Dothideomycetes	o__Dothideomycetes_ord_Incertae_sedis	f__Dothideomycetes_fam_Incertae_sedis	g__Peltaster		93	56	64	15	900	78	47	2	0	0	10	343	99	163	0		0.0669826	0.0596246	0.0646086	0.040853	6.93856	0.0664548	0.0268019	0.00177892	0	0	0.00760734	0.251608	0.0836707	0.751187	0		1.43412	0.0190071	0.218815
k__Fungi	p__Ascomycota	c__Dothideomycetes	o__Dothideomycetes_ord_Incertae_sedis	f__Dothideomycetes_fam_Incertae_sedis	g__Radulidium		0	0	0	0	0	445	4	0	0	0	4	411	113	0	0		0	0	0	0	0	0.379133	0.00228101	0	0	0	0.00304294	0.30149	0.0955029	0	0		0	0.0762828	0.0800071
k__Fungi	p__Ascomycota	c__Dothideomycetes	o__Myriangiales	__	__		0	0	0	0	0	0	0	0	0	0	12	0	0	0	0		0	0	0	0	0	0	0	0	0	0	0.00912881	0	0	0	0		0	0	0.00182576
k__Fungi	p__Ascomycota	c__Dothideomycetes	o__Myriangiales	f__Elsinoaceae	__		0	0	0	0	0	0	4	0	0	0	35	165	44	0	0		0	0	0	0	0	0	0.00228101	0	0	0	0.0266257	0.121036	0.037187	0	0		0	0.000456202	0.0369697
k__Fungi	p__Ascomycota	c__Dothideomycetes	o__Myriangiales	f__Elsinoaceae	g__Sphaceloma		0	0	0	0	0	0	6	0	0	0	0	0	0	0	0		0	0	0	0	0	0	0.00342151	0	0	0	0	0	0	0	0		0	0.000684303	0
k__Fungi	p__Ascomycota	c__Dothideomycetes	o__Myriangiales	f__Elsinoaceae	g__unidentified		0	0	0	0	0	0	0	0	0	0	0	0	5	18	0		0	0	0	0	0	0	0	0	0	0	0	0	0.00422579	0.0829531	0		0	0	0.0174358
k__Fungi	p__Ascomycota	c__Dothideomycetes	o__Myriangiales	f__Myriangiaceae	g__Anhellia		0	0	0	0	0	2	0	0	0	0	0	0	0	0	0		0	0	0	0	0	0.00170397	0	0	0	0	0	0	0	0	0		0	0.000340794	0
k__Fungi	p__Ascomycota	c__Dothideomycetes	o__Myriangiales	f__Myriangiaceae	g__Myriangium		10	0	0	10	0	0	3	5	0	0	0	7	6	0	0		0.00720243	0	0	0.0272353	0	0	0.00171076	0.00444729	0	0	0	0.00513486	0.00507095	0	0		0.00688755	0.00123161	0.00204116
k__Fungi	p__Ascomycota	c__Dothideomycetes	o__Myriangiales	f__Myriangiales_fam_Incertae_sedis	g__Endosporium		0	0	0	0	0	0	8	0	0	0	0	0	0	0	0		0	0	0	0	0	0	0.00456202	0	0	0	0	0	0	0	0		0	0.000912404	0
k__Fungi	p__Ascomycota	c__Dothideomycetes	o__Myriangiales	f__unidentified	g__unidentified		0	0	0	0	0	0	0	0	0	0	107	7	11	0	7		0	0	0	0	0	0	0	0	0	0	0.0813985	0.00513486	0.00929674	0	0.033683		0	0	0.0259026
k__Fungi	p__Ascomycota	c__Dothideomycetes	o__Mytilinidiales	f__Mytilinidiaceae	g__Lophium		652	579	534	272	34	4	0	0	0	0	3	2	0	0	0		0.469599	0.616476	0.539078	0.740801	0.262123	0.00340794	0	0	0	0	0.0022822	0.0014671	0	0	0		0.525615	0.000681588	0.000749861
k__Fungi	p__Ascomycota	c__Dothideomycetes	o__Mytilinidiales	f__Mytilinidiaceae	g__unidentified		0	0	0	54	0	0	0	0	0	0	0	0	0	0	0		0	0	0	0.147071	0	0	0	0	0	0	0	0	0	0	0		0.0294142	0	0
k__Fungi	p__Ascomycota	c__Dothideomycetes	o__Pleosporales	__	__		296	204	305	28	19	23	210	135	0	0	2535	5251	1763	358	336		0.213192	0.217204	0.3079	0.076259	0.146481	0.0195956	0.119753	0.120077	0	0	1.92846	3.85188	1.49001	1.64985	1.61678		0.192207	0.0518851	2.1074
k__Fungi	p__Ascomycota	c__Dothideomycetes	o__Pleosporales	f__Amorosiaceae	g__Angustimassarina		16	0	12	0	0	6	15	0	0	0	36	58	41	0	0		0.0115239	0	0.0121141	0	0	0.00511191	0.00855378	0	0	0	0.0273864	0.042546	0.0346515	0	0		0.0047276	0.00273314	0.0209168
k__Fungi	p__Ascomycota	c__Dothideomycetes	o__Pleosporales	f__Camarosporidiellaceae	g__Camarosporidiella		0	0	0	0	0	0	0	0	0	0	0	0	3	0	0		0	0	0	0	0	0	0	0	0	0	0	0	0.00253548	0	0		0	0	0.000507095
k__Fungi	p__Ascomycota	c__Dothideomycetes	o__Pleosporales	f__Coniothyriaceae	g__Coniothyrium		0	0	0	0	0	0	0	0	0	0	0	346	92	0	0		0	0	0	0	0	0	0	0	0	0	0	0.253809	0.0777546	0	0		0	0	0.0663127
k__Fungi	p__Ascomycota	c__Dothideomycetes	o__Pleosporales	f__Coniothyriaceae	g__Neoconiothyrium		0	0	0	0	0	0	0	0	0	0	0	8	0	0	0		0	0	0	0	0	0	0	0	0	0	0	0.00586842	0	0	0		0	0	0.00117368
k__Fungi	p__Ascomycota	c__Dothideomycetes	o__Pleosporales	f__Cucurbitariaceae	__		0	0	0	0	0	3	122	0	0	0	0	0	0	0	0		0	0	0	0	0	0.00255595	0.0695708	0	0	0	0	0	0	0	0		0	0.0144253	0
k__Fungi	p__Ascomycota	c__Dothideomycetes	o__Pleosporales	f__Cucurbitariaceae	g__Parafenestella		0	0	0	0	0	0	0	9	0	0	9	0	6	0	0		0	0	0	0	0	0	0	0.00800512	0	0	0.00684661	0	0.00507095	0	0		0	0.00160102	0.00238351
k__Fungi	p__Ascomycota	c__Dothideomycetes	o__Pleosporales	f__Cucurbitariaceae	g__Pyrenochaeta		0	0	0	0	0	0	473	105	0	0	26	0	216	0	0		0	0	0	0	0	0	0.269729	0.0933931	0	0	0.0197791	0	0.182554	0	0		0	0.0726245	0.0404667
k__Fungi	p__Ascomycota	c__Dothideomycetes	o__Pleosporales	f__Dictyosporiaceae	__		0	0	0	0	0	0	0	0	0	0	0	0	2	0	0		0	0	0	0	0	0	0	0	0	0	0	0	0.00169032	0	0		0	0	0.000338063
k__Fungi	p__Ascomycota	c__Dothideomycetes	o__Pleosporales	f__Dictyosporiaceae	g__Pseudocoleophoma		168	173	119	36	0	0	0	0	0	0	0	0	0	0	0		0.121001	0.184197	0.120132	0.0980472	0	0	0	0	0	0	0	0	0	0	0		0.104675	0	0
k__Fungi	p__Ascomycota	c__Dothideomycetes	o__Pleosporales	f__Didymellaceae	__		4353	3504	3347	1390	196	1244	111	192	0	0	1137	167	1266	0	0		3.13522	3.7308	3.37883	3.78571	1.51106	1.05987	0.063298	0.170776	0	0	0.864955	0.122503	1.06997	0	0		3.10832	0.258789	0.411486
k__Fungi	p__Ascomycota	c__Dothideomycetes	o__Pleosporales	f__Didymellaceae	g__Epicoccum		58	81	72	0	0	135	740	593	0	0	4495	2900	4832	0	0		0.0417741	0.0862427	0.0726847	0	0	0.115018	0.421987	0.527449	0	0	3.4195	2.1273	4.08381	0	0		0.0401403	0.212891	1.92612
k__Fungi	p__Ascomycota	c__Dothideomycetes	o__Pleosporales	f__Didymellaceae	g__Neoascochyta		0	0	0	0	0	16	30	15	0	0	18	24	26	15	0		0	0	0	0	0	0.0136318	0.0171076	0.0133419	0	0	0.0136932	0.0176052	0.0219741	0.0691276	0		0	0.00881624	0.02448
k__Fungi	p__Ascomycota	c__Dothideomycetes	o__Pleosporales	f__Didymosphaeriaceae	g__Paraphaeosphaeria		0	0	0	0	7	0	40	16	0	0	0	15	10	0	0		0	0	0	0	0.0539665	0	0.0228101	0.0142313	0	0	0	0.0110033	0.00845159	0	0		0.0107933	0.00740828	0.00389097
k__Fungi	p__Ascomycota	c__Dothideomycetes	o__Pleosporales	f__Didymosphaeriaceae	g__Pseudopithomyces		15	0	12	0	0	36	80	136	0	0	384	160	65	0	204		0.0108036	0	0.0121141	0	0	0.0306714	0.0456202	0.120966	0	0	0.292122	0.117368	0.0549353	0	0.981619		0.00458355	0.0394516	0.289209
k__Fungi	p__Ascomycota	c__Dothideomycetes	o__Pleosporales	f__Lentitheciaceae	__		124	100	64	11	0	0	0	0	0	0	0	0	7	0	0		0.0893102	0.106472	0.0646086	0.0299589	0	0	0	0	0	0	0	0	0.00591611	0	0		0.05807	0	0.00118322
k__Fungi	p__Ascomycota	c__Dothideomycetes	o__Pleosporales	f__Lentitheciaceae	g__Keissleriella		0	0	3	0	0	0	27	0	0	0	2	4	0	0	0		0	0	0.00302853	0	0	0	0.0153968	0	0	0	0.00152147	0.00293421	0	0	0		0.000605706	0.00307936	0.000891135
k__Fungi	p__Ascomycota	c__Dothideomycetes	o__Pleosporales	f__Lentitheciaceae	g__Pleurophoma		86	57	67	0	0	0	0	0	0	0	0	0	0	0	0		0.0619409	0.0606893	0.0676371	0	0	0	0	0	0	0	0	0	0	0	0		0.0380535	0	0
k__Fungi	p__Ascomycota	c__Dothideomycetes	o__Pleosporales	f__Leptosphaeriaceae	__		0	0	0	0	0	0	0	0	0	0	6	17	31	0	0		0	0	0	0	0	0	0	0	0	0	0.0045644	0.0124704	0.0261999	0	0		0	0	0.00864694
k__Fungi	p__Ascomycota	c__Dothideomycetes	o__Pleosporales	f__Leptosphaeriaceae	g__Ampelomyces		0	0	0	0	0	0	54	534	0	0	0	0	0	0	0		0	0	0	0	0	0	0.0307936	0.474971	0	0	0	0	0	0	0		0	0.101153	0
k__Fungi	p__Ascomycota	c__Dothideomycetes	o__Pleosporales	f__Leptosphaeriaceae	g__Leptosphaeria		0	0	0	0	0	0	0	4	0	0	611	10	154	54	14		0	0	0	0	0	0	0	0.00355783	0	0	0.464808	0.00733552	0.130154	0.248859	0.067366		0	0.000711567	0.183705
k__Fungi	p__Ascomycota	c__Dothideomycetes	o__Pleosporales	f__Leptosphaeriaceae	g__Sphaerellopsis		0	0	0	0	0	0	17	0	0	0	0	0	0	0	0		0	0	0	0	0	0	0.00969429	0	0	0	0	0	0	0	0		0	0.00193886	0
k__Fungi	p__Ascomycota	c__Dothideomycetes	o__Pleosporales	f__Leptosphaeriaceae	g__unidentified		0	19	0	0	0	0	0	0	0	0	0	25	18	0	0		0	0.0202298	0	0	0	0	0	0	0	0	0	0.0183388	0.0152129	0	0		0.00404595	0	0.00671033
k__Fungi	p__Ascomycota	c__Dothideomycetes	o__Pleosporales	f__Lophiostomataceae	__		0	0	0	0	0	0	0	0	0	0	2	14	7	0	0		0	0	0	0	0	0	0	0	0	0	0.00152147	0.0102697	0.00591611	0	0		0	0	0.00354146
k__Fungi	p__Ascomycota	c__Dothideomycetes	o__Pleosporales	f__Lophiostomataceae	g__unidentified		0	0	0	0	0	7	0	0	0	0	0	0	0	0	0		0	0	0	0	0	0.00596389	0	0	0	0	0	0	0	0	0		0	0.00119278	0
k__Fungi	p__Ascomycota	c__Dothideomycetes	o__Pleosporales	f__Lophiotremataceae	g__Lophiotrema		0	0	0	0	0	4	0	0	0	0	0	0	0	0	0		0	0	0	0	0	0.00340794	0	0	0	0	0	0	0	0	0		0	0.000681588	0
k__Fungi	p__Ascomycota	c__Dothideomycetes	o__Pleosporales	f__Massarinaceae	g__Helminthosporium		12	31	31	0	0	12	0	0	0	0	0	0	0	0	0		0.00864292	0.0330065	0.0312948	0	0	0.0102238	0	0	0	0	0	0	0	0	0		0.0145888	0.00204476	0
k__Fungi	p__Ascomycota	c__Dothideomycetes	o__Pleosporales	f__Massarinaceae	g__Stagonospora		41	0	32	0	0	2	9	0	0	0	0	0	0	0	0		0.02953	0	0.0323043	0	0	0.00170397	0.00513227	0	0	0	0	0	0	0	0		0.0123669	0.00136725	0
k__Fungi	p__Ascomycota	c__Dothideomycetes	o__Pleosporales	f__Melanommataceae	g__Herpotrichia		0	0	0	0	0	0	0	0	0	0	12	70	37	0	0		0	0	0	0	0	0	0	0	0	0	0.00912881	0.0513486	0.0312709	0	0		0	0	0.0183497
k__Fungi	p__Ascomycota	c__Dothideomycetes	o__Pleosporales	f__Periconiaceae	g__Periconia		0	0	0	0	0	0	21	0	0	0	28	18	0	0	0		0	0	0	0	0	0	0.0119753	0	0	0	0.0213006	0.0132039	0	0	0		0	0.00239506	0.0069009
k__Fungi	p__Ascomycota	c__Dothideomycetes	o__Pleosporales	f__Phaeosphaeriaceae	__		89	83	0	0	0	0	50	0	0	0	1972	182	5121	5	234		0.0641016	0.0883721	0	0	0	0	0.0285126	0	0	0	1.50017	0.133506	4.32806	0.0230425	1.12597		0.0304948	0.00570252	1.42215
k__Fungi	p__Ascomycota	c__Dothideomycetes	o__Pleosporales	f__Phaeosphaeriaceae	g__Acericola		0	0	0	0	0	0	0	0	0	0	14	0	0	11	0		0	0	0	0	0	0	0	0	0	0	0.0106503	0	0	0.0506936	0		0	0	0.0122688
k__Fungi	p__Ascomycota	c__Dothideomycetes	o__Pleosporales	f__Phaeosphaeriaceae	g__Bhatiellae		0	0	0	0	0	0	0	0	0	0	0	0	2	0	0		0	0	0	0	0	0	0	0	0	0	0	0	0.00169032	0	0		0	0	0.000338063
k__Fungi	p__Ascomycota	c__Dothideomycetes	o__Pleosporales	f__Phaeosphaeriaceae	g__Chaetosphaeronema		0	0	0	0	0	0	0	3	0	0	27	0	10	0	0		0	0	0	0	0	0	0	0.00266837	0	0	0.0205398	0	0.00845159	0	0		0	0.000533675	0.00579828
k__Fungi	p__Ascomycota	c__Dothideomycetes	o__Pleosporales	f__Phaeosphaeriaceae	g__Didymocyrtis		0	0	0	0	0	0	0	0	0	0	0	8	4	0	0		0	0	0	0	0	0	0	0	0	0	0	0.00586842	0.00338063	0	0		0	0	0.00184981
k__Fungi	p__Ascomycota	c__Dothideomycetes	o__Pleosporales	f__Phaeosphaeriaceae	g__Italica		0	0	0	0	0	0	0	0	0	0	0	3	0	0	0		0	0	0	0	0	0	0	0	0	0	0	0.00220066	0	0	0		0	0	0.000440131
k__Fungi	p__Ascomycota	c__Dothideomycetes	o__Pleosporales	f__Phaeosphaeriaceae	g__Leptospora		32	21	7	0	0	10	12	3	0	0	39	36	42	0	0		0.0230478	0.0223592	0.00706657	0	0	0.00851985	0.00684303	0.00266837	0	0	0.0296686	0.0264079	0.0354967	0	0		0.0104947	0.00360625	0.0183146
k__Fungi	p__Ascomycota	c__Dothideomycetes	o__Pleosporales	f__Phaeosphaeriaceae	g__Muriphaeosphaeria		0	0	0	0	0	6	0	0	0	0	78	78	80	59	32		0	0	0	0	0	0.00511191	0	0	0	0	0.0593372	0.0572171	0.0676127	0.271902	0.153979		0	0.00102238	0.12201
k__Fungi	p__Ascomycota	c__Dothideomycetes	o__Pleosporales	f__Phaeosphaeriaceae	g__Neosetophoma		0	4	7	0	0	56	55	18	0	0	902	3453	1394	0	46		0	0.0042589	0.00706657	0	0	0.0477111	0.0313639	0.0160102	0	0	0.686182	2.53295	1.17815	0	0.221345		0.00226509	0.0190171	0.923727
k__Fungi	p__Ascomycota	c__Dothideomycetes	o__Pleosporales	f__Phaeosphaeriaceae	g__Paraophiobolus		0	0	0	0	0	0	0	0	0	0	0	0	6	0	0		0	0	0	0	0	0	0	0	0	0	0	0	0.00507095	0	0		0	0	0.00101419
k__Fungi	p__Ascomycota	c__Dothideomycetes	o__Pleosporales	f__Phaeosphaeriaceae	g__Paraphoma		932	715	763	0	0	0	0	0	0	0	11	0	0	0	0		0.671267	0.761278	0.770256	0	0	0	0	0	0	0	0.00836807	0	0	0	0		0.44056	0	0.00167361
k__Fungi	p__Ascomycota	c__Dothideomycetes	o__Pleosporales	f__Phaeosphaeriaceae	g__Parastagonospora		0	0	0	0	0	16	46	23	0	0	70	24	18	10	0		0	0	0	0	0	0.0136318	0.0262316	0.0204575	0	0	0.0532514	0.0176052	0.0152129	0.0460851	0		0	0.0120642	0.0264309
k__Fungi	p__Ascomycota	c__Dothideomycetes	o__Pleosporales	f__Phaeosphaeriaceae	g__Parastagonosporella		0	13	0	0	0	0	0	0	0	0	0	0	0	0	0		0	0.0138414	0	0	0	0	0	0	0	0	0	0	0	0	0		0.00276828	0	0
k__Fungi	p__Ascomycota	c__Dothideomycetes	o__Pleosporales	f__Phaeosphaeriaceae	g__Phaeosphaeria		25	0	37	0	0	76	466	22	0	10	159	447	278	65	155		0.0180061	0	0.0373519	0	0	0.0647508	0.265738	0.0195681	0	0.0365738	0.120957	0.327898	0.234954	0.299553	0.745838		0.0110716	0.077326	0.34584
k__Fungi	p__Ascomycota	c__Dothideomycetes	o__Pleosporales	f__Phaeosphaeriaceae	g__Poaceicola		0	0	0	0	0	0	31	0	0	0	0	0	0	0	0		0	0	0	0	0	0	0.0176778	0	0	0	0	0	0	0	0		0	0.00353556	0
k__Fungi	p__Ascomycota	c__Dothideomycetes	o__Pleosporales	f__Phaeosphaeriaceae	g__Pseudoophiobolus		0	0	19	0	0	6	48	23	0	0	68	21	66	0	0		0	0	0.0191807	0	0	0.00511191	0.0273721	0.0204575	0	0	0.0517299	0.0154046	0.0557805	0	0		0.00383614	0.0105883	0.024583
k__Fungi	p__Ascomycota	c__Dothideomycetes	o__Pleosporales	f__Phaeosphaeriaceae	g__Setomelanomma		0	0	0	0	0	0	13	3	0	0	8	2	0	0	0		0	0	0	0	0	0	0.00741328	0.00266837	0	0	0.00608587	0.0014671	0	0	0		0	0.00201633	0.0015106
k__Fungi	p__Ascomycota	c__Dothideomycetes	o__Pleosporales	f__Phaeosphaeriaceae	g__Wojnowiciella		0	0	0	0	0	0	0	0	0	0	0	25	0	0	0		0	0	0	0	0	0	0	0	0	0	0	0.0183388	0	0	0		0	0	0.00366776
k__Fungi	p__Ascomycota	c__Dothideomycetes	o__Pleosporales	f__Pleosporaceae	__		0	0	0	0	0	0	0	0	0	0	0	0	0	0	16		0	0	0	0	0	0	0	0	0	0	0	0	0	0	0.0769897		0	0	0.0153979
k__Fungi	p__Ascomycota	c__Dothideomycetes	o__Pleosporales	f__Pleosporaceae	g__Alternaria		140	88	114	0	39	496	1073	1050	31	168	1657	579	659	0	0		0.100834	0.0936958	0.115084	0	0.300671	0.422584	0.611881	0.933931	0.156542	0.614439	1.26054	0.424727	0.556959	0	0		0.122057	0.547875	0.448444
k__Fungi	p__Ascomycota	c__Dothideomycetes	o__Pleosporales	f__Pleosporaceae	g__Bipolaris		0	0	0	0	0	0	0	0	0	0	9	14	0	0	0		0	0	0	0	0	0	0	0	0	0	0.00684661	0.0102697	0	0	0		0	0	0.00342327
k__Fungi	p__Ascomycota	c__Dothideomycetes	o__Pleosporales	f__Pleosporaceae	g__Pyrenophora		0	0	0	0	0	0	0	0	0	0	12	0	0	0	0		0	0	0	0	0	0	0	0	0	0	0.00912881	0	0	0	0		0	0	0.00182576
k__Fungi	p__Ascomycota	c__Dothideomycetes	o__Pleosporales	f__Pleosporaceae	g__Stemphylium		0	0	0	0	0	0	0	10	0	0	22	24	14	0	40		0	0	0	0	0	0	0	0.00889458	0	0	0.0167361	0.0176052	0.0118322	0	0.192474		0	0.00177892	0.0477296
k__Fungi	p__Ascomycota	c__Dothideomycetes	o__Pleosporales	f__Pleosporales_fam_Incertae_sedis	__		0	0	0	0	0	0	0	0	0	0	34	15	842	58	46		0	0	0	0	0	0	0	0	0	0	0.025865	0.0110033	0.711623	0.267293	0.221345		0	0	0.247426
k__Fungi	p__Ascomycota	c__Dothideomycetes	o__Pleosporales	f__Pleosporales_fam_Incertae_sedis	g__Fuscostagonospora		0	0	0	0	0	0	0	0	0	0	7	7	0	0	0		0	0	0	0	0	0	0	0	0	0	0.00532514	0.00513486	0	0	0		0	0	0.002092
k__Fungi	p__Ascomycota	c__Dothideomycetes	o__Pleosporales	f__Pleosporales_fam_Incertae_sedis	g__Nigrograna		0	0	0	0	0	0	0	0	0	0	0	0	2	0	0		0	0	0	0	0	0	0	0	0	0	0	0	0.00169032	0	0		0	0	0.000338063
k__Fungi	p__Ascomycota	c__Dothideomycetes	o__Pleosporales	f__Pleosporales_fam_Incertae_sedis	g__Pseudorobillarda		0	0	0	0	0	0	0	0	0	0	30	20	0	0	0		0	0	0	0	0	0	0	0	0	0	0.022822	0.014671	0	0	0		0	0	0.00749861
k__Fungi	p__Ascomycota	c__Dothideomycetes	o__Pleosporales	f__Pleosporales_fam_Incertae_sedis	g__Thyrostroma		0	0	0	0	0	0	0	0	0	0	275	0	6	0	0		0	0	0	0	0	0	0	0	0	0	0.209202	0	0.00507095	0	0		0	0	0.0428546
k__Fungi	p__Ascomycota	c__Dothideomycetes	o__Pleosporales	f__Thyridariaceae	__		0	0	0	0	0	0	2	0	0	0	0	0	0	0	0		0	0	0	0	0	0	0.0011405	0	0	0	0	0	0	0	0		0	0.000228101	0
k__Fungi	p__Ascomycota	c__Dothideomycetes	o__Pleosporales	f__Thyridariaceae	g__Roussoella		0	0	0	0	0	0	3	0	0	0	0	0	0	0	0		0	0	0	0	0	0	0.00171076	0	0	0	0	0	0	0	0		0	0.000342151	0
k__Fungi	p__Ascomycota	c__Dothideomycetes	o__Pleosporales	f__Torulaceae	g__Dendryphion		0	0	0	0	0	0	5	3	0	0	0	0	0	0	0		0	0	0	0	0	0	0.00285126	0.00266837	0	0	0	0	0	0	0		0	0.00110393	0
k__Fungi	p__Ascomycota	c__Dothideomycetes	o__Pleosporales	f__Torulaceae	g__Torula		0	0	0	0	0	0	4	0	0	0	3	0	0	0	0		0	0	0	0	0	0	0.00228101	0	0	0	0.0022822	0	0	0	0		0	0.000456202	0.00045644
k__Fungi	p__Ascomycota	c__Dothideomycetes	o__Pleosporales	f__unidentified	g__Pseudolophiotrema		0	0	0	0	0	0	0	0	0	0	0	0	7	0	0		0	0	0	0	0	0	0	0	0	0	0	0	0.00591611	0	0		0	0	0.00118322
k__Fungi	p__Ascomycota	c__Dothideomycetes	o__Pleosporales	f__unidentified	g__unidentified		8	17	0	0	4	69	103	23	0	12	57	53	9	13	11		0.00576195	0.0181003	0	0	0.030838	0.0587869	0.058736	0.0204575	0	0.0438885	0.0433618	0.0388783	0.00760643	0.0599106	0.0529304		0.0109401	0.0363738	0.0405375
k__Fungi	p__Ascomycota	c__Dothideomycetes	o__unidentified	f__unidentified	g__unidentified		0	0	0	0	0	0	0	0	0	0	0	4	0	0	0		0	0	0	0	0	0	0	0	0	0	0	0.00293421	0	0	0		0	0	0.000586842
k__Fungi	p__Ascomycota	c__Dothideomycetes	o__Venturiales	f__Sympoventuriaceae	g__Fusicladium		0	0	0	0	0	3	0	0	0	0	0	0	0	0	0		0	0	0	0	0	0.00255595	0	0	0	0	0	0	0	0	0		0	0.000511191	0
k__Fungi	p__Ascomycota	c__Dothideomycetes	o__Venturiales	f__Sympoventuriaceae	g__Neocoleroa		0	0	0	0	5	0	0	0	0	0	0	0	0	0	0		0	0	0	0	0.0385475	0	0	0	0	0	0	0	0	0	0		0.00770951	0	0
k__Fungi	p__Ascomycota	c__Dothideomycetes	o__Venturiales	f__unidentified	g__unidentified		0	0	0	0	0	0	5	0	0	0	0	0	8	0	0		0	0	0	0	0	0	0.00285126	0	0	0	0	0	0.00676127	0	0		0	0.000570252	0.00135225
k__Fungi	p__Ascomycota	c__Dothideomycetes	o__Venturiales	f__Venturiaceae	g__Venturia		0	0	0	0	0	38	52	6	0	0	2264	2170	1545	0	0		0	0	0	0	0	0.0323754	0.0296531	0.00533675	0	0	1.7223	1.59181	1.30577	0	0		0	0.0134731	0.923976
k__Fungi	p__Ascomycota	c__Eurotiomycetes	__	__	__		46	13	12	0	0	0	0	0	0	0	0	0	0	0	0		0.0331312	0.0138414	0.0121141	0	0	0	0	0	0	0	0	0	0	0	0		0.0118173	0	0
k__Fungi	p__Ascomycota	c__Eurotiomycetes	o__Chaetothyriales	__	__		1910	1266	1341	0	113	42	1968	20	100	0	4	12	21	0	0		1.37566	1.34794	1.35375	0	0.871174	0.0357834	1.12226	0.0177892	0.504974	0	0.00304294	0.00880262	0.0177483	0	0		0.989706	0.336161	0.00591878
k__Fungi	p__Ascomycota	c__Eurotiomycetes	o__Chaetothyriales	f__Chaetothyriaceae	g__Ceramothyrium		52	31	0	0	0	0	0	0	0	0	0	0	7	0	14		0.0374526	0.0330065	0	0	0	0	0	0	0	0	0	0	0.00591611	0	0.067366		0.0140918	0	0.0146564
k__Fungi	p__Ascomycota	c__Eurotiomycetes	o__Chaetothyriales	f__Chaetothyriales_fam_Incertae_sedis	g__Neophaeococcomyces		0	0	0	0	0	0	0	0	0	0	0	0	14	0	4		0	0	0	0	0	0	0	0	0	0	0	0	0.0118322	0	0.0192474		0	0	0.00621593
k__Fungi	p__Ascomycota	c__Eurotiomycetes	o__Chaetothyriales	f__Cyphellophoraceae	g__Cyphellophora		44	57	71	0	0	0	3	0	0	0	0	0	0	0	0		0.0316907	0.0606893	0.0716752	0	0	0	0.00171076	0	0	0	0	0	0	0	0		0.032811	0.000342151	0
k__Fungi	p__Ascomycota	c__Eurotiomycetes	o__Chaetothyriales	f__Herpotrichiellaceae	__		0	0	0	0	0	0	87	0	0	0	10	13	297	0	0		0	0	0	0	0	0	0.0496119	0	0	0	0.00760734	0.00953618	0.251012	0	0		0	0.00992239	0.0536311
k__Fungi	p__Ascomycota	c__Eurotiomycetes	o__Chaetothyriales	f__Herpotrichiellaceae	g__Capronia		0	0	0	0	0	0	0	0	0	0	12	0	50	0	0		0	0	0	0	0	0	0	0	0	0	0.00912881	0	0.0422579	0	0		0	0	0.0102773
k__Fungi	p__Ascomycota	c__Eurotiomycetes	o__Chaetothyriales	f__Herpotrichiellaceae	g__Cladophialophora		0	0	0	10	0	0	0	0	0	0	0	5	0	0	0		0	0	0	0.0272353	0	0	0	0	0	0	0	0.00366776	0	0	0		0.00544707	0	0.000733552
k__Fungi	p__Ascomycota	c__Eurotiomycetes	o__Chaetothyriales	f__Herpotrichiellaceae	g__Exophiala		8	0	0	15	0	0	5	0	0	0	0	0	0	0	0		0.00576195	0	0	0.040853	0	0	0.00285126	0	0	0	0	0	0	0	0		0.00932299	0.000570252	0
k__Fungi	p__Ascomycota	c__Eurotiomycetes	o__Chaetothyriales	f__Herpotrichiellaceae	g__Rhinocladiella		0	0	0	0	0	0	0	0	0	0	3	22	21	0	0		0	0	0	0	0	0	0	0	0	0	0.0022822	0.0161381	0.0177483	0	0		0	0	0.00723373
k__Fungi	p__Ascomycota	c__Eurotiomycetes	o__Chaetothyriales	f__Trichomeriaceae	__		0	0	0	0	0	0	0	0	0	0	0	22	0	0	0		0	0	0	0	0	0	0	0	0	0	0	0.0161381	0	0	0		0	0	0.00322763
k__Fungi	p__Ascomycota	c__Eurotiomycetes	o__Chaetothyriales	f__Trichomeriaceae	g__Knufia		0	0	0	0	0	2	33	0	0	0	275	262	346	0	0		0	0	0	0	0	0.00170397	0.0188183	0	0	0	0.209202	0.192191	0.292425	0	0		0	0.00410446	0.138763
k__Fungi	p__Ascomycota	c__Eurotiomycetes	o__Chaetothyriales	f__Trichomeriaceae	g__Trichomerium		72	48	25	0	0	19	0	0	0	0	16	325	252	33	8		0.0518575	0.0511068	0.0252377	0	0	0.0161877	0	0	0	0	0.0121717	0.238404	0.21298	0.152081	0.0384949		0.0256404	0.00323754	0.130826
k__Fungi	p__Ascomycota	c__Eurotiomycetes	o__Chaetothyriales	f__unidentified	g__unidentified		122	109	108	18	0	9	8	0	0	0	0	4	0	0	0		0.0878697	0.116055	0.109027	0.0490236	0	0.00766786	0.00456202	0	0	0	0	0.00293421	0	0	0		0.0723951	0.00244598	0.000586842
k__Fungi	p__Ascomycota	c__Eurotiomycetes	o__Eurotiales	f__Aspergillaceae	g__Penicillium		149	102	111	0	0	156	616	125	0	0	0	4	0	0	0		0.107316	0.108602	0.112056	0	0	0.13291	0.351275	0.111182	0	0	0	0.00293421	0	0	0		0.0655947	0.119073	0.000586842
k__Fungi	p__Ascomycota	c__Eurotiomycetes	o__Onygenales	f__Ascosphaeraceae	g__Ascosphaera		0	0	0	0	0	0	0	0	0	0	0	0	2	0	0		0	0	0	0	0	0	0	0	0	0	0	0	0.00169032	0	0		0	0	0.000338063
k__Fungi	p__Ascomycota	c__Eurotiomycetes	o__Onygenales	f__Onygenales_fam_Incertae_sedis	g__Zeloasperisporium		4189	2891	2932	195	242	309	291	16	0	0	0	55	34	0	0		3.0171	3.07812	2.95988	0.531089	1.8657	0.263263	0.165943	0.0142313	0	0	0	0.0403454	0.0287354	0	0		2.29038	0.0886876	0.0138161
k__Fungi	p__Ascomycota	c__Eurotiomycetes	o__Phaeomoniellales	f__Phaeomoniellaceae	__		299	172	194	58	18	1865	603	136	0	94	13	0	0	0	20		0.215353	0.183133	0.195845	0.157965	0.138771	1.58895	0.343862	0.120966	0	0.343793	0.00988954	0	0	0	0.0962371		0.178213	0.479515	0.0212253
k__Fungi	p__Ascomycota	c__Eurotiomycetes	o__Phaeomoniellales	f__Phaeomoniellaceae	g__Aequabiliella		29	21	32	0	0	99	0	0	0	0	0	0	0	0	0		0.0208871	0.0223592	0.0323043	0	0	0.0843465	0	0	0	0	0	0	0	0	0		0.0151101	0.0168693	0
k__Fungi	p__Ascomycota	c__Eurotiomycetes	o__Phaeomoniellales	f__Phaeomoniellaceae	g__Minutiella		0	0	0	0	0	0	12	0	0	0	0	0	0	0	0		0	0	0	0	0	0	0.00684303	0	0	0	0	0	0	0	0		0	0.00136861	0
k__Fungi	p__Ascomycota	c__Eurotiomycetes	o__Phaeomoniellales	f__Phaeomoniellaceae	g__Neophaeomoniella		48	33	27	0	0	305	0	0	0	0	0	0	0	0	0		0.0345717	0.0351359	0.0272568	0	0	0.259855	0	0	0	0	0	0	0	0	0		0.0193929	0.0519711	0
k__Fungi	p__Ascomycota	c__Eurotiomycetes	o__Phaeomoniellales	f__Phaeomoniellaceae	g__Phaeomoniella		38	43	31	0	0	57	0	0	0	0	0	59	16	0	0		0.0273692	0.0457832	0.0312948	0	0	0.0485631	0	0	0	0	0	0.0432796	0.0135225	0	0		0.0208894	0.00971263	0.0113604
k__Fungi	p__Ascomycota	c__Lecanoromycetes	o__Caliciales	f__Physciaceae	g__Phaeophyscia		0	0	0	0	0	0	0	0	0	0	0	4	0	0	0		0	0	0	0	0	0	0	0	0	0	0	0.00293421	0	0	0		0	0	0.000586842
k__Fungi	p__Ascomycota	c__Lecanoromycetes	o__Caliciales	f__Physciaceae	g__Physcia		0	0	0	0	0	0	0	0	0	0	0	56	31	0	0		0	0	0	0	0	0	0	0	0	0	0	0.0410789	0.0261999	0	0		0	0	0.0134558
k__Fungi	p__Ascomycota	c__Lecanoromycetes	o__Candelariales	f__Candelariaceae	__		0	0	0	0	0	0	0	0	0	0	3	0	0	0	0		0	0	0	0	0	0	0	0	0	0	0.0022822	0	0	0	0		0	0	0.00045644
k__Fungi	p__Ascomycota	c__Lecanoromycetes	o__Lecanorales	__	__		0	0	0	0	0	0	0	0	0	0	0	6	11	0	0		0	0	0	0	0	0	0	0	0	0	0	0.00440131	0.00929674	0	0		0	0	0.00273961
k__Fungi	p__Ascomycota	c__Lecanoromycetes	o__Lecanorales	f__Lecanoraceae	__		0	0	0	0	0	0	0	0	0	0	6	0	12	0	0		0	0	0	0	0	0	0	0	0	0	0.0045644	0	0.0101419	0	0		0	0	0.00294126
k__Fungi	p__Ascomycota	c__Lecanoromycetes	o__Lecanorales	f__Lecanoraceae	g__Lecanora		0	0	0	0	0	0	8	0	0	0	0	3	0	0	0		0	0	0	0	0	0	0.00456202	0	0	0	0	0.00220066	0	0	0		0	0.000912404	0.000440131
k__Fungi	p__Ascomycota	c__Lecanoromycetes	o__Lecanorales	f__Lecanoraceae	g__Scoliciosporum		0	0	0	0	0	6	13	0	0	0	0	0	0	0	0		0	0	0	0	0	0.00511191	0.00741328	0	0	0	0	0	0	0	0		0	0.00250504	0
k__Fungi	p__Ascomycota	c__Lecanoromycetes	o__Lecanorales	f__Micareaceae	g__Micarea		0	0	0	6	0	0	0	0	0	0	0	0	0	0	0		0	0	0	0.0163412	0	0	0	0	0	0	0	0	0	0	0		0.00326824	0	0
k__Fungi	p__Ascomycota	c__Lecanoromycetes	o__Lecanorales	f__Parmeliaceae	g__Hypogymnia		0	0	0	9	0	0	0	0	0	0	0	0	0	0	0		0	0	0	0.0245118	0	0	0	0	0	0	0	0	0	0	0		0.00490236	0	0
k__Fungi	p__Ascomycota	c__Lecanoromycetes	o__Lecanorales	f__Parmeliaceae	g__Parmelia		0	0	0	0	0	0	6	0	0	0	0	0	5	0	0		0	0	0	0	0	0	0.00342151	0	0	0	0	0	0.00422579	0	0		0	0.000684303	0.000845159
k__Fungi	p__Ascomycota	c__Lecanoromycetes	o__Lecanorales	f__Ramalinaceae	g__Bacidina		0	0	0	0	0	0	0	0	0	0	0	2	0	0	0		0	0	0	0	0	0	0	0	0	0	0	0.0014671	0	0	0		0	0	0.000293421
k__Fungi	p__Ascomycota	c__Lecanoromycetes	o__Lecanorales	f__Ramalinaceae	g__Lecania		0	0	0	0	0	0	0	0	0	0	0	7	10	0	19		0	0	0	0	0	0	0	0	0	0	0	0.00513486	0.00845159	0	0.0914253		0	0	0.0210023
k__Fungi	p__Ascomycota	c__Lecanoromycetes	o__Lecanoromycetes_ord_Incertae_sedis	f__Lecanoromycetes_fam_Incertae_sedis	g__Phacidiella		0	0	0	0	0	0	0	0	0	0	0	142	25	0	0		0	0	0	0	0	0	0	0	0	0	0	0.104164	0.021129	0	0		0	0	0.0250587
k__Fungi	p__Ascomycota	c__Lecanoromycetes	o__Lecanoromycetes_ord_Incertae_sedis	f__Lecanoromycetes_fam_Incertae_sedis	g__Sarea		21	0	15	0	0	0	0	0	0	0	0	0	0	0	0		0.0151251	0	0.0151426	0	0	0	0	0	0	0	0	0	0	0	0		0.00605355	0	0
k__Fungi	p__Ascomycota	c__Lecanoromycetes	o__Ostropales	f__Gomphillaceae	g__Corticifraga		3	0	0	0	0	0	0	0	0	0	0	22	7	0	0		0.00216073	0	0	0	0	0	0	0	0	0	0	0.0161381	0.00591611	0	0		0.000432146	0	0.00441085
k__Fungi	p__Ascomycota	c__Lecanoromycetes	o__Ostropales	f__Stictidaceae	g__Absconditella		5	0	0	0	9	0	0	0	0	0	0	0	0	0	0		0.00360122	0	0	0	0.0693856	0	0	0	0	0	0	0	0	0	0		0.0145974	0	0
k__Fungi	p__Ascomycota	c__Lecanoromycetes	o__Ostropales	f__Stictidaceae	g__Neofitzroyomyces		0	0	0	0	0	0	0	0	0	0	0	449	179	0	0		0	0	0	0	0	0	0	0	0	0	0	0.329365	0.151283	0	0		0	0	0.0961296
k__Fungi	p__Ascomycota	c__Lecanoromycetes	o__Teloschistales	f__Teloschistaceae	g__Athallia		0	0	0	0	0	0	0	0	0	0	2	0	0	0	0		0	0	0	0	0	0	0	0	0	0	0.00152147	0	0	0	0		0	0	0.000304294
k__Fungi	p__Ascomycota	c__Lecanoromycetes	o__Teloschistales	f__Teloschistaceae	g__unidentified		0	0	0	0	0	0	0	0	0	0	0	0	22	0	0		0	0	0	0	0	0	0	0	0	0	0	0	0.0185935	0	0		0	0	0.0037187
k__Fungi	p__Ascomycota	c__Lecanoromycetes	o__Teloschistales	f__Teloschistaceae	g__Xanthoria		0	0	0	0	0	0	0	0	0	0	24	62	32	0	9		0	0	0	0	0	0	0	0	0	0	0.0182576	0.0454802	0.0270451	0	0.0433067		0	0	0.0268179
k__Fungi	p__Ascomycota	c__Leotiomycetes	__	__	__		4716	3096	3228	705	62	85	3	0	0	0	6	44	22	71	46		3.39667	3.29639	3.2587	1.92009	0.477989	0.0724187	0.00171076	0	0	0	0.0045644	0.0322763	0.0185935	0.327204	0.221345		2.46997	0.0148259	0.120797
k__Fungi	p__Ascomycota	c__Leotiomycetes	o__Erysiphales	f__Erysiphaceae	g__Erysiphe		0	0	11	0	0	0	26	0	0	0	0	0	0	0	0		0	0	0.0111046	0	0	0	0.0148266	0	0	0	0	0	0	0	0		0.00222092	0.00296531	0
k__Fungi	p__Ascomycota	c__Leotiomycetes	o__Erysiphales	f__Erysiphaceae	g__Golovinomyces		0	0	0	0	0	0	0	0	0	0	0	6	5	0	0		0	0	0	0	0	0	0	0	0	0	0	0.00440131	0.00422579	0	0		0	0	0.00172542
k__Fungi	p__Ascomycota	c__Leotiomycetes	o__Erysiphales	f__Erysiphaceae	g__Phyllactinia		0	0	0	0	0	0	0	11	0	0	0	0	45	0	0		0	0	0	0	0	0	0	0.00978404	0	0	0	0	0.0380321	0	0		0	0.00195681	0.00760643
k__Fungi	p__Ascomycota	c__Leotiomycetes	o__Erysiphales	f__Erysiphaceae	g__Podosphaera		0	0	0	0	0	0	12	64	0	0	0	0	0	0	0		0	0	0	0	0	0	0.00684303	0.0569253	0	0	0	0	0	0	0		0	0.0127537	0
k__Fungi	p__Ascomycota	c__Leotiomycetes	o__Erysiphales	f__Erysiphaceae	g__Pseudoidium		0	0	0	0	0	0	0	8	0	0	0	0	0	0	0		0	0	0	0	0	0	0	0.00711567	0	0	0	0	0	0	0		0	0.00142313	0
k__Fungi	p__Ascomycota	c__Leotiomycetes	o__Erysiphales	f__Erysiphaceae	g__Sawadaea		0	0	0	0	0	0	0	10	0	0	0	0	0	0	0		0	0	0	0	0	0	0	0.00889458	0	0	0	0	0	0	0		0	0.00177892	0
k__Fungi	p__Ascomycota	c__Leotiomycetes	o__Helotiales	__	__		78	44	41	104	24	0	35	14	0	0	3	7	8	68	0		0.056179	0.0468479	0.0413899	0.283248	0.185028	0	0.0199588	0.0124524	0	0	0.0022822	0.00513486	0.00676127	0.313378	0		0.122538	0.00648225	0.0655114
k__Fungi	p__Ascomycota	c__Leotiomycetes	o__Helotiales	f__Chaetomellaceae	g__Pilidium		0	0	0	0	0	275	35	5	7	0	0	0	0	0	0		0	0	0	0	0	0.234296	0.0199588	0.00444729	0.0353482	0	0	0	0	0	0		0	0.05881	0
k__Fungi	p__Ascomycota	c__Leotiomycetes	o__Helotiales	f__Dermateaceae	g__Calloria		0	0	0	0	0	0	0	0	0	0	15	17	18	0	0		0	0	0	0	0	0	0	0	0	0	0.011411	0.0124704	0.0152129	0	0		0	0	0.00781885
k__Fungi	p__Ascomycota	c__Leotiomycetes	o__Helotiales	f__Dermateaceae	g__Cryptosporiopsis		52	29	40	0	0	0	0	0	0	0	0	0	0	0	0		0.0374526	0.030877	0.0403804	0	0	0	0	0	0	0	0	0	0	0	0		0.021742	0	0
k__Fungi	p__Ascomycota	c__Leotiomycetes	o__Helotiales	f__Dermateaceae	g__Marssonina		0	0	0	0	0	0	7	6	0	0	0	0	0	0	0		0	0	0	0	0	0	0.00399177	0.00533675	0	0	0	0	0	0	0		0	0.0018657	0
k__Fungi	p__Ascomycota	c__Leotiomycetes	o__Helotiales	f__Dermateaceae	g__Neofabraea		0	0	0	0	0	0	6	0	0	0	13	19	25	0	0		0	0	0	0	0	0	0.00342151	0	0	0	0.00988954	0.0139375	0.021129	0	0		0	0.000684303	0.0089912
k__Fungi	p__Ascomycota	c__Leotiomycetes	o__Helotiales	f__Dermateaceae	g__Scleropezicula		33	23	31	0	0	0	0	0	0	0	0	0	0	0	0		0.023768	0.0244887	0.0312948	0	0	0	0	0	0	0	0	0	0	0	0		0.0159103	0	0
k__Fungi	p__Ascomycota	c__Leotiomycetes	o__Helotiales	f__Helotiaceae	__		0	0	0	0	0	0	0	3	0	0	0	0	0	0	0		0	0	0	0	0	0	0	0.00266837	0	0	0	0	0	0	0		0	0.000533675	0
k__Fungi	p__Ascomycota	c__Leotiomycetes	o__Helotiales	f__Helotiaceae	g__Articulospora		0	0	0	0	0	12	0	0	0	0	70	34	37	0	20		0	0	0	0	0	0.0102238	0	0	0	0	0.0532514	0.0249408	0.0312709	0	0.0962371		0	0.00204476	0.04114
k__Fungi	p__Ascomycota	c__Leotiomycetes	o__Helotiales	f__Helotiaceae	g__Collophora		0	0	0	0	0	0	16	0	0	25	0	0	0	0	0		0	0	0	0	0	0	0.00912404	0	0	0.0914344	0	0	0	0	0		0	0.0201117	0
k__Fungi	p__Ascomycota	c__Leotiomycetes	o__Helotiales	f__Helotiaceae	g__Crocicreas		0	0	0	0	0	0	14	3	0	0	5	0	6	0	0		0	0	0	0	0	0	0.00798353	0.00266837	0	0	0.00380367	0	0.00507095	0	0		0	0.00213038	0.00177492
k__Fungi	p__Ascomycota	c__Leotiomycetes	o__Helotiales	f__Helotiaceae	g__Helicodendron		0	0	0	0	0	5	0	0	0	0	0	0	0	0	0		0	0	0	0	0	0.00425992	0	0	0	0	0	0	0	0	0		0	0.000851985	0
k__Fungi	p__Ascomycota	c__Leotiomycetes	o__Helotiales	f__Helotiaceae	g__Hymenoscyphus		0	0	0	0	0	2	21	6	0	0	0	0	11	0	0		0	0	0	0	0	0.00170397	0.0119753	0.00533675	0	0	0	0	0.00929674	0	0		0	0.0038032	0.00185935
k__Fungi	p__Ascomycota	c__Leotiomycetes	o__Helotiales	f__Helotiaceae	g__Infundichalara		0	0	0	39	0	0	0	0	0	0	0	0	0	0	0		0	0	0	0.106218	0	0	0	0	0	0	0	0	0	0	0		0.0212436	0	0
k__Fungi	p__Ascomycota	c__Leotiomycetes	o__Helotiales	f__Helotiaceae	g__Tetracladium		0	0	0	0	0	0	0	0	0	0	6	0	0	0	0		0	0	0	0	0	0	0	0	0	0	0.0045644	0	0	0	0		0	0	0.000912881
k__Fungi	p__Ascomycota	c__Leotiomycetes	o__Helotiales	f__Helotiaceae	g__Tympanis		23	10	0	0	0	0	0	0	0	0	0	84	18	0	0		0.0165656	0.0106472	0	0	0	0	0	0	0	0	0	0.0616184	0.0152129	0	0		0.00544257	0	0.0153662
k__Fungi	p__Ascomycota	c__Leotiomycetes	o__Helotiales	f__Helotiaceae	g__Tricladium		0	0	0	0	0	0	0	0	0	0	0	7	0	0	0		0	0	0	0	0	0	0	0	0	0	0	0.00513486	0	0	0		0	0	0.00102697
k__Fungi	p__Ascomycota	c__Leotiomycetes	o__Helotiales	f__Helotiaceae	g__unidentified		0	0	0	51	0	0	0	0	0	0	0	0	0	0	0		0	0	0	0.1389	0	0	0	0	0	0	0	0	0	0	0		0.02778	0	0
k__Fungi	p__Ascomycota	c__Leotiomycetes	o__Helotiales	f__Helotiales_fam_Incertae_sedis	__		366	318	233	200	125	74	0	0	0	0	99	683	251	0	88		0.263609	0.338582	0.235216	0.544707	0.963688	0.0630469	0	0	0	0	0.0753127	0.501016	0.212135	0	0.423443		0.46916	0.0126094	0.242381
k__Fungi	p__Ascomycota	c__Leotiomycetes	o__Helotiales	f__Helotiales_fam_Incertae_sedis	g__Chalara		41	51	0	0	0	0	0	0	0	0	0	0	0	0	0		0.02953	0.054301	0	0	0	0	0	0	0	0	0	0	0	0	0		0.0167662	0	0
k__Fungi	p__Ascomycota	c__Leotiomycetes	o__Helotiales	f__Helotiales_fam_Incertae_sedis	g__Hysteropezizella		0	0	0	0	0	0	13	0	0	0	0	0	0	0	0		0	0	0	0	0	0	0.00741328	0	0	0	0	0	0	0	0		0	0.00148266	0
k__Fungi	p__Ascomycota	c__Leotiomycetes	o__Helotiales	f__Helotiales_fam_Incertae_sedis	g__Kendrickiella		0	0	15	0	0	0	0	0	0	0	0	0	0	0	0		0	0	0.0151426	0	0	0	0	0	0	0	0	0	0	0	0		0.00302853	0	0
k__Fungi	p__Ascomycota	c__Leotiomycetes	o__Helotiales	f__Helotiales_fam_Incertae_sedis	g__Leptodontidium		13	0	10	0	0	0	0	0	0	0	0	0	0	0	0		0.00936316	0	0.0100951	0	0	0	0	0	0	0	0	0	0	0	0		0.00389165	0	0
k__Fungi	p__Ascomycota	c__Leotiomycetes	o__Helotiales	f__Helotiales_fam_Incertae_sedis	g__Xenopolyscytalum		38	0	31	13	0	0	0	0	0	0	0	0	0	0	0		0.0273692	0	0.0312948	0.0354059	0	0	0	0	0	0	0	0	0	0	0		0.018814	0	0
k__Fungi	p__Ascomycota	c__Leotiomycetes	o__Helotiales	f__Hyaloscyphaceae	__		0	0	0	64	62	0	0	0	0	0	0	0	0	0	0		0	0	0	0.174306	0.477989	0	0	0	0	0	0	0	0	0	0		0.130459	0	0
k__Fungi	p__Ascomycota	c__Leotiomycetes	o__Helotiales	f__Hyaloscyphaceae	g__Calycina		0	0	0	0	0	0	8	7	0	0	0	0	0	0	0		0	0	0	0	0	0	0.00456202	0.00622621	0	0	0	0	0	0	0		0	0.00215764	0
k__Fungi	p__Ascomycota	c__Leotiomycetes	o__Helotiales	f__Hyaloscyphaceae	g__Cistella		0	0	0	0	0	0	3	0	0	0	0	0	0	0	0		0	0	0	0	0	0	0.00171076	0	0	0	0	0	0	0	0		0	0.000342151	0
k__Fungi	p__Ascomycota	c__Leotiomycetes	o__Helotiales	f__Hyaloscyphaceae	g__Gyoerffyella		0	0	0	0	0	0	0	0	0	0	41	0	5	66	0		0	0	0	0	0	0	0	0	0	0	0.0311901	0	0.00422579	0.304161	0		0	0	0.0679155
k__Fungi	p__Ascomycota	c__Leotiomycetes	o__Helotiales	f__Hyaloscyphaceae	g__Lachnellula		53	22	65	0	0	0	0	0	0	0	0	0	0	0	0		0.0381729	0.0234239	0.0656181	0	0	0	0	0	0	0	0	0	0	0	0		0.025443	0	0
k__Fungi	p__Ascomycota	c__Leotiomycetes	o__Helotiales	f__Rutstroemiaceae	g__Rutstroemia		0	0	0	0	0	0	0	0	0	0	0	0	3	0	0		0	0	0	0	0	0	0	0	0	0	0	0	0.00253548	0	0		0	0	0.000507095
k__Fungi	p__Ascomycota	c__Leotiomycetes	o__Helotiales	f__Sclerotiniaceae	g__Botrytis		48	40	54	4	28	546	2399	1313	100	195	778	80	53	149	17		0.0345717	0.042589	0.0545135	0.0108941	0.215866	0.465184	1.36804	1.16786	0.504974	0.713189	0.591851	0.0586842	0.0447934	0.686668	0.0818016		0.0716869	0.843848	0.29276
k__Fungi	p__Ascomycota	c__Leotiomycetes	o__Helotiales	f__Sclerotiniaceae	g__Monilinia		9	0	0	0	0	0	0	0	0	0	0	3109	945	2353	0		0.00648219	0	0	0	0	0	0	0	0	0	0	2.28061	0.798675	10.8438	0		0.00129644	0	2.78462
k__Fungi	p__Ascomycota	c__Leotiomycetes	o__Helotiales	f__Sclerotiniaceae	g__unidentified		0	0	0	0	0	0	0	0	0	0	54	0	0	0	0		0	0	0	0	0	0	0	0	0	0	0.0410796	0	0	0	0		0	0	0.00821593
k__Fungi	p__Ascomycota	c__Leotiomycetes	o__Helotiales	f__Tympanidaceae	g__Capturomyces		0	33	25	0	0	25	0	0	0	0	0	0	0	0	0		0	0.0351359	0.0252377	0	0	0.0212996	0	0	0	0	0	0	0	0	0		0.0120747	0.00425992	0
k__Fungi	p__Ascomycota	c__Leotiomycetes	o__Phacidiales	f__Phacidiaceae	__		2216	1462	1748	822	319	38	15	41	0	8	8	0	38	0	0		1.59606	1.55663	1.76462	2.23874	2.45933	0.0323754	0.00855378	0.0364678	0	0.029259	0.00608587	0	0.032116	0	0		1.92308	0.0213312	0.00764038
k__Fungi	p__Ascomycota	c__Leotiomycetes	o__Phacidiales	f__Phacidiaceae	g__Phacidium		849	572	623	0	0	0	0	0	0	0	0	0	0	0	0		0.611486	0.609022	0.628924	0	0	0	0	0	0	0	0	0	0	0	0		0.369887	0	0
k__Fungi	p__Ascomycota	c__Leotiomycetes	o__Rhytismatales	f__Rhytismataceae	g__Lophodermium		648	341	298	132	109	12	0	0	0	0	0	0	0	0	0		0.466718	0.363071	0.300834	0.359506	0.840336	0.0102238	0	0	0	0	0	0	0	0	0		0.466093	0.00204476	0
k__Fungi	p__Ascomycota	c__Leotiomycetes	o__Thelebolales	f__Pseudeurotiaceae	__		0	0	0	0	0	0	6	0	0	0	0	0	0	0	0		0	0	0	0	0	0	0.00342151	0	0	0	0	0	0	0	0		0	0.000684303	0
k__Fungi	p__Ascomycota	c__Leotiomycetes	o__Thelebolales	f__Pseudeurotiaceae	g__Teberdinia		1154	547	667	20	0	10	0	0	0	0	0	0	0	0	0		0.831161	0.582404	0.673343	0.0544707	0	0.00851985	0	0	0	0	0	0	0	0	0		0.428276	0.00170397	0
k__Fungi	p__Ascomycota	c__Leotiomycetes	o__Thelebolales	f__Pseudeurotiaceae	g__unidentified		0	0	0	0	0	104	1132	633	0	0	4986	594	1300	583	547		0	0	0	0	0	0.0886064	0.645526	0.563027	0	0	3.79302	0.43573	1.09871	2.68676	2.63209		0	0.259432	2.12926
k__Fungi	p__Ascomycota	c__Leotiomycetes	o__Thelebolales	f__unidentified	g__unidentified		89	48	38	0	0	0	0	0	0	0	0	0	0	0	0		0.0641016	0.0511068	0.0383614	0	0	0	0	0	0	0	0	0	0	0	0		0.030714	0	0
k__Fungi	p__Ascomycota	c__Orbiliomycetes	o__Orbiliales	f__Orbiliaceae	__		0	0	0	0	0	0	0	0	0	0	0	0	10	0	0		0	0	0	0	0	0	0	0	0	0	0	0	0.00845159	0	0		0	0	0.00169032
k__Fungi	p__Ascomycota	c__Orbiliomycetes	o__Orbiliales	f__Orbiliaceae	g__Amphosoma		3	3	0	0	0	0	0	0	0	0	0	0	10	0	0		0.00216073	0.00319417	0	0	0	0	0	0	0	0	0	0	0.00845159	0	0		0.00107098	0	0.00169032
k__Fungi	p__Ascomycota	c__Orbiliomycetes	o__Orbiliales	f__Orbiliaceae	g__unidentified		0	13	0	11	0	0	0	0	0	0	0	0	3	0	0		0	0.0138414	0	0.0299589	0	0	0	0	0	0	0	0	0.00253548	0	0		0.00876006	0	0.000507095
k__Fungi	p__Ascomycota	c__Orbiliomycetes	o__Orbiliales	f__Orbiliales_fam_Incertae_sedis	g__Lecophagus		0	0	0	0	0	0	0	0	0	0	0	0	4	0	0		0	0	0	0	0	0	0	0	0	0	0	0	0.00338063	0	0		0	0	0.000676127
k__Fungi	p__Ascomycota	c__Orbiliomycetes	o__Orbiliales	f__unidentified	g__unidentified		0	0	0	0	0	0	0	0	0	0	0	0	12	0	0		0	0	0	0	0	0	0	0	0	0	0	0	0.0101419	0	0		0	0	0.00202838
k__Fungi	p__Ascomycota	c__Orbiliomycetes	o__unidentified	f__unidentified	g__unidentified		34	18	25	0	0	0	0	0	0	0	0	0	0	0	0		0.0244883	0.019165	0.0252377	0	0	0	0	0	0	0	0	0	0	0	0		0.0137782	0	0
k__Fungi	p__Ascomycota	c__Pezizomycetes	o__Pezizales	f__Discinaceae	g__Gyromitra		0	0	0	0	0	0	4	0	0	0	0	0	0	0	0		0	0	0	0	0	0	0.00228101	0	0	0	0	0	0	0	0		0	0.000456202	0
k__Fungi	p__Ascomycota	c__Pezizomycetes	o__Pezizales	f__Pyronemataceae	g__Geopora		0	0	0	0	0	0	0	0	0	0	2	0	0	0	0		0	0	0	0	0	0	0	0	0	0	0.00152147	0	0	0	0		0	0	0.000304294
k__Fungi	p__Ascomycota	c__Pezizomycotina_cls_Incertae_sedis	o__Pezizomycotina_ord_Incertae_sedis	f__Pezizomycotina_fam_Incertae_sedis	g__Hymenula		0	0	0	0	0	0	36	0	0	0	0	0	0	0	0		0	0	0	0	0	0	0.0205291	0	0	0	0	0	0	0	0		0	0.00410582	0
k__Fungi	p__Ascomycota	c__Saccharomycetes	o__Saccharomycetales	__	__		0	0	0	0	0	0	5	0	0	0	0	0	0	0	0		0	0	0	0	0	0	0.00285126	0	0	0	0	0	0	0	0		0	0.000570252	0
k__Fungi	p__Ascomycota	c__Saccharomycetes	o__Saccharomycetales	f__Metschnikowiaceae	g__Metschnikowia		2	0	0	0	0	513	2842	7	577	301	107	967	111	65	123		0.00144049	0	0	0	0	0.437068	1.62066	0.00622621	2.9137	1.10087	0.0813985	0.709345	0.0938126	0.299553	0.591858		0.000288097	1.2157	0.355193
k__Fungi	p__Ascomycota	c__Saccharomycetes	o__Saccharomycetales	f__Phaffomycetaceae	g__Wickerhamomyces		0	0	0	0	0	0	0	0	0	0	0	44	18	8	0		0	0	0	0	0	0	0	0	0	0	0	0.0322763	0.0152129	0.0368681	0		0	0	0.0168714
k__Fungi	p__Ascomycota	c__Saccharomycetes	o__Saccharomycetales	f__Pichiaceae	g__Martiniozyma		0	0	0	0	19	0	0	0	0	0	0	0	0	0	0		0	0	0	0	0.146481	0	0	0	0	0	0	0	0	0	0		0.0292961	0	0
k__Fungi	p__Ascomycota	c__Saccharomycetes	o__Saccharomycetales	f__Pichiaceae	g__Pichia		0	0	0	0	0	0	0	0	0	25	0	0	0	9	0		0	0	0	0	0	0	0	0	0	0.0914344	0	0	0	0.0414766	0		0	0.0182869	0.00829531
k__Fungi	p__Ascomycota	c__Saccharomycetes	o__Saccharomycetales	f__Saccharomycetaceae	g__Kazachstania		0	0	0	0	0	0	0	0	0	0	0	11	0	0	0		0	0	0	0	0	0	0	0	0	0	0	0.00806907	0	0	0		0	0	0.00161381
k__Fungi	p__Ascomycota	c__Saccharomycetes	o__Saccharomycetales	f__Saccharomycetaceae	g__Saccharomyces		30	35	40	0	0	127	0	8	0	0	690	0	23	0	0		0.0216073	0.0372654	0.0403804	0	0	0.108202	0	0.00711567	0	0	0.524906	0	0.0194386	0	0		0.0198506	0.0230635	0.108869
k__Fungi	p__Ascomycota	c__Saccharomycetes	o__Saccharomycetales	f__Saccharomycetales_fam_Incertae_sedis	g__Candida		0	0	0	31	0	0	0	0	0	0	0	0	6	0	31		0	0	0	0.0844296	0	0	0	0	0	0	0	0	0.00507095	0	0.149168		0.0168859	0	0.0308477
k__Fungi	p__Ascomycota	c__Saccharomycetes	o__Saccharomycetales	f__Saccharomycetales_fam_Incertae_sedis	g__Starmerella		0	0	0	0	0	0	0	0	5	0	0	0	0	0	0		0	0	0	0	0	0	0	0	0.0252487	0	0	0	0	0	0		0	0.00504974	0
k__Fungi	p__Ascomycota	c__Saccharomycetes	o__Saccharomycetales	f__Saccharomycodaceae	g__Hanseniaspora		0	0	4	0	0	48	136	309	0	0	0	1309	321	0	0		0	0	0.00403804	0	0	0.0408953	0.0775543	0.274843	0	0	0	0.960219	0.271296	0	0		0.000807608	0.0786584	0.246303
k__Fungi	p__Ascomycota	c__Saccharomycetes	o__Saccharomycetales	f__Saccharomycopsidaceae	g__Saccharomycopsis		0	0	0	0	0	0	0	0	0	0	0	3	0	0	0		0	0	0	0	0	0	0	0	0	0	0	0.00220066	0	0	0		0	0	0.000440131
k__Fungi	p__Ascomycota	c__Sordariomycetes	__	__	__		0	0	0	0	0	0	48	0	0	0	0	0	6	0	0		0	0	0	0	0	0	0.0273721	0	0	0	0	0	0.00507095	0	0		0	0.00547442	0.00101419
k__Fungi	p__Ascomycota	c__Sordariomycetes	o__Calosphaeriales	f__Calosphaeriaceae	g__Jattaea		0	0	6	0	0	0	0	0	0	0	0	0	0	0	0		0	0	0.00605706	0	0	0	0	0	0	0	0	0	0	0	0		0.00121141	0	0
k__Fungi	p__Ascomycota	c__Sordariomycetes	o__Diaporthales	f__Diaporthaceae	g__Diaporthe		0	0	0	0	0	0	31	0	0	0	0	91	0	0	0		0	0	0	0	0	0	0.0176778	0	0	0	0	0.0667532	0	0	0		0	0.00353556	0.0133506
k__Fungi	p__Ascomycota	c__Sordariomycetes	o__Diaporthales	f__Gnomoniaceae	g__Linospora		0	0	0	0	0	0	53	0	0	0	0	0	0	0	0		0	0	0	0	0	0	0.0302234	0	0	0	0	0	0	0	0		0	0.00604467	0
k__Fungi	p__Ascomycota	c__Sordariomycetes	o__Diaporthales	f__Gnomoniaceae	g__Ophiognomonia		0	0	0	0	0	0	0	0	0	0	0	0	0	0	12		0	0	0	0	0	0	0	0	0	0	0	0	0	0	0.0577423		0	0	0.0115485
k__Fungi	p__Ascomycota	c__Sordariomycetes	o__Diaporthales	f__Gnomoniaceae	g__unidentified		0	0	0	0	0	23	44	7	0	0	0	0	0	0	0		0	0	0	0	0	0.0195956	0.0250911	0.00622621	0	0	0	0	0	0	0		0	0.0101826	0
k__Fungi	p__Ascomycota	c__Sordariomycetes	o__Diaporthales	f__Valsaceae	__		0	0	0	0	0	0	0	0	0	0	0	14	0	0	0		0	0	0	0	0	0	0	0	0	0	0	0.0102697	0	0	0		0	0	0.00205395
k__Fungi	p__Ascomycota	c__Sordariomycetes	o__Glomerellales	f__Glomerellaceae	g__Colletotrichum		37	12	23	0	0	16	27	45	0	0	3276	414	133	0	0		0.026649	0.0127767	0.0232187	0	0	0.0136318	0.0153968	0.0400256	0	0	2.49216	0.30369	0.112406	0	0		0.0125289	0.0138108	0.581652
k__Fungi	p__Ascomycota	c__Sordariomycetes	o__Glomerellales	f__Plectosphaerellaceae	g__Plectosphaerella		0	0	0	0	0	0	0	0	0	0	0	6	0	0	0		0	0	0	0	0	0	0	0	0	0	0	0.00440131	0	0	0		0	0	0.000880262
k__Fungi	p__Ascomycota	c__Sordariomycetes	o__Hypocreales	__	__		0	0	0	0	0	14	5	0	0	0	12	75	46	0	0		0	0	0	0	0	0.0119278	0.00285126	0	0	0	0.00912881	0.0550164	0.0388773	0	0		0	0.00295581	0.0206045
k__Fungi	p__Ascomycota	c__Sordariomycetes	o__Hypocreales	f__Bionectriaceae	g__Nectriopsis		0	10	9	5	0	0	0	0	0	0	0	0	0	0	0		0	0.0106472	0.00908559	0.0136177	0	0	0	0	0	0	0	0	0	0	0		0.0066701	0	0
k__Fungi	p__Ascomycota	c__Sordariomycetes	o__Hypocreales	f__Clavicipitaceae	g__Metarhizium		0	0	0	0	0	0	0	0	0	0	0	0	2	0	0		0	0	0	0	0	0	0	0	0	0	0	0	0.00169032	0	0		0	0	0.000338063
k__Fungi	p__Ascomycota	c__Sordariomycetes	o__Hypocreales	f__Hypocreaceae	g__Trichoderma		29	0	22	0	0	0	0	0	0	0	0	0	0	0	0		0.0208871	0	0.0222092	0	0	0	0	0	0	0	0	0	0	0	0		0.00861925	0	0
k__Fungi	p__Ascomycota	c__Sordariomycetes	o__Hypocreales	f__Hypocreales_fam_Incertae_sedis	g__Acremonium		0	5	0	0	0	0	38	35	0	0	3	0	0	0	0		0	0.00532362	0	0	0	0	0.0216696	0.031131	0	0	0.0022822	0	0	0	0		0.00106472	0.0105601	0.00045644
k__Fungi	p__Ascomycota	c__Sordariomycetes	o__Hypocreales	f__Hypocreales_fam_Incertae_sedis	g__Sarocladium		0	0	0	0	0	43	40	21	0	0	0	0	0	0	0		0	0	0	0	0	0.0366353	0.0228101	0.0186786	0	0	0	0	0	0	0		0	0.0156248	0
k__Fungi	p__Ascomycota	c__Sordariomycetes	o__Hypocreales	f__Hypocreales_fam_Incertae_sedis	g__unidentified		0	0	0	0	0	0	0	3	0	0	0	0	0	0	0		0	0	0	0	0	0	0	0.00266837	0	0	0	0	0	0	0		0	0.000533675	0
k__Fungi	p__Ascomycota	c__Sordariomycetes	o__Hypocreales	f__Nectriaceae	__		0	0	0	0	0	0	0	0	0	0	7	0	0	0	0		0	0	0	0	0	0	0	0	0	0	0.00532514	0	0	0	0		0	0	0.00106503
k__Fungi	p__Ascomycota	c__Sordariomycetes	o__Hypocreales	f__Nectriaceae	g__Fusarium		18	19	0	0	0	19	45	6	0	0	0	12	0	0	0		0.0129644	0.0202298	0	0	0	0.0161877	0.0256614	0.00533675	0	0	0	0.00880262	0	0	0		0.00663883	0.00943716	0.00176052
k__Fungi	p__Ascomycota	c__Sordariomycetes	o__Hypocreales	f__Nectriaceae	g__Fusicolla		0	0	0	0	0	0	0	0	0	0	0	9	5	0	0		0	0	0	0	0	0	0	0	0	0	0	0.00660197	0.00422579	0	0		0	0	0.00216555
k__Fungi	p__Ascomycota	c__Sordariomycetes	o__Hypocreales	f__Nectriaceae	g__Gibberella		80	41	43	0	0	239	238	0	0	35	28	381	365	15	75		0.0576195	0.0436537	0.0434089	0	0	0.203624	0.13572	0	0	0.128008	0.0213006	0.279483	0.308483	0.0691276	0.360889		0.0289364	0.0934705	0.207857
k__Fungi	p__Ascomycota	c__Sordariomycetes	o__Hypocreales	f__Nectriaceae	g__Pleonectria		62	60	49	0	0	49	0	0	0	0	0	0	0	0	0		0.0446551	0.0638835	0.049466	0	0	0.0417473	0	0	0	0	0	0	0	0	0		0.0316009	0.00834945	0
k__Fungi	p__Ascomycota	c__Sordariomycetes	o__Hypocreales	f__Nectriaceae	g__Thyronectria		53	36	44	0	0	35	0	0	0	0	0	0	0	0	0		0.0381729	0.0383301	0.0444184	0	0	0.0298195	0	0	0	0	0	0	0	0	0		0.0241843	0.00596389	0
k__Fungi	p__Ascomycota	c__Sordariomycetes	o__Hypocreales	f__Niessliaceae	g__Niesslia		0	0	0	0	0	32	12	0	0	0	0	0	0	0	0		0	0	0	0	0	0.0272635	0.00684303	0	0	0	0	0	0	0	0		0	0.00682131	0
k__Fungi	p__Ascomycota	c__Sordariomycetes	o__Hypocreales	f__Ophiocordycipitaceae	g__Tolypocladium		0	16	16	0	0	0	0	0	0	0	0	0	0	0	0		0	0.0170356	0.0161522	0	0	0	0	0	0	0	0	0	0	0	0		0.00663755	0	0
k__Fungi	p__Ascomycota	c__Sordariomycetes	o__Hypocreales	f__unidentified	g__unidentified		53	39	49	0	0	0	10	0	0	0	0	3	0	0	0		0.0381729	0.0415243	0.049466	0	0	0	0.00570252	0	0	0	0	0.00220066	0	0	0		0.0258326	0.0011405	0.000440131
k__Fungi	p__Ascomycota	c__Sordariomycetes	o__Magnaporthales	f__Magnaporthaceae	__		0	0	0	0	0	0	0	0	0	0	0	98	0	0	0		0	0	0	0	0	0	0	0	0	0	0	0.0718881	0	0	0		0	0	0.0143776
k__Fungi	p__Ascomycota	c__Sordariomycetes	o__Magnaporthales	f__Magnaporthaceae	g__Mycoleptodiscus		0	0	0	0	0	0	48	46	0	0	0	0	0	0	0		0	0	0	0	0	0	0.0273721	0.0409151	0	0	0	0	0	0	0		0	0.0136574	0
k__Fungi	p__Ascomycota	c__Sordariomycetes	o__Microascales	f__Halosphaeriaceae	g__Clavatospora		2929	2208	2332	806	395	0	0	0	0	0	0	0	0	0	0		2.10959	2.35091	2.35418	2.19517	3.04525	0	0	0	0	0	0	0	0	0	0		2.41102	0	0
k__Fungi	p__Ascomycota	c__Sordariomycetes	o__Trichosphaeriales	f__Trichosphaeriaceae	g__Nigrospora		0	0	0	0	0	0	0	0	0	0	0	6	6	0	0		0	0	0	0	0	0	0	0	0	0	0	0.00440131	0.00507095	0	0		0	0	0.00189445
k__Fungi	p__Ascomycota	c__Sordariomycetes	o__unidentified	f__unidentified	g__unidentified		0	0	0	0	0	0	0	0	0	0	5	0	0	0	0		0	0	0	0	0	0	0	0	0	0	0.00380367	0	0	0	0		0	0	0.000760734
k__Fungi	p__Ascomycota	c__Sordariomycetes	o__Xylariales	__	__		0	0	0	0	0	95	71	122	0	0	402	1181	364	42	1191		0	0	0	0	0	0.0809385	0.0404879	0.108514	0	0	0.305815	0.866325	0.307638	0.193557	5.73092		0	0.0459881	1.48085
k__Fungi	p__Ascomycota	c__Sordariomycetes	o__Xylariales	f__Amphisphaeriaceae	__		0	0	0	0	0	0	0	0	0	0	4	0	0	0	0		0	0	0	0	0	0	0	0	0	0	0.00304294	0	0	0	0		0	0	0.000608587
k__Fungi	p__Ascomycota	c__Sordariomycetes	o__Xylariales	f__Amphisphaeriaceae	g__Seimatosporium		0	0	0	0	0	80	61	332	0	0	38	0	0	0	0		0	0	0	0	0	0.0681588	0.0347854	0.2953	0	0	0.0289079	0	0	0	0		0	0.0796489	0.00578158
k__Fungi	p__Ascomycota	c__Sordariomycetes	o__Xylariales	f__Apiosporaceae	g__Arthrinium		0	0	0	0	0	0	0	0	0	0	5	6	0	0	0		0	0	0	0	0	0	0	0	0	0	0.00380367	0.00440131	0	0	0		0	0	0.001641
k__Fungi	p__Ascomycota	c__Sordariomycetes	o__Xylariales	f__Bartaliniaceae	__		0	0	0	0	0	0	0	0	0	0	0	0	6	3	0		0	0	0	0	0	0	0	0	0	0	0	0	0.00507095	0.0138255	0		0	0	0.00377929
k__Fungi	p__Ascomycota	c__Sordariomycetes	o__Xylariales	f__Bartaliniaceae	g__Truncatella		71	48	72	20	0	108	3	0	0	0	0	0	0	0	0		0.0511373	0.0511068	0.0726847	0.0544707	0	0.0920143	0.00171076	0	0	0	0	0	0	0	0		0.0458799	0.018745	0
k__Fungi	p__Ascomycota	c__Sordariomycetes	o__Xylariales	f__Microdochiaceae	g__Microdochium		0	0	0	0	0	2	0	0	0	0	0	2	4	0	0		0	0	0	0	0	0.00170397	0	0	0	0	0	0.0014671	0.00338063	0	0		0	0.000340794	0.000969548
k__Fungi	p__Ascomycota	c__Sordariomycetes	o__Xylariales	f__Sporocadaceae	g__Pestalotiopsis		0	0	0	0	0	6	0	0	0	0	0	5	0	0	0		0	0	0	0	0	0.00511191	0	0	0	0	0	0.00366776	0	0	0		0	0.00102238	0.000733552
k__Fungi	p__Ascomycota	c__Sordariomycetes	o__Xylariales	f__Xylariaceae	g__Annulohypoxylon		0	0	0	0	0	0	4	0	0	0	0	0	0	0	0		0	0	0	0	0	0	0.00228101	0	0	0	0	0	0	0	0		0	0.000456202	0
k__Fungi	p__Ascomycota	c__Sordariomycetes	o__Xylariales	f__Xylariaceae	g__Hypoxylon		0	0	0	0	0	0	14	0	0	0	3	0	0	0	0		0	0	0	0	0	0	0.00798353	0	0	0	0.0022822	0	0	0	0		0	0.00159671	0.00045644
k__Fungi	p__Ascomycota	c__Sordariomycetes	o__Xylariales	f__Xylariaceae	g__Zygosporium		0	0	0	0	0	12	0	0	0	0	0	0	0	0	0		0	0	0	0	0	0.0102238	0	0	0	0	0	0	0	0	0		0	0.00204476	0
k__Fungi	p__Ascomycota	c__Sordariomycetes	o__Xylariales	f__Xylariales_fam_Incertae_sedis	g__Hansfordia		0	0	0	0	0	0	61	11	0	0	0	0	0	0	0		0	0	0	0	0	0	0.0347854	0.00978404	0	0	0	0	0	0	0		0	0.00891389	0
k__Fungi	p__Ascomycota	c__Taphrinomycetes	o__Taphrinales	f__Taphrinaceae	g__Taphrina		64	39	39	141	275	2135	4470	1822	886	2056	1818	3596	2149	1944	1365		0.0460956	0.0415243	0.0393709	0.384018	2.12011	1.81899	2.54903	1.62059	4.47407	7.51957	1.38301	2.63785	1.81625	8.95894	6.56818		0.526225	3.59645	4.27285
k__Fungi	p__Ascomycota	c__unidentified	o__unidentified	f__unidentified	g__unidentified		36	31	24	8	0	7	63	87	0	0	82	0	20	0	11		0.0259288	0.0330065	0.0242282	0.0217883	0	0.00596389	0.0359259	0.0773829	0	0	0.0623802	0	0.0169032	0	0.0529304		0.0209903	0.0238545	0.0264428
k__Fungi	p__Basidiomycota	__	__	__	__		12405	9610	9017	2863	422	92	313	12	0	8	217	279	410	147	69		8.93462	10.232	9.10275	7.79748	3.25341	0.0783826	0.178489	0.0106735	0	0.029259	0.165079	0.204661	0.346515	0.677451	0.332018		7.86405	0.0593608	0.345145
k__Fungi	p__Basidiomycota	c__Agaricomycetes	__	__	__		4021	2230	2863	104	0	0	16	0	0	0	7	0	17	0	24		2.8961	2.37434	2.89023	0.283248	0	0	0.00912404	0	0	0	0.00532514	0	0.0143677	0	0.115485		1.68878	0.00182481	0.0270355
k__Fungi	p__Basidiomycota	c__Agaricomycetes	o__Agaricales	__	__		0	11	0	0	0	0	0	0	0	0	4	2	0	0	0		0	0.011712	0	0	0	0	0	0	0	0	0.00304294	0.0014671	0	0	0		0.00234239	0	0.000902008
k__Fungi	p__Basidiomycota	c__Agaricomycetes	o__Agaricales	f__Agaricaceae	g__Cystoderma		0	0	4	0	0	0	0	0	0	0	0	0	0	0	0		0	0	0.00403804	0	0	0	0	0	0	0	0	0	0	0	0		0.000807608	0	0
k__Fungi	p__Basidiomycota	c__Agaricomycetes	o__Agaricales	f__Agaricales_fam_Incertae_sedis	g__Uncobasidium		0	0	0	0	0	0	4	0	0	0	0	0	0	0	0		0	0	0	0	0	0	0.00228101	0	0	0	0	0	0	0	0		0	0.000456202	0
k__Fungi	p__Basidiomycota	c__Agaricomycetes	o__Agaricales	f__Amanitaceae	g__Amanita		49	36	32	0	0	4	0	0	0	0	0	0	0	0	0		0.0352919	0.0383301	0.0323043	0	0	0.00340794	0	0	0	0	0	0	0	0	0		0.0211853	0.000681588	0
k__Fungi	p__Basidiomycota	c__Agaricomycetes	o__Agaricales	f__Catathelasmataceae	g__Callistosporium		10	0	0	0	0	0	0	0	0	0	0	0	0	0	0		0.00720243	0	0	0	0	0	0	0	0	0	0	0	0	0	0		0.00144049	0	0
k__Fungi	p__Basidiomycota	c__Agaricomycetes	o__Agaricales	f__Clavariaceae	g__Mucronella		2	0	0	0	0	0	0	0	0	0	0	0	0	0	0		0.00144049	0	0	0	0	0	0	0	0	0	0	0	0	0	0		0.000288097	0	0
k__Fungi	p__Basidiomycota	c__Agaricomycetes	o__Agaricales	f__Cortinariaceae	g__Cortinarius		10	0	8	0	0	86	0	0	0	0	2	2	0	0	0		0.00720243	0	0.00807608	0	0	0.0732707	0	0	0	0	0.00152147	0.0014671	0	0	0		0.0030557	0.0146541	0.000597714
k__Fungi	p__Basidiomycota	c__Agaricomycetes	o__Agaricales	f__Cortinariaceae	g__Gymnopilus		44	38	44	0	0	0	0	0	0	0	0	0	0	0	0		0.0316907	0.0404595	0.0444184	0	0	0	0	0	0	0	0	0	0	0	0		0.0233137	0	0
k__Fungi	p__Basidiomycota	c__Agaricomycetes	o__Agaricales	f__Hydnangiaceae	g__Laccaria		2	0	0	0	0	0	0	0	0	0	0	0	0	0	0		0.00144049	0	0	0	0	0	0	0	0	0	0	0	0	0	0		0.000288097	0	0
k__Fungi	p__Basidiomycota	c__Agaricomycetes	o__Agaricales	f__Hymenogastraceae	g__Hebeloma		3	0	0	0	0	0	0	0	0	0	0	0	5	0	0		0.00216073	0	0	0	0	0	0	0	0	0	0	0	0.00422579	0	0		0.000432146	0	0.000845159
k__Fungi	p__Basidiomycota	c__Agaricomycetes	o__Agaricales	f__Lyophyllaceae	g__Tephrocybe		6	0	5	0	0	0	0	0	0	0	0	0	0	0	0		0.00432146	0	0.00504755	0	0	0	0	0	0	0	0	0	0	0	0		0.0018738	0	0
k__Fungi	p__Basidiomycota	c__Agaricomycetes	o__Agaricales	f__Omphalotaceae	g__Gymnopus		35	16	17	13	0	0	0	0	0	0	0	0	0	0	0		0.0252085	0.0170356	0.0171617	0.0354059	0	0	0	0	0	0	0	0	0	0	0		0.0189623	0	0
k__Fungi	p__Basidiomycota	c__Agaricomycetes	o__Agaricales	f__Omphalotaceae	g__Rhodocollybia		19	23	31	0	0	0	4	0	0	0	0	0	0	0	0		0.0136846	0.0244887	0.0312948	0	0	0	0.00228101	0	0	0	0	0	0	0	0		0.0138936	0.000456202	0
k__Fungi	p__Basidiomycota	c__Agaricomycetes	o__Agaricales	f__Physalacriaceae	g__Cylindrobasidium		3	3	0	0	0	0	4	0	0	0	0	0	0	0	0		0.00216073	0.00319417	0	0	0	0	0.00228101	0	0	0	0	0	0	0	0		0.00107098	0.000456202	0
k__Fungi	p__Basidiomycota	c__Agaricomycetes	o__Agaricales	f__Physalacriaceae	g__Strobilurus		33	12	25	0	0	0	0	2	0	0	0	0	5	0	0		0.023768	0.0127767	0.0252377	0	0	0	0	0.00177892	0	0	0	0	0.00422579	0	0		0.0123565	0.000355783	0.000845159
k__Fungi	p__Basidiomycota	c__Agaricomycetes	o__Agaricales	f__Pleurotaceae	g__Pleurotus		0	7	0	0	0	0	0	0	0	0	0	0	0	0	0		0	0.00745307	0	0	0	0	0	0	0	0	0	0	0	0	0		0.00149061	0	0
k__Fungi	p__Basidiomycota	c__Agaricomycetes	o__Agaricales	f__Pluteaceae	g__Pluteus		6	5	6	0	0	0	0	0	0	0	2	0	0	0	0		0.00432146	0.00532362	0.00605706	0	0	0	0	0	0	0	0.00152147	0	0	0	0		0.00314043	0	0.000304294
k__Fungi	p__Basidiomycota	c__Agaricomycetes	o__Agaricales	f__Psathyrellaceae	g__Coprinellus		9	3	0	0	0	0	0	0	0	0	2	15	14	0	0		0.00648219	0.00319417	0	0	0	0	0	0	0	0	0.00152147	0.0110033	0.0118322	0	0		0.00193527	0	0.00487139
k__Fungi	p__Basidiomycota	c__Agaricomycetes	o__Agaricales	f__Psathyrellaceae	g__Coprinopsis		0	0	0	0	0	0	0	0	0	0	0	0	3	0	0		0	0	0	0	0	0	0	0	0	0	0	0	0.00253548	0	0		0	0	0.000507095
k__Fungi	p__Basidiomycota	c__Agaricomycetes	o__Agaricales	f__Pterulaceae	g__Aphanobasidium		0	0	9	0	0	0	0	0	0	0	0	0	0	0	0		0	0	0.00908559	0	0	0	0	0	0	0	0	0	0	0	0		0.00181712	0	0
k__Fungi	p__Basidiomycota	c__Agaricomycetes	o__Agaricales	f__Pterulaceae	g__Pterula		5	0	0	27	0	0	0	0	0	0	0	0	5	0	0		0.00360122	0	0	0.0735354	0	0	0	0	0	0	0	0	0.00422579	0	0		0.0154273	0	0.000845159
k__Fungi	p__Basidiomycota	c__Agaricomycetes	o__Agaricales	f__Pterulaceae	g__Radulomyces		0	0	0	0	0	0	6	0	0	0	0	0	0	0	0		0	0	0	0	0	0	0.00342151	0	0	0	0	0	0	0	0		0	0.000684303	0
k__Fungi	p__Basidiomycota	c__Agaricomycetes	o__Agaricales	f__Strophariaceae	g__Hypholoma		5	13	0	0	0	3	0	0	0	0	0	0	12	0	11		0.00360122	0.0138414	0	0	0	0.00255595	0	0	0	0	0	0	0.0101419	0	0.0529304		0.00348853	0.000511191	0.0126145
k__Fungi	p__Basidiomycota	c__Agaricomycetes	o__Agaricales	f__Strophariaceae	g__Pholiota		7	0	4	0	0	0	0	4	0	0	0	0	0	7	0		0.0050417	0	0.00403804	0	0	0	0	0.00355783	0	0	0	0	0	0.0322596	0		0.00181595	0.000711567	0.00645191
k__Fungi	p__Basidiomycota	c__Agaricomycetes	o__Agaricales	f__Typhulaceae	__		0	0	0	0	0	0	0	0	0	0	0	0	0	0	9		0	0	0	0	0	0	0	0	0	0	0	0	0	0	0.0433067		0	0	0.00866134
k__Fungi	p__Basidiomycota	c__Agaricomycetes	o__Agaricales	f__Typhulaceae	g__Tygervalleyomyces		2	0	0	0	0	0	0	0	0	0	0	0	0	0	0		0.00144049	0	0	0	0	0	0	0	0	0	0	0	0	0	0		0.000288097	0	0
k__Fungi	p__Basidiomycota	c__Agaricomycetes	o__Agaricales	f__Typhulaceae	g__Typhula		2	6	2	0	0	0	5	0	0	0	0	3	7	0	0		0.00144049	0.00638835	0.00201902	0	0	0	0.00285126	0	0	0	0	0.00220066	0.00591611	0	0		0.00196957	0.000570252	0.00162335
k__Fungi	p__Basidiomycota	c__Agaricomycetes	o__Agaricales	f__Tricholomataceae	g__Ampulloclitocybe		190	98	139	0	0	0	0	0	0	0	0	0	2	0	0		0.136846	0.104343	0.140322	0	0	0	0	0	0	0	0	0	0.00169032	0	0		0.0763022	0	0.000338063
k__Fungi	p__Basidiomycota	c__Agaricomycetes	o__Agaricales	f__Tricholomataceae	g__Baeospora		787	574	601	200	0	60	37	37	0	0	16	15	98	0	0		0.566831	0.611152	0.606715	0.544707	0	0.0511191	0.0210993	0.03291	0	0	0.0121717	0.0110033	0.0828255	0	0		0.465881	0.0210257	0.0212001
k__Fungi	p__Basidiomycota	c__Agaricomycetes	o__Agaricales	f__Tricholomataceae	g__Cystodermella		12	0	0	0	0	0	0	0	0	0	0	0	0	0	0		0.00864292	0	0	0	0	0	0	0	0	0	0	0	0	0	0		0.00172858	0	0
k__Fungi	p__Basidiomycota	c__Agaricomycetes	o__Agaricales	f__Tricholomataceae	g__Clitocybe		0	0	0	0	0	2	8	3	0	0	0	0	19	0	0		0	0	0	0	0	0.00170397	0.00456202	0.00266837	0	0	0	0	0.016058	0	0		0	0.00178687	0.0032116
k__Fungi	p__Basidiomycota	c__Agaricomycetes	o__Agaricales	f__Tricholomataceae	g__Lepista		0	0	0	0	0	0	7	0	0	0	0	0	0	0	0		0	0	0	0	0	0	0.00399177	0	0	0	0	0	0	0	0		0	0.000798353	0
k__Fungi	p__Basidiomycota	c__Agaricomycetes	o__Agaricales	f__Tricholomataceae	g__Mycena		3356	2325	2686	310	11	89	6	3	0	5	29	5	11	0	0		2.41714	2.47548	2.71154	0.844296	0.0848046	0.0758266	0.00342151	0.00266837	0	0.0182869	0.0220613	0.00366776	0.00929674	0	0		1.70665	0.0200407	0.00700516
k__Fungi	p__Basidiomycota	c__Agaricomycetes	o__Agaricales	f__Tricholomataceae	g__Paralepista		0	0	6	0	0	0	0	0	0	0	0	0	0	0	0		0	0	0.00605706	0	0	0	0	0	0	0	0	0	0	0	0		0.00121141	0	0
k__Fungi	p__Basidiomycota	c__Agaricomycetes	o__Agaricales	f__Tricholomataceae	g__Rugosomyces		0	0	0	0	0	0	0	0	0	0	0	0	3	0	0		0	0	0	0	0	0	0	0	0	0	0	0	0.00253548	0	0		0	0	0.000507095
k__Fungi	p__Basidiomycota	c__Agaricomycetes	o__Agaricales	f__Tricholomataceae	g__Tricholoma		0	3	3	0	0	0	5	0	0	0	3	3	0	0	0		0	0.00319417	0.00302853	0	0	0	0.00285126	0	0	0	0.0022822	0.00220066	0	0	0		0.00124454	0.000570252	0.000896572
k__Fungi	p__Basidiomycota	c__Agaricomycetes	o__Agaricales	f__Tricholomataceae	g__Tricholomopsis		0	0	3	0	0	0	0	0	0	0	0	0	0	0	0		0	0	0.00302853	0	0	0	0	0	0	0	0	0	0	0	0		0.000605706	0	0
k__Fungi	p__Basidiomycota	c__Agaricomycetes	o__Agaricomycetes_ord_Incertae_sedis	f__Agaricomycetes_fam_Incertae_sedis	g__Xenasmatella		40	0	5	11	0	0	0	0	0	0	0	0	0	0	0		0.0288097	0	0.00504755	0.0299589	0	0	0	0	0	0	0	0	0	0	0		0.0127632	0	0
k__Fungi	p__Basidiomycota	c__Agaricomycetes	o__Amylocorticiales	f__Amylocorticiaceae	g__Amyloxenasma		2	0	0	0	0	0	0	0	0	0	0	0	0	0	0		0.00144049	0	0	0	0	0	0	0	0	0	0	0	0	0	0		0.000288097	0	0
k__Fungi	p__Basidiomycota	c__Agaricomycetes	o__Atheliales	f__Atheliaceae	g__Athelia		32	13	14	0	0	0	0	0	0	0	0	0	0	0	0		0.0230478	0.0138414	0.0141331	0	0	0	0	0	0	0	0	0	0	0	0		0.0102045	0	0
k__Fungi	p__Basidiomycota	c__Agaricomycetes	o__Atheliales	f__Atheliaceae	g__Fibulomyces		0	0	4	0	0	0	0	0	0	0	0	0	0	0	0		0	0	0.00403804	0	0	0	0	0	0	0	0	0	0	0	0		0.000807608	0	0
k__Fungi	p__Basidiomycota	c__Agaricomycetes	o__Atheliales	f__Atheliaceae	g__Taeniospora		8	14	18	0	0	0	0	0	0	0	0	0	0	0	0		0.00576195	0.0149061	0.0181712	0	0	0	0	0	0	0	0	0	0	0	0		0.00776785	0	0
k__Fungi	p__Basidiomycota	c__Agaricomycetes	o__Atheliales	f__Atheliaceae	g__Tylospora		7	0	6	0	0	0	0	0	0	0	0	0	0	0	0		0.0050417	0	0.00605706	0	0	0	0	0	0	0	0	0	0	0	0		0.00221975	0	0
k__Fungi	p__Basidiomycota	c__Agaricomycetes	o__Boletales	f__Boletaceae	g__Imleria		7	8	0	0	0	6	0	0	0	0	0	0	0	0	0		0.0050417	0.0085178	0	0	0	0.00511191	0	0	0	0	0	0	0	0	0		0.0027119	0.00102238	0
k__Fungi	p__Basidiomycota	c__Agaricomycetes	o__Boletales	f__Coniophoraceae	g__Coniophora		0	0	31	0	0	0	0	0	0	0	0	0	0	0	0		0	0	0.0312948	0	0	0	0	0	0	0	0	0	0	0	0		0.00625896	0	0
k__Fungi	p__Basidiomycota	c__Agaricomycetes	o__Boletales	f__Hygrophoropsidaceae	g__Hygrophoropsis		209	169	188	0	0	0	0	0	0	0	0	0	0	0	0		0.150531	0.179938	0.189788	0	0	0	0	0	0	0	0	0	0	0	0		0.104051	0	0
k__Fungi	p__Basidiomycota	c__Agaricomycetes	o__Cantharellales	__	__		240	156	174	0	0	0	0	0	0	0	0	0	0	0	0		0.172858	0.166097	0.175655	0	0	0	0	0	0	0	0	0	0	0	0		0.102922	0	0
k__Fungi	p__Basidiomycota	c__Agaricomycetes	o__Cantharellales	f__Botryobasidiaceae	g__Botryobasidium		0	12	0	0	0	0	0	0	0	0	0	0	0	0	0		0	0.0127767	0	0	0	0	0	0	0	0	0	0	0	0	0		0.00255534	0	0
k__Fungi	p__Basidiomycota	c__Agaricomycetes	o__Cantharellales	f__Cantharellales_fam_Incertae_sedis	g__Sistotrema		197	190	149	110	0	3	10	5	0	0	2	0	9	0	0		0.141888	0.202298	0.150417	0.299589	0	0.00255595	0.00570252	0.00444729	0	0	0.00152147	0	0.00760643	0	0		0.158838	0.00254115	0.00182558
k__Fungi	p__Basidiomycota	c__Agaricomycetes	o__Cantharellales	f__Ceratobasidiaceae	__		0	0	3	70	0	0	0	0	0	0	0	0	4	0	0		0	0	0.00302853	0.190647	0	0	0	0	0	0	0	0	0.00338063	0	0		0.0387352	0	0.000676127
k__Fungi	p__Basidiomycota	c__Agaricomycetes	o__Cantharellales	f__Ceratobasidiaceae	g__Ceratobasidium		636	295	401	0	16	13	0	0	0	0	0	4	0	0	0		0.458075	0.314094	0.404813	0	0.123352	0.0110758	0	0	0	0	0	0.00293421	0	0	0		0.260067	0.00221516	0.000586842
k__Fungi	p__Basidiomycota	c__Agaricomycetes	o__Corticiales	f__Corticiaceae	g__Limonomyces		0	0	3	0	0	0	0	0	0	0	0	0	0	0	0		0	0	0.00302853	0	0	0	0	0	0	0	0	0	0	0	0		0.000605706	0	0
k__Fungi	p__Basidiomycota	c__Agaricomycetes	o__Corticiales	f__Corticiaceae	g__unidentified		0	0	6	0	0	0	0	0	0	0	0	0	0	0	0		0	0	0.00605706	0	0	0	0	0	0	0	0	0	0	0	0		0.00121141	0	0
k__Fungi	p__Basidiomycota	c__Agaricomycetes	o__Corticiales	f__Vuilleminiaceae	g__Vuilleminia		0	4	0	0	0	0	22	14	0	0	0	0	0	0	0		0	0.0042589	0	0	0	0	0.0125455	0.0124524	0	0	0	0	0	0	0		0.00085178	0.00499959	0
k__Fungi	p__Basidiomycota	c__Agaricomycetes	o__Hymenochaetales	f__Hymenochaetales_fam_Incertae_sedis	g__Peniophorella		2	0	0	0	0	0	3	0	0	0	0	0	0	0	0		0.00144049	0	0	0	0	0	0.00171076	0	0	0	0	0	0	0	0		0.000288097	0.000342151	0
k__Fungi	p__Basidiomycota	c__Agaricomycetes	o__Hymenochaetales	f__Hymenochaetales_fam_Incertae_sedis	g__Resinicium		5	0	3	0	0	0	0	0	0	0	0	0	0	0	0		0.00360122	0	0.00302853	0	0	0	0	0	0	0	0	0	0	0	0		0.00132595	0	0
k__Fungi	p__Basidiomycota	c__Agaricomycetes	o__Hymenochaetales	f__Hymenochaetales_fam_Incertae_sedis	g__Trichaptum		0	7	0	0	0	0	0	0	0	0	0	0	3	0	0		0	0.00745307	0	0	0	0	0	0	0	0	0	0	0.00253548	0	0		0.00149061	0	0.000507095
k__Fungi	p__Basidiomycota	c__Agaricomycetes	o__Hymenochaetales	f__Schizoporaceae	g__Hyphodontia		23	11	7	0	0	0	0	0	0	0	0	0	0	0	0		0.0165656	0.011712	0.00706657	0	0	0	0	0	0	0	0	0	0	0	0		0.00706883	0	0
k__Fungi	p__Basidiomycota	c__Agaricomycetes	o__Hymenochaetales	f__Schizoporaceae	g__unidentified		0	0	6	0	0	0	0	0	0	0	0	0	0	0	0		0	0	0.00605706	0	0	0	0	0	0	0	0	0	0	0	0		0.00121141	0	0
k__Fungi	p__Basidiomycota	c__Agaricomycetes	o__Hymenochaetales	f__Schizoporaceae	g__Xylodon		7	0	0	0	0	3	0	0	0	0	0	0	0	0	0		0.0050417	0	0	0	0	0.00255595	0	0	0	0	0	0	0	0	0		0.00100834	0.000511191	0
k__Fungi	p__Basidiomycota	c__Agaricomycetes	o__Hymenochaetales	f__Tubulicrinaceae	g__Tubulicrinis		19	0	0	0	0	11	4	0	0	0	3	0	0	0	0		0.0136846	0	0	0	0	0.00937183	0.00228101	0	0	0	0.0022822	0	0	0	0		0.00273692	0.00233057	0.00045644
k__Fungi	p__Basidiomycota	c__Agaricomycetes	o__Polyporales	f__Fomitopsidaceae	g__Antrodia		0	0	0	0	0	0	0	0	0	0	0	3	0	0	0		0	0	0	0	0	0	0	0	0	0	0	0.00220066	0	0	0		0	0	0.000440131
k__Fungi	p__Basidiomycota	c__Agaricomycetes	o__Polyporales	f__Fomitopsidaceae	g__Fomitopsis		3	3	0	0	0	0	0	0	0	0	0	0	0	0	0		0.00216073	0.00319417	0	0	0	0	0	0	0	0	0	0	0	0	0		0.00107098	0	0
k__Fungi	p__Basidiomycota	c__Agaricomycetes	o__Polyporales	f__Fomitopsidaceae	g__Postia		8	0	3	0	0	2	0	5	0	0	0	0	0	0	0		0.00576195	0	0.00302853	0	0	0.00170397	0	0.00444729	0	0	0	0	0	0	0		0.00175809	0.00123025	0
k__Fungi	p__Basidiomycota	c__Agaricomycetes	o__Polyporales	f__Fomitopsidaceae	g__Skeletocutis		0	3	0	0	0	0	0	0	0	0	0	0	0	0	0		0	0.00319417	0	0	0	0	0	0	0	0	0	0	0	0	0		0.000638835	0	0
k__Fungi	p__Basidiomycota	c__Agaricomycetes	o__Polyporales	f__Fomitopsidaceae	g__unidentified		4	3	0	0	0	0	0	0	0	0	0	0	0	0	0		0.00288097	0.00319417	0	0	0	0	0	0	0	0	0	0	0	0	0		0.00121503	0	0
k__Fungi	p__Basidiomycota	c__Agaricomycetes	o__Polyporales	f__Ganodermataceae	__		9	0	0	0	0	0	0	0	0	0	0	0	0	0	0		0.00648219	0	0	0	0	0	0	0	0	0	0	0	0	0	0		0.00129644	0	0
k__Fungi	p__Basidiomycota	c__Agaricomycetes	o__Polyporales	f__Hyphodermataceae	g__Hyphoderma		0	0	0	16	0	0	0	0	0	0	0	0	0	0	0		0	0	0	0.0435765	0	0	0	0	0	0	0	0	0	0	0		0.00871531	0	0
k__Fungi	p__Basidiomycota	c__Agaricomycetes	o__Polyporales	f__Irpicaceae	g__Gloeoporus		4	0	0	0	0	0	0	0	0	0	0	0	0	0	0		0.00288097	0	0	0	0	0	0	0	0	0	0	0	0	0	0		0.000576195	0	0
k__Fungi	p__Basidiomycota	c__Agaricomycetes	o__Polyporales	f__Irpicaceae	g__Leptoporus		0	5	0	0	0	0	0	0	0	0	0	0	0	0	0		0	0.00532362	0	0	0	0	0	0	0	0	0	0	0	0	0		0.00106472	0	0
k__Fungi	p__Basidiomycota	c__Agaricomycetes	o__Polyporales	f__Meripilaceae	__		0	0	0	0	0	0	0	0	0	0	0	0	4	0	0		0	0	0	0	0	0	0	0	0	0	0	0	0.00338063	0	0		0	0	0.000676127
k__Fungi	p__Basidiomycota	c__Agaricomycetes	o__Polyporales	f__Meruliaceae	g__Phlebia		0	0	0	0	0	0	6	0	0	0	0	0	0	0	0		0	0	0	0	0	0	0.00342151	0	0	0	0	0	0	0	0		0	0.000684303	0
k__Fungi	p__Basidiomycota	c__Agaricomycetes	o__Polyporales	f__Phanerochaetaceae	g__Bjerkandera		0	5	0	0	0	0	0	0	0	0	0	0	2	0	0		0	0.00532362	0	0	0	0	0	0	0	0	0	0	0.00169032	0	0		0.00106472	0	0.000338063
k__Fungi	p__Basidiomycota	c__Agaricomycetes	o__Polyporales	f__Phanerochaetaceae	g__Hapalopilus		0	0	2	0	0	0	0	0	0	0	0	0	0	0	0		0	0	0.00201902	0	0	0	0	0	0	0	0	0	0	0	0		0.000403804	0	0
k__Fungi	p__Basidiomycota	c__Agaricomycetes	o__Polyporales	f__Podoscyphaceae	g__Hypochnicium		0	4	0	0	0	0	0	0	0	0	0	0	0	0	0		0	0.0042589	0	0	0	0	0	0	0	0	0	0	0	0	0		0.00085178	0	0
k__Fungi	p__Basidiomycota	c__Agaricomycetes	o__Polyporales	f__Steccherinaceae	g__Antrodiella		0	5	0	0	0	0	0	0	0	0	2	0	0	0	0		0	0.00532362	0	0	0	0	0	0	0	0	0.00152147	0	0	0	0		0.00106472	0	0.000304294
k__Fungi	p__Basidiomycota	c__Agaricomycetes	o__Polyporales	f__Steccherinaceae	g__Cabalodontia		9	0	0	0	0	3	0	0	0	0	0	0	0	0	0		0.00648219	0	0	0	0	0.00255595	0	0	0	0	0	0	0	0	0		0.00129644	0.000511191	0
k__Fungi	p__Basidiomycota	c__Agaricomycetes	o__Polyporales	f__Steccherinaceae	g__Steccherinum		0	0	0	0	0	0	0	3	0	0	0	0	0	0	0		0	0	0	0	0	0	0	0.00266837	0	0	0	0	0	0	0		0	0.000533675	0
k__Fungi	p__Basidiomycota	c__Agaricomycetes	o__Russulales	f__Auriscalpiaceae	g__Auriscalpium		0	15	25	0	0	0	0	0	0	0	0	0	0	0	0		0	0.0159709	0.0252377	0	0	0	0	0	0	0	0	0	0	0	0		0.00824172	0	0
k__Fungi	p__Basidiomycota	c__Agaricomycetes	o__Russulales	f__Bondarzewiaceae	g__Heterobasidion		31	22	20	0	0	0	0	0	0	0	0	0	0	0	0		0.0223275	0.0234239	0.0201902	0	0	0	0	0	0	0	0	0	0	0	0		0.0131883	0	0
k__Fungi	p__Basidiomycota	c__Agaricomycetes	o__Russulales	f__Lachnocladiaceae	g__Vararia		0	0	3	0	0	0	0	0	0	0	0	0	0	0	0		0	0	0.00302853	0	0	0	0	0	0	0	0	0	0	0	0		0.000605706	0	0
k__Fungi	p__Basidiomycota	c__Agaricomycetes	o__Russulales	f__Peniophoraceae	g__Peniophora		0	29	0	0	0	0	0	0	0	0	5	16	4	0	0		0	0.030877	0	0	0	0	0	0	0	0	0.00380367	0.0117368	0.00338063	0	0		0.0061754	0	0.00378423
k__Fungi	p__Basidiomycota	c__Agaricomycetes	o__Russulales	f__Russulaceae	g__Lactarius		7	4	9	0	0	0	0	0	0	0	0	0	0	0	0		0.0050417	0.0042589	0.00908559	0	0	0	0	0	0	0	0	0	0	0	0		0.00367724	0	0
k__Fungi	p__Basidiomycota	c__Agaricomycetes	o__Russulales	f__Russulaceae	g__Russula		2	0	19	0	0	0	0	0	0	0	0	0	0	0	0		0.00144049	0	0.0191807	0	0	0	0	0	0	0	0	0	0	0	0		0.00412423	0	0
k__Fungi	p__Basidiomycota	c__Agaricomycetes	o__Russulales	f__Stereaceae	g__Stereum		0	0	0	0	0	6	0	0	0	0	0	0	3	0	20		0	0	0	0	0	0.00511191	0	0	0	0	0	0	0.00253548	0	0.0962371		0	0.00102238	0.0197545
k__Fungi	p__Basidiomycota	c__Agaricomycetes	o__Russulales	f__unidentified	g__unidentified		0	0	0	15	0	0	0	0	0	0	0	0	2	0	0		0	0	0	0.040853	0	0	0	0	0	0	0	0	0.00169032	0	0		0.0081706	0	0.000338063
k__Fungi	p__Basidiomycota	c__Agaricomycetes	o__Sebacinales	f__unidentified	g__unidentified		0	13	5	0	0	0	0	0	0	0	0	0	0	0	0		0	0.0138414	0.00504755	0	0	0	0	0	0	0	0	0	0	0	0		0.00377779	0	0
k__Fungi	p__Basidiomycota	c__Agaricomycetes	o__Thelephorales	f__Thelephoraceae	g__Tomentellopsis		0	4	0	0	0	0	0	0	0	0	0	4	0	0	0		0	0.0042589	0	0	0	0	0	0	0	0	0	0.00293421	0	0	0		0.00085178	0	0.000586842
k__Fungi	p__Basidiomycota	c__Agaricomycetes	o__Trechisporales	f__Hydnodontaceae	g__Trechispora		0	27	50	0	0	3	0	4	0	0	0	0	2	0	0		0	0.0287476	0.0504755	0	0	0.00255595	0	0.00355783	0	0	0	0	0.00169032	0	0		0.0158446	0.00122276	0.000338063
k__Fungi	p__Basidiomycota	c__Agaricomycetes	o__Trechisporales	f__Trechisporales_fam_Incertae_sedis	g__Sistotremastrum		7	6	2	0	0	0	0	0	0	0	0	0	0	0	0		0.0050417	0.00638835	0.00201902	0	0	0	0	0	0	0	0	0	0	0	0		0.00268981	0	0
k__Fungi	p__Basidiomycota	c__Agaricomycetes	o__unidentified	f__unidentified	g__unidentified		27	29	24	0	25	0	4	0	0	0	0	0	0	0	36		0.0194466	0.030877	0.0242282	0	0.192738	0	0.00228101	0	0	0	0	0	0	0	0.173227		0.0534579	0.000456202	0.0346454
k__Fungi	p__Basidiomycota	c__Agaricostilbomycetes	o__Agaricostilbales	__	__		11	19	8	0	0	0	0	0	0	0	0	0	0	0	0		0.00792267	0.0202298	0.00807608	0	0	0	0	0	0	0	0	0	0	0	0		0.0072457	0	0
k__Fungi	p__Basidiomycota	c__Agaricostilbomycetes	o__Agaricostilbales	f__Agaricostilbaceae	g__Pseudobensingtonia		22	0	22	0	0	0	0	0	0	0	0	0	0	0	0		0.0158453	0	0.0222092	0	0	0	0	0	0	0	0	0	0	0	0		0.00761091	0	0
k__Fungi	p__Basidiomycota	c__Agaricostilbomycetes	o__Agaricostilbales	f__Chionosphaeraceae	__		0	0	0	0	0	0	0	0	0	0	0	0	0	0	24		0	0	0	0	0	0	0	0	0	0	0	0	0	0	0.115485		0	0	0.0230969
k__Fungi	p__Basidiomycota	c__Agaricostilbomycetes	o__Agaricostilbales	f__Chionosphaeraceae	g__Ballistosporomyces		0	2	0	0	0	0	0	0	0	0	0	0	0	0	0		0	0.00212945	0	0	0	0	0	0	0	0	0	0	0	0	0		0.00042589	0	0
k__Fungi	p__Basidiomycota	c__Agaricostilbomycetes	o__Agaricostilbales	f__Kondoaceae	g__Bensingtonia		133	108	17	42	0	62	100	13	0	0	45	134	80	42	71		0.0957923	0.11499	0.0171617	0.114388	0	0.0528231	0.0570252	0.011563	0	0	0.034233	0.098296	0.0676127	0.193557	0.341642		0.0684665	0.0242822	0.147068
k__Fungi	p__Basidiomycota	c__Agaricostilbomycetes	o__Agaricostilbales	f__Kondoaceae	g__Kondoa		176	102	97	76	9	19	137	0	0	0	364	98	648	60	81		0.126763	0.108602	0.0979224	0.206989	0.0693856	0.0161877	0.0781246	0	0	0	0.276907	0.0718881	0.547663	0.27651	0.38976		0.121932	0.0188625	0.312546
k__Fungi	p__Basidiomycota	c__Agaricostilbomycetes	o__unidentified	f__unidentified	g__unidentified		0	0	0	0	0	0	147	38	17	0	200	0	17	237	9		0	0	0	0	0	0	0.0838271	0.0337994	0.0858456	0	0.152147	0	0.0143677	1.09222	0.0433067		0	0.0406944	0.260407
k__Fungi	p__Basidiomycota	c__Cystobasidiomycetes	__	__	__		0	8	0	4	0	833	592	133	37	68	32	16	28	0	0		0	0.0085178	0	0.0108941	0	0.709703	0.337589	0.118298	0.18684	0.248702	0.0243435	0.0117368	0.0236644	0	0		0.00388239	0.320227	0.011949
k__Fungi	p__Basidiomycota	c__Cystobasidiomycetes	o__Cystobasidiales	f__Cystobasidiaceae	__		0	0	0	0	0	0	0	0	0	0	0	137	36	0	80		0	0	0	0	0	0	0	0	0	0	0	0.100497	0.0304257	0	0.384949		0	0	0.103174
k__Fungi	p__Basidiomycota	c__Cystobasidiomycetes	o__Cystobasidiales	f__Cystobasidiaceae	g__Cystobasidium		15	0	0	37	0	0	45	93	0	8	22	140	61	23	83		0.0108036	0	0	0.100771	0	0	0.0256614	0.0827196	0	0.029259	0.0167361	0.102697	0.0515547	0.105996	0.399384		0.0223149	0.027528	0.135274
k__Fungi	p__Basidiomycota	c__Cystobasidiomycetes	o__Cystobasidiales	f__Cystobasidiaceae	g__Occultifur		0	7	0	0	0	21	43	55	0	0	6	261	52	25	0		0	0.00745307	0	0	0	0.0178917	0.0245208	0.0489202	0	0	0.0045644	0.191457	0.0439482	0.115213	0		0.00149061	0.0182665	0.0710365
k__Fungi	p__Basidiomycota	c__Cystobasidiomycetes	o__Cystobasidiomycetes_ord_Incertae_sedis	f__Buckleyzymaceae	g__Buckleyzyma		6	0	0	15	0	3	73	65	0	0	2558	1234	3033	356	208		0.00432146	0	0	0.040853	0	0.00255595	0.0416284	0.0578148	0	0	1.94596	0.905203	2.56337	1.64063	1.00087		0.00903489	0.0203998	1.6112
k__Fungi	p__Basidiomycota	c__Cystobasidiomycetes	o__Cystobasidiomycetes_ord_Incertae_sedis	f__Microsporomycetaceae	g__unidentified		0	0	5	0	0	0	0	0	0	0	0	0	0	0	0		0	0	0.00504755	0	0	0	0	0	0	0	0	0	0	0	0		0.00100951	0	0
k__Fungi	p__Basidiomycota	c__Cystobasidiomycetes	o__Cystobasidiomycetes_ord_Incertae_sedis	f__Symmetrosporaceae	g__Symmetrospora		42	0	9	68	10	118	350	327	18	43	179	225	283	40	0		0.0302502	0	0.00908559	0.1852	0.0770951	0.100534	0.199588	0.290853	0.0908953	0.157267	0.136171	0.165049	0.23918	0.18434	0		0.0603262	0.167828	0.144948
k__Fungi	p__Basidiomycota	c__Cystobasidiomycetes	o__Erythrobasidiales	f__Erythrobasidiaceae	g__Erythrobasidium		41	34	31	13	0	91	66	0	0	0	85	547	152	26	16		0.02953	0.0362006	0.0312948	0.0354059	0	0.0775306	0.0376366	0	0	0	0.0646624	0.401253	0.128464	0.119821	0.0769897		0.0264863	0.0230335	0.158238
k__Fungi	p__Basidiomycota	c__Cystobasidiomycetes	o__Erythrobasidiales	f__unidentified	g__unidentified		8	0	0	10	0	11	0	0	0	0	0	14	0	0	0		0.00576195	0	0	0.0272353	0	0.00937183	0	0	0	0	0	0.0102697	0	0	0		0.00659946	0.00187437	0.00205395
k__Fungi	p__Basidiomycota	c__Cystobasidiomycetes	o__unidentified	f__unidentified	g__unidentified		10	0	2	0	0	995	367	146	0	0	0	30	27	0	0		0.00720243	0	0.00201902	0	0	0.847725	0.209283	0.129861	0	0	0	0.0220066	0.0228193	0	0		0.00184429	0.237374	0.00896517
k__Fungi	p__Basidiomycota	c__Dacrymycetes	o__Dacrymycetales	f__Dacrymycetaceae	g__Dacrymyces		0	4	0	0	0	0	0	0	0	0	0	0	0	0	0		0	0.0042589	0	0	0	0	0	0	0	0	0	0	0	0	0		0.00085178	0	0
k__Fungi	p__Basidiomycota	c__Exobasidiomycetes	o__Entylomatales	f__Entylomataceae	g__Entyloma		88	62	51	0	0	0	9	0	0	0	0	38	25	0	8		0.0633814	0.0660129	0.051485	0	0	0	0.00513227	0	0	0	0	0.027875	0.021129	0	0.0384949		0.0361759	0.00102645	0.0174998
k__Fungi	p__Basidiomycota	c__Exobasidiomycetes	o__Entylomatales	f__Entylomatales_fam_Incertae_sedis	g__Tilletiopsis		7148	5238	5742	2884	618	1550	658	63	0	63	64	2046	649	27	35		5.1483	5.57703	5.7966	7.85467	4.76447	1.32058	0.375226	0.0560359	0	0.230415	0.048687	1.50085	0.548508	0.12443	0.168415		5.82822	0.396451	0.478177
k__Fungi	p__Basidiomycota	c__Exobasidiomycetes	o__Entylomatales	f__unidentified	g__unidentified		1906	1350	1417	819	220	449	261	57	0	29	29	3600	1216	53	264		1.37278	1.43738	1.43048	2.23057	1.69609	0.382541	0.148836	0.0506991	0	0.106064	0.0220613	2.64079	1.02771	0.244251	1.27033		1.63346	0.137628	1.04103
k__Fungi	p__Basidiomycota	c__Exobasidiomycetes	o__Exobasidiales	f__Exobasidiaceae	g__Exobasidium		36704	23004	25736	11129	2611	2726	395	18	0	14	17	6944	2401	76	2765		26.4358	24.4929	25.9807	30.3102	20.1295	2.32251	0.22525	0.0160102	0	0.0512033	0.0129325	5.09378	2.02923	0.350247	13.3048		25.4698	0.522995	4.15819
k__Fungi	p__Basidiomycota	c__Exobasidiomycetes	o__Golubeviales	f__Golubeviaceae	g__Golubevia		1105	594	803	90	0	97	50	5	0	0	0	233	116	21	81		0.795869	0.632446	0.810636	0.245118	0	0.0826425	0.0285126	0.00444729	0	0	0	0.170918	0.0980384	0.0967787	0.38976		0.496814	0.0231205	0.151099
k__Fungi	p__Basidiomycota	c__Exobasidiomycetes	o__Microstromatales	f__Microstromataceae	g__Microstroma		0	0	0	0	0	0	163	129	0	44	199	120	1663	326	555		0	0	0	0	0	0	0.0929511	0.11474	0	0.160925	0.151386	0.0880262	1.4055	1.50237	2.67058		0	0.0737232	1.16357
k__Fungi	p__Basidiomycota	c__Exobasidiomycetes	o__Microstromatales	f__Microstromatales_fam_Incertae_sedis	g__Pseudomicrostroma		0	0	3	0	0	307	1129	77	0	66	2251	3088	3162	92	753		0	0	0.00302853	0	0	0.261559	0.643815	0.0684883	0	0.241387	1.71241	2.26521	2.67239	0.423983	3.62333		0.000605706	0.24305	2.13946
k__Fungi	p__Basidiomycota	c__Exobasidiomycetes	o__Microstromatales	f__unidentified	g__unidentified		0	0	0	0	0	11	0	7	0	0	0	0	0	26	0		0	0	0	0	0	0.00937183	0	0.00622621	0	0	0	0	0	0.119821	0		0	0.00311961	0.0239642
k__Fungi	p__Basidiomycota	c__Exobasidiomycetes	o__Tilletiales	f__Tilletiaceae	g__Tilletia		0	0	0	0	0	0	0	0	0	0	5	4	4	0	0		0	0	0	0	0	0	0	0	0	0	0.00380367	0.00293421	0.00338063	0	0		0	0	0.0020237
k__Fungi	p__Basidiomycota	c__Exobasidiomycetes	o__Tilletiales	f__Tilletiaceae	g__unidentified		32	30	24	0	0	0	0	0	0	0	0	0	0	0	0		0.0230478	0.0319417	0.0242282	0	0	0	0	0	0	0	0	0	0	0	0		0.0158435	0	0
k__Fungi	p__Basidiomycota	c__Microbotryomycetes	__	__	__		590	300	335	414	86	0	49	0	0	9	0	0	0	0	0		0.424943	0.319417	0.338186	1.12754	0.663018	0	0.0279424	0	0	0.0329164	0	0	0	0	0		0.574621	0.0121718	0
k__Fungi	p__Basidiomycota	c__Microbotryomycetes	o__Kriegeriales	f__Kriegeriaceae	g__Yamadamyces		494	320	406	151	27	0	0	0	0	0	0	0	0	0	0		0.3558	0.340712	0.409861	0.411254	0.208157	0	0	0	0	0	0	0	0	0	0		0.345157	0	0
k__Fungi	p__Basidiomycota	c__Microbotryomycetes	o__Kriegeriales	f__Kriegeriaceae	g__Libkindia		109	56	44	56	0	0	0	0	0	0	0	0	0	0	0		0.0785065	0.0596246	0.0444184	0.152518	0	0	0	0	0	0	0	0	0	0	0		0.0670135	0	0
k__Fungi	p__Basidiomycota	c__Microbotryomycetes	o__Leucosporidiales	f__Leucosporidiaceae	__		0	0	0	0	0	0	0	0	0	0	0	0	28	0	0		0	0	0	0	0	0	0	0	0	0	0	0	0.0236644	0	0		0	0	0.00473289
k__Fungi	p__Basidiomycota	c__Microbotryomycetes	o__Leucosporidiales	f__Leucosporidiaceae	g__Leucosporidium		0	0	0	0	0	52	0	0	0	0	11	22	16	0	0		0	0	0	0	0	0.0443032	0	0	0	0	0.00836807	0.0161381	0.0135225	0	0		0	0.00886064	0.00760575
k__Fungi	p__Basidiomycota	c__Microbotryomycetes	o__Microbotryales	f__Ustilentylomataceae	g__Ustilentyloma		0	3	0	0	0	14	0	0	0	0	0	0	0	0	0		0	0.00319417	0	0	0	0.0119278	0	0	0	0	0	0	0	0	0		0.000638835	0.00238556	0
k__Fungi	p__Basidiomycota	c__Microbotryomycetes	o__Microbotryomycetes_ord_Incertae_sedis	f__Chrysozymaceae	__		9	4	0	0	0	0	0	0	0	0	0	0	0	0	0		0.00648219	0.0042589	0	0	0	0	0	0	0	0	0	0	0	0	0		0.00214822	0	0
k__Fungi	p__Basidiomycota	c__Microbotryomycetes	o__Microbotryomycetes_ord_Incertae_sedis	f__Chrysozymaceae	g__Bannozyma		13	8	0	0	0	4	0	0	0	0	0	171	49	0	0		0.00936316	0.0085178	0	0	0	0.00340794	0	0	0	0	0	0.125437	0.0414128	0	0		0.00357619	0.000681588	0.03337
k__Fungi	p__Basidiomycota	c__Microbotryomycetes	o__Microbotryomycetes_ord_Incertae_sedis	f__Chrysozymaceae	g__Chrysozyma		4	0	5	0	0	46	18	0	0	0	0	3	0	0	12		0.00288097	0	0.00504755	0	0	0.0391913	0.0102645	0	0	0	0	0.00220066	0	0	0.0577423		0.0015857	0.00989117	0.0119886
k__Fungi	p__Basidiomycota	c__Microbotryomycetes	o__Microbotryomycetes_ord_Incertae_sedis	f__Chrysozymaceae	g__Fellozyma		709	332	457	209	0	9	0	0	0	0	0	9	10	0	28		0.510652	0.353489	0.461346	0.569219	0	0.00766786	0	0	0	0	0	0.00660197	0.00845159	0	0.134732		0.378941	0.00153357	0.0299571
k__Fungi	p__Basidiomycota	c__Microbotryomycetes	o__Microbotryomycetes_ord_Incertae_sedis	f__Chrysozymaceae	g__Hamamotoa		0	0	0	0	0	0	0	0	0	0	0	0	0	0	6		0	0	0	0	0	0	0	0	0	0	0	0	0	0	0.0288711		0	0	0.00577423
k__Fungi	p__Basidiomycota	c__Microbotryomycetes	o__Microbotryomycetes_ord_Incertae_sedis	f__Chrysozymaceae	g__Yunzhangia		0	0	0	0	0	8	0	0	0	0	0	0	0	0	0		0	0	0	0	0	0.00681588	0	0	0	0	0	0	0	0	0		0	0.00136318	0
k__Fungi	p__Basidiomycota	c__Microbotryomycetes	o__Microbotryomycetes_ord_Incertae_sedis	f__Chrysozymaceae	g__Yurkovia		72	40	48	0	0	0	0	0	0	0	0	0	0	0	0		0.0518575	0.042589	0.0484565	0	0	0	0	0	0	0	0	0	0	0	0		0.0285806	0	0
k__Fungi	p__Basidiomycota	c__Microbotryomycetes	o__Microbotryomycetes_ord_Incertae_sedis	f__Chrysozymaceae	g__Oberwinklerozyma		1532	1174	1173	1164	80	0	0	0	0	0	0	0	2	0	0		1.10341	1.24999	1.18415	3.17019	0.61676	0	0	0	0	0	0	0	0.00169032	0	0		1.4649	0	0.000338063
k__Fungi	p__Basidiomycota	c__Microbotryomycetes	o__Microbotryomycetes_ord_Incertae_sedis	f__Chrysozymaceae	g__Pseudohyphozyma		19	36	10	47	0	0	0	0	0	10	0	0	0	0	0		0.0136846	0.0383301	0.0100951	0.128006	0	0	0	0	0	0.0365738	0	0	0	0	0		0.0380232	0.00731475	0
k__Fungi	p__Basidiomycota	c__Microbotryomycetes	o__Microbotryomycetes_ord_Incertae_sedis	f__Chrysozymaceae	g__Sampaiozyma		0	0	0	0	0	8	0	0	0	0	0	0	0	0	0		0	0	0	0	0	0.00681588	0	0	0	0	0	0	0	0	0		0	0.00136318	0
k__Fungi	p__Basidiomycota	c__Microbotryomycetes	o__Microbotryomycetes_ord_Incertae_sedis	f__Chrysozymaceae	g__Slooffia		4	0	0	0	0	0	0	0	0	0	0	0	0	0	0		0.00288097	0	0	0	0	0	0	0	0	0	0	0	0	0	0		0.000576195	0	0
k__Fungi	p__Basidiomycota	c__Microbotryomycetes	o__Microbotryomycetes_ord_Incertae_sedis	f__Chrysozymaceae	g__unidentified		0	0	0	0	0	0	0	0	0	0	0	3	0	0	0		0	0	0	0	0	0	0	0	0	0	0	0.00220066	0	0	0		0	0	0.000440131
k__Fungi	p__Basidiomycota	c__Microbotryomycetes	o__Microbotryomycetes_ord_Incertae_sedis	f__Microbotryomycetes_fam_Incertae_sedis	g__Colacogloea		36	26	32	0	0	396	96	73	0	0	0	12	9	0	0		0.0259288	0.0276828	0.0323043	0	0	0.337386	0.0547442	0.0649304	0	0	0	0.00880262	0.00760643	0	0		0.0171832	0.0914121	0.00328181
k__Fungi	p__Basidiomycota	c__Microbotryomycetes	o__Microbotryomycetes_ord_Incertae_sedis	f__Microbotryomycetes_fam_Incertae_sedis	g__Curvibasidium		586	464	485	880	0	2225	4658	2393	0	0	96	1569	472	996	795		0.422062	0.494032	0.489612	2.39671	0	1.89567	2.65623	2.12847	0	0	0.0730305	1.15094	0.398915	4.59007	3.82543		0.760483	1.33607	2.00768
k__Fungi	p__Basidiomycota	c__Microbotryomycetes	o__Sporidiobolales	__	__		72	68	53	125	0	8	22	0	0	0	0	0	0	0	0		0.0518575	0.0724013	0.053504	0.340442	0	0.00681588	0.0125455	0	0	0	0	0	0	0	0		0.103641	0.00387229	0
k__Fungi	p__Basidiomycota	c__Microbotryomycetes	o__Sporidiobolales	f__Sporidiobolaceae	g__Rhodosporidiobolus		47	49	78	64	0	202	30	200	0	0	115	874	341	0	0		0.0338514	0.0521715	0.0787417	0.174306	0	0.172101	0.0171076	0.177892	0	0	0.0874844	0.641124	0.288199	0	0		0.0678142	0.07342	0.203362
k__Fungi	p__Basidiomycota	c__Microbotryomycetes	o__Sporidiobolales	f__Sporidiobolaceae	g__Rhodotorula		79	57	94	764	0	36	72	88	0	185	31	16	10	26	376		0.0568992	0.0606893	0.0948939	2.08078	0	0.0306714	0.0410582	0.0782723	0	0.676615	0.0235828	0.0117368	0.00845159	0.119821	1.80926		0.458652	0.165323	0.39457
k__Fungi	p__Basidiomycota	c__Microbotryomycetes	o__Sporidiobolales	f__Sporidiobolaceae	g__Sporobolomyces		10	0	15	79	0	145	276	269	28	29	85	88	47	169	18		0.00720243	0	0.0151426	0.215159	0	0.123538	0.15739	0.239264	0.141393	0.106064	0.0646624	0.0645526	0.0397224	0.778838	0.0866134		0.0475009	0.15353	0.206878
k__Fungi	p__Basidiomycota	c__Microbotryomycetes	o__Sporidiobolales	f__unidentified	g__unidentified		0	0	0	0	0	0	0	0	0	0	0	7	0	0	0		0	0	0	0	0	0	0	0	0	0	0	0.00513486	0	0	0		0	0	0.00102697
k__Fungi	p__Basidiomycota	c__Microbotryomycetes	o__unidentified	f__unidentified	g__unidentified		94	74	70	0	0	0	0	0	0	0	0	0	0	0	0		0.0677029	0.0787896	0.0706657	0	0	0	0	0	0	0	0	0	0	0	0		0.0434316	0	0
k__Fungi	p__Basidiomycota	c__Pucciniomycetes	o__Pucciniales	f__Pucciniastraceae	__		0	0	0	19	0	0	0	0	0	0	0	0	0	0	0		0	0	0	0.0517471	0	0	0	0	0	0	0	0	0	0	0		0.0103494	0	0
k__Fungi	p__Basidiomycota	c__Pucciniomycetes	o__Septobasidiales	f__Septobasidiaceae	g__Septobasidium		18	10	11	0	0	0	0	0	0	0	0	0	5	0	0		0.0129644	0.0106472	0.0111046	0	0	0	0	0	0	0	0	0	0.00422579	0	0		0.00694325	0	0.000845159
k__Fungi	p__Basidiomycota	c__Spiculogloeomycetes	o__Spiculogloeales	f__Spiculogloeaceae	g__Phyllozyma		127	42	104	0	0	14	10	0	0	0	0	9	0	0	0		0.0914709	0.0447184	0.104989	0	0	0.0119278	0.00570252	0	0	0	0	0.00660197	0	0	0		0.0482357	0.00352606	0.00132039
k__Fungi	p__Basidiomycota	c__Spiculogloeomycetes	o__unidentified	f__unidentified	g__unidentified		132	108	27	0	0	12	0	3	0	0	0	0	0	0	0		0.0950721	0.11499	0.0272568	0	0	0.0102238	0	0.00266837	0	0	0	0	0	0	0		0.0474638	0.00257844	0
k__Fungi	p__Basidiomycota	c__Tremellomycetes	__	__	__		11	12	0	0	0	23	0	0	0	0	40	98	110	0	65		0.00792267	0.0127767	0	0	0	0.0195956	0	0	0	0	0.0304294	0.0718881	0.0929674	0	0.312771		0.00413987	0.00391913	0.101611
k__Fungi	p__Basidiomycota	c__Tremellomycetes	o__Cystofilobasidiales	f__Cystofilobasidiaceae	g__Cystofilobasidium		0	9	0	5	0	1134	68	2260	0	0	60	358	295	71	0		0	0.00958252	0	0.0136177	0	0.966151	0.0387772	2.01018	0	0	0.045644	0.262612	0.249322	0.327204	0		0.00464004	0.603021	0.176956
k__Fungi	p__Basidiomycota	c__Tremellomycetes	o__Cystofilobasidiales	f__Cystofilobasidiales_fam_Incertae_sedis	g__Mrakiella		3	0	0	0	0	0	6	0	0	0	10	21	0	0	0		0.00216073	0	0	0	0	0	0.00342151	0	0	0	0.00760734	0.0154046	0	0	0		0.000432146	0.000684303	0.00460239
k__Fungi	p__Basidiomycota	c__Tremellomycetes	o__Cystofilobasidiales	f__Mrakiaceae	g__Itersonilia		22	9	0	0	0	25	108	150	0	0	107	75	145	0	0		0.0158453	0.00958252	0	0	0	0.0212996	0.0615872	0.133419	0	0	0.0813985	0.0550164	0.122548	0	0		0.00508557	0.0432611	0.0517926
k__Fungi	p__Basidiomycota	c__Tremellomycetes	o__Cystofilobasidiales	f__Mrakiaceae	g__Krasilnikovozyma		1514	678	912	611	179	0	64	0	0	0	4	26	2	0	0		1.09045	0.721883	0.920673	1.66408	1.38	0	0.0364961	0	0	0	0.00304294	0.0190724	0.00169032	0	0		1.15542	0.00729923	0.00476112
k__Fungi	p__Basidiomycota	c__Tremellomycetes	o__Cystofilobasidiales	f__Mrakiaceae	g__Mrakia		0	0	0	0	0	0	0	8	0	0	0	6	0	0	0		0	0	0	0	0	0	0	0.00711567	0	0	0	0.00440131	0	0	0		0	0.00142313	0.000880262
k__Fungi	p__Basidiomycota	c__Tremellomycetes	o__Cystofilobasidiales	f__Mrakiaceae	g__Phaffia		5	6	0	0	0	61	0	0	0	0	0	0	0	0	0		0.00360122	0.00638835	0	0	0	0.0519711	0	0	0	0	0	0	0	0	0		0.00199791	0.0103942	0
k__Fungi	p__Basidiomycota	c__Tremellomycetes	o__Cystofilobasidiales	f__Mrakiaceae	g__Udeniomyces		0	0	0	0	0	0	38	6	0	0	6	0	0	0	0		0	0	0	0	0	0	0.0216696	0.00533675	0	0	0.0045644	0	0	0	0		0	0.00540127	0.000912881
k__Fungi	p__Basidiomycota	c__Tremellomycetes	o__Cystofilobasidiales	f__unidentified	g__unidentified		0	3	0	0	0	0	0	0	0	0	0	0	0	0	0		0	0.00319417	0	0	0	0	0	0	0	0	0	0	0	0	0		0.000638835	0	0
k__Fungi	p__Basidiomycota	c__Tremellomycetes	o__Filobasidiales	f__Filobasidiaceae	g__Filobasidium		47	14	20	0	0	502	1805	1916	0	85	12403	2005	7926	1838	75		0.0338514	0.0149061	0.0201902	0	0	0.427696	1.02931	1.7042	0	0.310877	9.43538	1.47077	6.69873	8.47044	0.360889		0.0137896	0.694416	5.28724
k__Fungi	p__Basidiomycota	c__Tremellomycetes	o__Filobasidiales	f__Filobasidiaceae	g__Heterocephalacria		0	0	7	0	0	0	181	0	0	0	0	0	0	0	0		0	0	0.00706657	0	0	0	0.103216	0	0	0	0	0	0	0	0		0.00141331	0.0206431	0
k__Fungi	p__Basidiomycota	c__Tremellomycetes	o__Filobasidiales	f__Filobasidiaceae	g__Naganishia		0	0	0	0	0	0	0	0	0	0	14	11	0	0	0		0	0	0	0	0	0	0	0	0	0	0.0106503	0.00806907	0	0	0		0	0	0.00374387
k__Fungi	p__Basidiomycota	c__Tremellomycetes	o__Filobasidiales	f__Piskurozymaceae	g__Piskurozyma		532	322	312	60	15	10	182	0	0	0	0	85	29	0	0		0.383169	0.342841	0.314967	0.163412	0.115643	0.00851985	0.103786	0	0	0	0	0.0623519	0.0245096	0	0		0.264006	0.0224612	0.0173723
k__Fungi	p__Basidiomycota	c__Tremellomycetes	o__Filobasidiales	f__unidentified	g__unidentified		0	0	0	0	0	11	55	6	0	0	32	1146	558	8	0		0	0	0	0	0	0.00937183	0.0313639	0.00533675	0	0	0.0243435	0.840651	0.471598	0.0368681	0		0	0.00921449	0.274692
k__Fungi	p__Basidiomycota	c__Tremellomycetes	o__Holtermanniales	f__Holtermanniales_fam_Incertae_sedis	g__Holtermanniella		0	0	0	0	0	17	32	159	0	0	90	72	52	79	26		0	0	0	0	0	0.0144837	0.0182481	0.141424	0	0	0.0684661	0.0528157	0.0439482	0.364072	0.125108		0	0.0348311	0.130882
k__Fungi	p__Basidiomycota	c__Tremellomycetes	o__Tremellales	__	__		496	290	299	189	87	14	32	4	0	16	139	108	353	376	491		0.357241	0.30877	0.301843	0.514748	0.670727	0.0119278	0.0182481	0.00355783	0	0.058518	0.105742	0.0792236	0.298341	1.7328	2.36262		0.430666	0.0184503	0.915745
k__Fungi	p__Basidiomycota	c__Tremellomycetes	o__Tremellales	f__Bulleraceae	g__Bullera		227	114	101	0	0	28	313	193	0	0	750	540	426	0	0		0.163495	0.121379	0.10196	0	0	0.0238556	0.178489	0.171665	0	0	0.57055	0.396118	0.360038	0	0		0.0773669	0.074802	0.265341
k__Fungi	p__Basidiomycota	c__Tremellomycetes	o__Tremellales	f__Bulleraceae	g__Fonsecazyma		0	0	0	0	0	20	130	27	0	0	10	4	4	0	0		0	0	0	0	0	0.0170397	0.0741328	0.0240154	0	0	0.00760734	0.00293421	0.00338063	0	0		0	0.0230376	0.00278444
k__Fungi	p__Basidiomycota	c__Tremellomycetes	o__Tremellales	f__Bulleraceae	g__Genolevuria		20	10	7	0	0	72	803	0	0	0	2636	3391	4772	209	0		0.0144049	0.0106472	0.00706657	0	0	0.0613429	0.457913	0	0	0	2.00529	2.48747	4.0331	0.963178	0		0.00642374	0.103851	1.89781
k__Fungi	p__Basidiomycota	c__Tremellomycetes	o__Tremellales	f__Bulleribasidiaceae	g__Bulleribasidium		9	12	0	0	0	0	9	0	0	0	0	12	0	0	0		0.00648219	0.0127767	0	0	0	0	0.00513227	0	0	0	0	0.00880262	0	0	0		0.00385178	0.00102645	0.00176052
k__Fungi	p__Basidiomycota	c__Tremellomycetes	o__Tremellales	f__Bulleribasidiaceae	g__Derxomyces		17	2	5	0	16	0	0	0	0	0	0	0	0	0	0		0.0122441	0.00212945	0.00504755	0	0.123352	0	0	0	0	0	0	0	0	0	0		0.0285546	0	0
k__Fungi	p__Basidiomycota	c__Tremellomycetes	o__Tremellales	f__Bulleribasidiaceae	g__Dioszegia		69	28	55	251	12	15	463	261	0	24	5220	1939	2307	690	524		0.0496968	0.0298123	0.055523	0.683607	0.0925141	0.0127798	0.264027	0.232149	0	0.087777	3.97103	1.42236	1.94978	3.17987	2.52141		0.182231	0.119346	2.60889
k__Fungi	p__Basidiomycota	c__Tremellomycetes	o__Tremellales	f__Bulleribasidiaceae	g__Hannaella		172	67	109	5	11	5	9	4	0	0	27	28	0	0	26		0.123882	0.0713365	0.110037	0.0136177	0.0848046	0.00425992	0.00513227	0.00355783	0	0	0.0205398	0.0205395	0	0	0.125108		0.0807354	0.00259001	0.0332375
k__Fungi	p__Basidiomycota	c__Tremellomycetes	o__Tremellales	f__Bulleribasidiaceae	g__Vishniacozyma		1072	777	670	577	270	1558	4375	1709	12	223	9822	12641	9116	308	1262		0.772101	0.827291	0.676371	1.57148	2.08157	1.32739	2.49485	1.52008	0.0605969	0.815595	7.47193	9.27283	7.70446	1.41942	6.07256		1.18576	1.2437	6.38824
k__Fungi	p__Basidiomycota	c__Tremellomycetes	o__Tremellales	f__Cryptococcaceae	g__Kwoniella		0	43	69	43	0	1728	308	184	0	0	190	533	508	0	64		0	0.0457832	0.0696562	0.117112	0	1.47223	0.175638	0.16366	0	0	0.144539	0.390983	0.429341	0	0.307959		0.0465103	0.362306	0.254564
k__Fungi	p__Basidiomycota	c__Tremellomycetes	o__Tremellales	f__Cuniculitremaceae	g__Fellomyces		0	13	0	0	0	0	0	0	0	0	0	0	0	0	0		0	0.0138414	0	0	0	0	0	0	0	0	0	0	0	0	0		0.00276828	0	0
k__Fungi	p__Basidiomycota	c__Tremellomycetes	o__Tremellales	f__Phaeotremellaceae	g__Gelidatrema		0	0	0	0	0	0	0	0	0	0	24	0	49	5	0		0	0	0	0	0	0	0	0	0	0	0.0182576	0	0.0414128	0.0230425	0		0	0	0.0165426
k__Fungi	p__Basidiomycota	c__Tremellomycetes	o__Tremellales	f__Phaeotremellaceae	g__Phaeotremella		48	25	10	13	8	0	83	0	0	11	11	57	21	12	32		0.0345717	0.0266181	0.0100951	0.0354059	0.061676	0	0.0473309	0	0	0.0402311	0.00836807	0.0418125	0.0177483	0.0553021	0.153979		0.0336734	0.0175124	0.0554421
k__Fungi	p__Basidiomycota	c__Tremellomycetes	o__Tremellales	f__Rhynchogastremataceae	g__Papiliotrema		0	6	2	0	0	32	139	192	12	0	207	236	107	88	15		0	0.00638835	0.00201902	0	0	0.0272635	0.0792651	0.170776	0.0605969	0	0.157472	0.173118	0.090432	0.405549	0.0721778		0.00168147	0.0675803	0.17975
k__Fungi	p__Basidiomycota	c__Tremellomycetes	o__Tremellales	f__Sirobasidiaceae	__		0	0	0	0	0	0	0	0	0	0	0	22	10	0	0		0	0	0	0	0	0	0	0	0	0	0	0.0161381	0.00845159	0	0		0	0	0.00491795
k__Fungi	p__Basidiomycota	c__Tremellomycetes	o__Tremellales	f__Tremellaceae	g__Bulleromyces		60	0	45	108	0	198	590	182	32	234	132	425	214	39	100		0.0432146	0	0.0454279	0.294142	0	0.168693	0.336449	0.161881	0.161592	0.855826	0.100417	0.31176	0.180864	0.179732	0.481186		0.0765568	0.336888	0.250792
k__Fungi	p__Basidiomycota	c__Tremellomycetes	o__Tremellales	f__Tremellaceae	g__Cryptococcus		87	42	51	142	0	65	55	0	18	0	28	503	201	0	0		0.0626612	0.0447184	0.051485	0.386742	0	0.055379	0.0313639	0	0.0908953	0	0.0213006	0.368977	0.169877	0	0		0.109121	0.0355276	0.112031
k__Fungi	p__Basidiomycota	c__Tremellomycetes	o__Tremellales	f__Tremellaceae	g__Sirotrema		21	3	0	0	0	0	0	0	0	0	0	0	0	0	0		0.0151251	0.00319417	0	0	0	0	0	0	0	0	0	0	0	0	0		0.00366386	0	0
k__Fungi	p__Basidiomycota	c__Tremellomycetes	o__Tremellales	f__Tremellaceae	g__Tremella		57	36	26	0	0	17	78	0	0	0	11	0	13	0	0		0.0410539	0.0383301	0.0262472	0	0	0.0144837	0.0444797	0	0	0	0.00836807	0	0.0109871	0	0		0.0211262	0.0117927	0.00387103
k__Fungi	p__Basidiomycota	c__Tremellomycetes	o__Tremellales	f__Tremellaceae	g__unidentified		0	31	9	0	0	0	56	0	0	0	0	0	0	0	0		0	0.0330065	0.00908559	0	0	0	0.0319341	0	0	0	0	0	0	0	0		0.00841841	0.00638682	0
k__Fungi	p__Basidiomycota	c__Tremellomycetes	o__Tremellales	f__Trimorphomycetaceae	g__Saitozyma		0	0	0	0	0	2	12	4	0	0	19	5	10	0	0		0	0	0	0	0	0.00170397	0.00684303	0.00355783	0	0	0.0144539	0.00366776	0.00845159	0	0		0	0.00242097	0.00531466
k__Fungi	p__Basidiomycota	c__Tremellomycetes	o__Tremellales	f__unidentified	g__unidentified		80	32	41	75	17	80	152	34	0	0	1074	1106	2564	97	98		0.0576195	0.0340712	0.0413899	0.204265	0.131062	0.0681588	0.0866783	0.0302416	0	0	0.817028	0.811308	2.16699	0.447025	0.471562		0.0936814	0.0370157	0.942782
k__Fungi	p__Basidiomycota	c__Tremellomycetes	o__Trichosporonales	f__Tetragoniomycetaceae	g__Cryptotrichosporon		4	0	0	0	0	0	0	0	0	0	0	0	0	0	0		0.00288097	0	0	0	0	0	0	0	0	0	0	0	0	0	0		0.000576195	0	0
k__Fungi	p__Basidiomycota	c__Tremellomycetes	o__unidentified	f__unidentified	g__unidentified		19	14	33	18	0	179	266	18	0	0	74	218	75	7	0		0.0136846	0.0149061	0.0333138	0.0490236	0	0.152505	0.151687	0.0160102	0	0	0.0562943	0.159914	0.0633869	0.0322596	0		0.0221856	0.0640405	0.062371
k__Fungi	p__Basidiomycota	c__unidentified	o__unidentified	f__unidentified	g__unidentified		52	32	27	13	0	0	0	0	0	0	0	0	0	0	0		0.0374526	0.0340712	0.0272568	0.0354059	0	0	0	0	0	0	0	0	0	0	0		0.0268373	0	0
k__Fungi	p__Basidiomycota	c__Ustilaginomycetes	o__Ustilaginales	f__Ustilaginaceae	__		0	0	0	0	0	0	10	0	0	0	0	0	0	0	0		0	0	0	0	0	0	0.00570252	0	0	0	0	0	0	0	0		0	0.0011405	0
k__Fungi	p__Basidiomycota	c__Ustilaginomycetes	o__Ustilaginales	f__Ustilaginaceae	g__Farysia		2564	1565	2184	3535	7	255	6	0	0	0	0	0	0	36	18		1.8467	1.66629	2.20477	9.62769	0.0539665	0.217256	0.00342151	0	0	0	0	0	0	0.165906	0.0866134		3.07989	0.0441355	0.0505039
k__Fungi	p__Basidiomycota	c__Ustilaginomycetes	o__Ustilaginales	f__Ustilaginaceae	g__Kalmanozyma		0	0	0	0	0	13	32	4	0	0	0	0	0	0	0		0	0	0	0	0	0.0110758	0.0182481	0.00355783	0	0	0	0	0	0	0		0	0.00657634	0
k__Fungi	p__Basidiomycota	c__Ustilaginomycetes	o__Ustilaginales	f__Ustilaginaceae	g__Tranzscheliella		0	0	0	0	0	0	4	0	0	0	0	0	0	0	0		0	0	0	0	0	0	0.00228101	0	0	0	0	0	0	0	0		0	0.000456202	0
k__Fungi	p__Basidiomycota	c__Ustilaginomycetes	o__Ustilaginales	f__Ustilaginaceae	g__unidentified		0	0	0	0	0	0	0	0	0	0	9	0	0	0	0		0	0	0	0	0	0	0	0	0	0	0.00684661	0	0	0	0		0	0	0.00136932
k__Fungi	p__Basidiomycota	c__Ustilaginomycetes	o__Ustilaginales	f__Ustilaginales_fam_Incertae_sedis	g__Farysizyma		886	496	579	922	10	0	0	0	0	0	0	0	0	0	0		0.638135	0.528103	0.584506	2.5111	0.0770951	0	0	0	0	0	0	0	0	0	0		0.867788	0	0
k__Fungi	p__Chytridiomycota	__	__	__	__		0	0	0	0	0	3	0	0	0	0	0	0	0	0	0		0	0	0	0	0	0.00255595	0	0	0	0	0	0	0	0	0		0	0.000511191	0
k__Fungi	p__Chytridiomycota	c__Spizellomycetes	o__Spizellomycetales	f__Powellomycetaceae	g__Powellomyces		2	0	0	0	0	29	78	77	0	0	0	0	0	0	0		0.00144049	0	0	0	0	0.0247076	0.0444797	0.0684883	0	0	0	0	0	0	0		0.000288097	0.0275351	0
k__Fungi	p__Chytridiomycota	c__Spizellomycetes	o__Spizellomycetales	f__Powellomycetaceae	g__unidentified		3	16	11	0	0	2	45	23	0	0	9	0	16	0	0		0.00216073	0.0170356	0.0111046	0	0	0.00170397	0.0256614	0.0204575	0	0	0.00684661	0	0.0135225	0	0		0.00606019	0.00956457	0.00407383
k__Fungi	p__Chytridiomycota	c__Spizellomycetes	o__Spizellomycetales	f__Spizellomycetaceae	g__Triparticalcar		0	0	0	0	0	0	0	0	0	0	0	2	0	0	0		0	0	0	0	0	0	0	0	0	0	0	0.0014671	0	0	0		0	0	0.000293421
k__Fungi	p__Chytridiomycota	c__Spizellomycetes	o__Spizellomycetales	f__unidentified	g__unidentified		0	0	0	0	0	3	0	0	0	0	0	0	0	0	0		0	0	0	0	0	0.00255595	0	0	0	0	0	0	0	0	0		0	0.000511191	0
k__Fungi	p__Chytridiomycota	c__unidentified	o__unidentified	f__unidentified	g__unidentified		0	0	0	0	0	86	0	15	0	0	0	0	0	0	0		0	0	0	0	0	0.0732707	0	0.0133419	0	0	0	0	0	0	0		0	0.0173225	0
k__Fungi	p__Mortierellomycota	c__Mortierellomycetes	o__Mortierellales	f__Mortierellaceae	g__Mortierella		0	0	0	4	0	41	0	0	0	0	0	0	0	0	0		0	0	0	0.0108941	0	0.0349314	0	0	0	0	0	0	0	0	0		0.00217883	0.00698627	0
k__Fungi	p__Mucoromycota	c__Mucoromycetes	o__Mucorales	f__Mucoraceae	g__Mucor		0	0	0	0	0	0	5	0	0	0	0	207	61	0	0		0	0	0	0	0	0	0.00285126	0	0	0	0	0.151845	0.0515547	0	0		0	0.000570252	0.04068

## Sheet: Species
Kingdom	Phylum	Class	Order	Family	Genus	Species		Reads																							Ratio (%)									Average ratio (%)
								VVI1	VVI2	VVI3	VVI4	VVI5	RC1	RC2	RC3	RC4	RC5	SA1	SA2	SA3	SA4	SA5		VVI1	VVI2	VVI3	VVI4	VVI5	RC1	RC2	RC3	RC4	RC5	SA1	SA2	SA3	SA4	SA5		VVI	RC	SA
k__Fungi	p__Ascomycota	__	__	__	__	__		5401	3752	3604	316	836	223	594	284	0	0	2311	3196	8199	268	253		3.89003	3.99485	3.63827	0.860637	6.44515	0.189993	0.33873	0.252606	0	0	1.75806	2.34443	6.92945	1.23508	1.2174		3.76579	0.156266	2.69688
k__Fungi	p__Ascomycota	c__Arthoniomycetes	o__Lichenostigmatales	f__Phaeococcomycetaceae	g__Phaeococcomyces	__		0	0	0	0	0	0	0	0	0	0	39	0	0	0	0		0	0	0	0	0	0	0	0	0	0	0.0296686	0	0	0	0		0	0	0.00593372
k__Fungi	p__Ascomycota	c__Arthoniomycetes	o__Lichenostigmatales	f__Phaeococcomycetaceae	g__Phaeococcomyces	s__unidentified		38	29	0	61	15	36	0	0	0	0	18	0	0	0	0		0.0273692	0.030877	0	0.166136	0.115643	0.0306714	0	0	0	0	0.0136932	0	0	0	0		0.0680049	0.00613429	0.00273864
k__Fungi	p__Ascomycota	c__Arthoniomycetes	o__Lichenostigmatales	f__unidentified	g__unidentified	s__unidentified		100	73	69	38	16	177	0	0	0	0	0	0	0	0	0		0.0720243	0.0777249	0.0696562	0.103494	0.123352	0.150801	0	0	0	0	0	0	0	0	0		0.0892504	0.0301603	0
k__Fungi	p__Ascomycota	c__Dothideomycetes	__	__	__	__		4676	3652	3342	339	2735	9	45	11	0	0	0	43	23	0	48		3.36786	3.88837	3.37378	0.923278	21.0855	0.00766786	0.0256614	0.00978404	0	0	0	0.0315427	0.0194386	0	0.230969		6.52776	0.00862265	0.0563901
k__Fungi	p__Ascomycota	c__Dothideomycetes	o__Acrospermales	f__Acrospermaceae	g__Acrospermum	s__unidentified		15	0	0	0	0	0	0	0	0	0	2	0	0	0	0		0.0108036	0	0	0	0	0	0	0	0	0	0.00152147	0	0	0	0		0.00216073	0	0.000304294
k__Fungi	p__Ascomycota	c__Dothideomycetes	o__Botryosphaeriales	f__Botryosphaeriaceae	g__Botryosphaeria	__		0	0	0	0	0	0	0	3	0	0	0	38	0	0	0		0	0	0	0	0	0	0	0.00266837	0	0	0	0.027875	0	0	0		0	0.000533675	0.00557499
k__Fungi	p__Ascomycota	c__Dothideomycetes	o__Botryosphaeriales	f__Botryosphaeriaceae	g__Diplodia	__		0	0	0	0	0	0	0	0	0	0	0	181	43	0	0		0	0	0	0	0	0	0	0	0	0	0	0.132773	0.0363418	0	0		0	0	0.0338229
k__Fungi	p__Ascomycota	c__Dothideomycetes	o__Botryosphaeriales	f__Botryosphaeriaceae	g__Diplodia	s__Diplodia_scrobiculata		52	19	18	0	0	8	0	0	0	0	12	0	0	0	0		0.0374526	0.0202298	0.0181712	0	0	0.00681588	0	0	0	0	0.00912881	0	0	0	0		0.0151707	0.00136318	0.00182576
k__Fungi	p__Ascomycota	c__Dothideomycetes	o__Botryosphaeriales	f__Botryosphaeriaceae	g__Dothiorella	__		0	0	0	0	0	0	0	7	0	0	0	0	0	0	0		0	0	0	0	0	0	0	0.00622621	0	0	0	0	0	0	0		0	0.00124524	0
k__Fungi	p__Ascomycota	c__Dothideomycetes	o__Botryosphaeriales	f__Phyllostictaceae	g__Phyllosticta	__		74	52	57	0	0	0	0	0	0	0	0	0	0	0	0		0.053298	0.0553657	0.057542	0	0	0	0	0	0	0	0	0	0	0	0		0.0332411	0	0
k__Fungi	p__Ascomycota	c__Dothideomycetes	o__Capnodiales	__	__	__		190	126	100	0	0	62	4	8	0	0	2	32	28	0	0		0.136846	0.134155	0.100951	0	0	0.0528231	0.00228101	0.00711567	0	0	0.00152147	0.0234737	0.0236644	0	0		0.0743905	0.0124439	0.00973191
k__Fungi	p__Ascomycota	c__Dothideomycetes	o__Capnodiales	f__Capnodiales_fam_Incertae_sedis	g__Arthrocatena	s__unidentified		0	0	0	0	0	0	0	0	0	0	3	0	15	0	0		0	0	0	0	0	0	0	0	0	0	0.0022822	0	0.0126774	0	0		0	0	0.00299192
k__Fungi	p__Ascomycota	c__Dothideomycetes	o__Capnodiales	f__Capnodiales_fam_Incertae_sedis	g__Eriosporella	s__Eriosporella_bambusicola		0	4	0	0	0	0	0	0	0	0	0	0	0	0	0		0	0.0042589	0	0	0	0	0	0	0	0	0	0	0	0	0		0.00085178	0	0
k__Fungi	p__Ascomycota	c__Dothideomycetes	o__Capnodiales	f__Capnodiales_fam_Incertae_sedis	g__Microcyclospora	s__Microcyclospora_tardicrescens		2086	1577	1485	0	0	33	36	0	0	0	24	1157	447	0	0		1.50243	1.67907	1.49912	0	0	0.0281155	0.0205291	0	0	0	0.0182576	0.84872	0.377786	0	0		0.936124	0.00972892	0.248953
k__Fungi	p__Ascomycota	c__Dothideomycetes	o__Capnodiales	f__Capnodiales_fam_Incertae_sedis	g__Microcyclospora	s__unidentified		0	0	0	0	0	0	0	0	0	0	3	37	8	0	0		0	0	0	0	0	0	0	0	0	0	0.0022822	0.0271414	0.00676127	0	0		0	0	0.00723698
k__Fungi	p__Ascomycota	c__Dothideomycetes	o__Capnodiales	f__Capnodiales_fam_Incertae_sedis	g__Phaeotheca	s__Phaeotheca_fissurella		0	0	0	0	0	14	0	0	0	0	0	0	0	0	0		0	0	0	0	0	0.0119278	0	0	0	0	0	0	0	0	0		0	0.00238556	0
k__Fungi	p__Ascomycota	c__Dothideomycetes	o__Capnodiales	f__Cladosporiaceae	__	__		0	0	0	0	0	13	69	0	0	0	0	0	17	0	0		0	0	0	0	0	0.0110758	0.0393474	0	0	0	0	0	0.0143677	0	0		0	0.0100846	0.00287354
k__Fungi	p__Ascomycota	c__Dothideomycetes	o__Capnodiales	f__Cladosporiaceae	g__Cladosporium	s__Cladosporium_cladosporioides		2814	2050	1937	196	277	9118	17496	7145	192	359	6952	7714	4201	562	486		2.02676	2.18269	1.95542	0.533813	2.13553	7.7684	9.97713	6.35518	0.96955	1.313	5.28862	5.65862	3.55051	2.58998	2.33856		1.76684	5.27665	3.88526
k__Fungi	p__Ascomycota	c__Dothideomycetes	o__Capnodiales	f__Cladosporiaceae	g__unidentified	s__unidentified		0	0	0	0	46	0	0	0	0	0	4	27	0	0	0		0	0	0	0	0.354637	0	0	0	0	0	0.00304294	0.0198059	0	0	0		0.0709275	0	0.00456977
k__Fungi	p__Ascomycota	c__Dothideomycetes	o__Capnodiales	f__Dissoconiaceae	g__Dissoconium	s__Dissoconium_aciculare		0	0	0	0	0	0	0	0	0	0	0	14	0	0	0		0	0	0	0	0	0	0	0	0	0	0	0.0102697	0	0	0		0	0	0.00205395
k__Fungi	p__Ascomycota	c__Dothideomycetes	o__Capnodiales	f__Dissoconiaceae	g__Dissoconium	s__Dissoconium_eucalypti		0	16	0	0	0	232	1317	133	0	0	218	3439	1190	99	61		0	0.0170356	0	0	0	0.19766	0.751022	0.118298	0	0	0.16584	2.52269	1.00574	0.456242	0.293523		0.00340712	0.213396	0.888806
k__Fungi	p__Ascomycota	c__Dothideomycetes	o__Capnodiales	f__Dissoconiaceae	g__Dissoconium	s__unidentified		0	0	0	0	0	0	0	0	0	0	0	32	11	0	0		0	0	0	0	0	0	0	0	0	0	0	0.0234737	0.00929674	0	0		0	0	0.00655408
k__Fungi	p__Ascomycota	c__Dothideomycetes	o__Capnodiales	f__Dissoconiaceae	g__Pseudoveronaea	s__Pseudoveronaea_ellipsoidea		0	0	0	0	0	0	0	0	0	0	0	22	0	0	0		0	0	0	0	0	0	0	0	0	0	0	0.0161381	0	0	0		0	0	0.00322763
k__Fungi	p__Ascomycota	c__Dothideomycetes	o__Capnodiales	f__Dissoconiaceae	g__Ramichloridium	s__Ramichloridium_apiculatum		63	35	25	0	26	0	0	0	0	0	0	0	0	0	0		0.0453753	0.0372654	0.0252377	0	0.200447	0	0	0	0	0	0	0	0	0	0		0.0616651	0	0
k__Fungi	p__Ascomycota	c__Dothideomycetes	o__Capnodiales	f__Dissoconiaceae	g__Ramichloridium	s__Ramichloridium_indicum		0	0	0	0	0	0	0	0	0	0	0	20	5	0	0		0	0	0	0	0	0	0	0	0	0	0	0.014671	0.00422579	0	0		0	0	0.00377937
k__Fungi	p__Ascomycota	c__Dothideomycetes	o__Capnodiales	f__Dissoconiaceae	g__Ramichloridium	s__Ramichloridium_pini		0	0	0	0	0	32	0	0	0	0	0	0	0	0	0		0	0	0	0	0	0.0272635	0	0	0	0	0	0	0	0	0		0	0.0054527	0
k__Fungi	p__Ascomycota	c__Dothideomycetes	o__Capnodiales	f__Dissoconiaceae	g__Uwebraunia	__		0	0	0	0	0	77	79	0	0	0	0	183	78	0	0		0	0	0	0	0	0.0656028	0.0450499	0	0	0	0	0.13424	0.0659224	0	0		0	0.0221305	0.0400325
k__Fungi	p__Ascomycota	c__Dothideomycetes	o__Capnodiales	f__Dissoconiaceae	g__Uwebraunia	s__Uwebraunia_dekkeri		0	0	0	0	0	29	0	0	0	0	0	35	0	0	0		0	0	0	0	0	0.0247076	0	0	0	0	0	0.0256743	0	0	0		0	0.00494151	0.00513486
k__Fungi	p__Ascomycota	c__Dothideomycetes	o__Capnodiales	f__Extremaceae	g__unidentified	s__unidentified		24	0	15	4	44	15	67	0	0	0	0	11	0	0	0		0.0172858	0	0.0151426	0.0108941	0.339218	0.0127798	0.0382069	0	0	0	0	0.00806907	0	0	0		0.0765082	0.0101973	0.00161381
k__Fungi	p__Ascomycota	c__Dothideomycetes	o__Capnodiales	f__Mycosphaerellaceae	__	__		45	0	0	21	0	18	54	6	0	0	23	802	277	0	38		0.0324109	0	0	0.0571942	0	0.0153357	0.0307936	0.00533675	0	0	0.0174969	0.588309	0.234109	0	0.182851		0.017921	0.0102932	0.204553
k__Fungi	p__Ascomycota	c__Dothideomycetes	o__Capnodiales	f__Mycosphaerellaceae	g__Cercospora	s__Cercospora_kikuchii		0	0	0	0	0	5	0	0	0	0	0	0	0	0	0		0	0	0	0	0	0.00425992	0	0	0	0	0	0	0	0	0		0	0.000851985	0
k__Fungi	p__Ascomycota	c__Dothideomycetes	o__Capnodiales	f__Mycosphaerellaceae	g__Geastrumia	s__Geastrumia_polystigmatis		0	0	0	0	0	5	0	0	0	0	0	5	0	0	0		0	0	0	0	0	0.00425992	0	0	0	0	0	0.00366776	0	0	0		0	0.000851985	0.000733552
k__Fungi	p__Ascomycota	c__Dothideomycetes	o__Capnodiales	f__Mycosphaerellaceae	g__Microcyclosporella	s__Microcyclosporella_mali		35	0	8	0	0	125	95	0	0	0	10	15115	4680	0	0		0.0252085	0	0.00807608	0	0	0.106498	0.054174	0	0	0	0.00760734	11.0876	3.95534	0	0		0.00665692	0.0321344	3.01012
k__Fungi	p__Ascomycota	c__Dothideomycetes	o__Capnodiales	f__Mycosphaerellaceae	g__Mycosphaerelloides	s__Mycosphaerelloides_madeirae		0	0	0	0	0	0	0	0	0	0	0	40	0	0	0		0	0	0	0	0	0	0	0	0	0	0	0.0293421	0	0	0		0	0	0.00586842
k__Fungi	p__Ascomycota	c__Dothideomycetes	o__Capnodiales	f__Mycosphaerellaceae	g__Paramycosphaerella	s__Paramycosphaerella_cyatheae		132	110	82	0	0	0	0	0	0	0	0	32	18	0	0		0.0950721	0.11712	0.0827798	0	0	0	0	0	0	0	0	0.0234737	0.0152129	0	0		0.0589943	0	0.0077373
k__Fungi	p__Ascomycota	c__Dothideomycetes	o__Capnodiales	f__Mycosphaerellaceae	g__Ramularia	__		0	0	0	82	71	62	207	0	0	0	188	605	176	0	0		0	0	0	0.22333	0.547375	0.0528231	0.118042	0	0	0	0.143018	0.443799	0.148748	0	0		0.154141	0.0341731	0.147113
k__Fungi	p__Ascomycota	c__Dothideomycetes	o__Capnodiales	f__Mycosphaerellaceae	g__Ramularia	s__Ramularia_citricola		615	423	338	0	0	61	549	54	0	0	47	406	130	0	0		0.44295	0.450379	0.341214	0	0	0.0519711	0.313068	0.0480307	0	0	0.0357545	0.297822	0.109871	0	0		0.246908	0.0826141	0.0886894
k__Fungi	p__Ascomycota	c__Dothideomycetes	o__Capnodiales	f__Mycosphaerellaceae	g__Ramularia	s__Ramularia_stellenboschensis		0	0	0	0	0	0	0	0	0	0	0	0	0	0	41		0	0	0	0	0	0	0	0	0	0	0	0	0	0	0.197286		0	0	0.0394572
k__Fungi	p__Ascomycota	c__Dothideomycetes	o__Capnodiales	f__Mycosphaerellaceae	g__Ramularia	s__Ramularia_unterseheri		0	0	0	0	0	41	70	0	0	0	338	1078	372	151	591		0	0	0	0	0	0.0349314	0.0399177	0	0	0	0.257128	0.790769	0.314399	0.695885	2.84381		0	0.0149698	0.980398
k__Fungi	p__Ascomycota	c__Dothideomycetes	o__Capnodiales	f__Mycosphaerellaceae	g__Scleroramularia	s__Scleroramularia_asiminae		0	0	0	0	0	0	0	0	0	0	0	61	18	0	0		0	0	0	0	0	0	0	0	0	0	0	0.0447467	0.0152129	0	0		0	0	0.0119919
k__Fungi	p__Ascomycota	c__Dothideomycetes	o__Capnodiales	f__Mycosphaerellaceae	g__Septoria	s__Septoria_cretae		0	0	0	0	0	0	0	0	0	0	297	1543	888	0	523		0	0	0	0	0	0	0	0	0	0	0.225938	1.13187	0.750501	0	2.5166		0	0	0.924982
k__Fungi	p__Ascomycota	c__Dothideomycetes	o__Capnodiales	f__Mycosphaerellaceae	g__Sphaerulina	__		183	117	127	57	0	64	183	47	0	0	53	135	68	32	62		0.131804	0.124573	0.128208	0.155241	0	0.054527	0.104356	0.0418045	0	0	0.0403189	0.0990295	0.0574708	0.147472	0.298335		0.107965	0.0401375	0.128525
k__Fungi	p__Ascomycota	c__Dothideomycetes	o__Capnodiales	f__Mycosphaerellaceae	g__Xenosonderhenia	s__Xenosonderhenia_syzygii		1215	907	914	0	513	94	95	0	0	0	0	182	66	0	0		0.875095	0.965705	0.922692	0	3.95498	0.0800866	0.054174	0	0	0	0	0.133506	0.0557805	0	0		1.34369	0.0268521	0.0378574
k__Fungi	p__Ascomycota	c__Dothideomycetes	o__Capnodiales	f__Mycosphaerellaceae	g__Zymoseptoria	__		760	514	476	0	0	0	20	0	0	0	0	0	13	0	0		0.547385	0.547268	0.480527	0	0	0	0.011405	0	0	0	0	0	0.0109871	0	0		0.315036	0.00228101	0.00219741
k__Fungi	p__Ascomycota	c__Dothideomycetes	o__Capnodiales	f__Mycosphaerellaceae	g__Zymoseptoria	s__Zymoseptoria_halophila		8493	5514	5745	499	188	0	0	0	0	0	0	0	0	0	0		6.11703	5.87089	5.79963	1.35904	1.44939	0	0	0	0	0	0	0	0	0	0		4.1192	0	0
k__Fungi	p__Ascomycota	c__Dothideomycetes	o__Capnodiales	f__Neodevriesiaceae	g__Neodevriesia	__		0	0	0	0	0	0	42	0	0	0	0	0	2	0	8		0	0	0	0	0	0	0.0239506	0	0	0	0	0	0.00169032	0	0.0384949		0	0.00479012	0.00803703
k__Fungi	p__Ascomycota	c__Dothideomycetes	o__Capnodiales	f__Schizothyriaceae	g__Zygophiala	__		0	0	0	0	0	0	94	0	0	0	7	223	71	0	0		0	0	0	0	0	0	0.0536037	0	0	0	0.00532514	0.163582	0.0600063	0	0		0	0.0107207	0.0457827
k__Fungi	p__Ascomycota	c__Dothideomycetes	o__Capnodiales	f__Schizothyriaceae	g__Zygophiala	s__Zygophiala_longispora		39	45	56	0	0	19	0	0	0	0	0	1375	502	0	0		0.0280895	0.0479126	0.0565325	0	0	0.0161877	0	0	0	0	0	1.00863	0.42427	0	0		0.0265069	0.00323754	0.286581
k__Fungi	p__Ascomycota	c__Dothideomycetes	o__Capnodiales	f__Schizothyriaceae	g__Zygophiala	s__Zygophiala_montenegroensis		0	9	11	0	0	0	0	0	0	0	0	29	0	0	0		0	0.00958252	0.0111046	0	0	0	0	0	0	0	0	0.021273	0	0	0		0.00413743	0	0.0042546
k__Fungi	p__Ascomycota	c__Dothideomycetes	o__Capnodiales	f__Teratosphaeriaceae	__	__		0	0	0	0	0	0	13	0	0	0	0	0	7	0	0		0	0	0	0	0	0	0.00741328	0	0	0	0	0	0.00591611	0	0		0	0.00148266	0.00118322
k__Fungi	p__Ascomycota	c__Dothideomycetes	o__Capnodiales	f__Teratosphaeriaceae	g__Apenidiella	s__Apenidiella_foetida		17	0	14	0	0	53	111	14	0	0	33	1032	358	0	14		0.0122441	0	0.0141331	0	0	0.0451552	0.063298	0.0124524	0	0	0.0251042	0.757026	0.302567	0	0.067366		0.00527545	0.0241811	0.230413
k__Fungi	p__Ascomycota	c__Dothideomycetes	o__Capnodiales	f__Teratosphaeriaceae	g__Capnobotryella	s__unidentified		0	0	0	0	0	0	11	0	0	0	0	0	0	0	0		0	0	0	0	0	0	0.00627277	0	0	0	0	0	0	0	0		0	0.00125455	0
k__Fungi	p__Ascomycota	c__Dothideomycetes	o__Capnodiales	f__Teratosphaeriaceae	g__Capnocheirides	s__unidentified		0	0	0	0	0	0	0	0	0	0	5	0	0	0	0		0	0	0	0	0	0	0	0	0	0	0.00380367	0	0	0	0		0	0	0.000760734
k__Fungi	p__Ascomycota	c__Dothideomycetes	o__Capnodiales	f__Teratosphaeriaceae	g__Devriesia	s__Devriesia_pseudoamericana		0	0	0	0	0	18	17	0	0	0	0	0	13	0	0		0	0	0	0	0	0.0153357	0.00969429	0	0	0	0	0	0.0109871	0	0		0	0.005006	0.00219741
k__Fungi	p__Ascomycota	c__Dothideomycetes	o__Capnodiales	f__Teratosphaeriaceae	g__Devriesia	s__unidentified		83	55	63	0	0	0	0	0	0	0	0	0	0	0	0		0.0597802	0.0585599	0.0635991	0	0	0	0	0	0	0	0	0	0	0	0		0.0363878	0	0
k__Fungi	p__Ascomycota	c__Dothideomycetes	o__Capnodiales	f__Teratosphaeriaceae	g__Lapidomyces	s__unidentified		11	0	14	0	0	0	0	0	0	0	24	0	0	0	0		0.00792267	0	0.0141331	0	0	0	0	0	0	0	0.0182576	0	0	0	0		0.00441116	0	0.00365152
k__Fungi	p__Ascomycota	c__Dothideomycetes	o__Capnodiales	f__Teratosphaeriaceae	g__Neocatenulostroma	__		31	0	0	12	0	54	0	0	0	0	11	0	0	0	0		0.0223275	0	0	0.0326824	0	0.0460072	0	0	0	0	0.00836807	0	0	0	0		0.011002	0.00920143	0.00167361
k__Fungi	p__Ascomycota	c__Dothideomycetes	o__Capnodiales	f__Teratosphaeriaceae	g__unidentified	s__unidentified		160	117	110	36	0	59	61	3	0	0	40	299	156	70	70		0.115239	0.124573	0.111046	0.0980472	0	0.0502671	0.0347854	0.00266837	0	0	0.0304294	0.219332	0.131845	0.322596	0.33683		0.089781	0.0175442	0.208206
k__Fungi	p__Ascomycota	c__Dothideomycetes	o__Capnodiales	f__unidentified	g__unidentified	s__unidentified		213	196	130	35	0	54	0	0	0	0	0	9	0	0	0		0.153412	0.208686	0.131236	0.0953237	0	0.0460072	0	0	0	0	0	0.00660197	0	0	0		0.117732	0.00920143	0.00132039
k__Fungi	p__Ascomycota	c__Dothideomycetes	o__Dothideales	__	__	__		0	0	0	0	0	0	0	0	0	0	5	13	0	0	0		0	0	0	0	0	0	0	0	0	0	0.00380367	0.00953618	0	0	0		0	0	0.00266797
k__Fungi	p__Ascomycota	c__Dothideomycetes	o__Dothideales	f__Aureobasidiaceae	g__Aureobasidium	s__Aureobasidium_pullulans		25	24	23	0	0	13322	17146	43335	3224	4736	34842	5522	12983	3247	1610		0.0180061	0.0255534	0.0232187	0	0	11.3501	9.77754	38.5447	16.2804	17.3213	26.5055	4.05067	10.9727	14.9638	7.74709		0.0133556	18.6548	12.848
k__Fungi	p__Ascomycota	c__Dothideomycetes	o__Dothideales	f__Dothideaceae	__	__		39	46	47	0	0	0	0	0	0	0	1182	982	1298	0	0		0.0280895	0.0489773	0.047447	0	0	0	0	0	0	0	0.899188	0.720348	1.09702	0	0		0.0249028	0	0.54331
k__Fungi	p__Ascomycota	c__Dothideomycetes	o__Dothideales	f__Dothioraceae	g__Dothiora	__		0	0	0	0	0	0	26	4	0	0	4202	2485	1819	0	706		0	0	0	0	0	0	0.0148266	0.00355783	0	0	3.1966	1.82288	1.53734	0	3.39717		0	0.00367688	1.9908
k__Fungi	p__Ascomycota	c__Dothideomycetes	o__Dothideales	f__Dothioraceae	g__Dothiora	s__unidentified		30	0	21	60	0	60547	92823	39121	14348	17996	8520	8544	8056	4127	2297		0.0216073	0	0.0211997	0.163412	0	51.5851	52.9325	34.7965	72.4537	65.8182	6.48145	6.26747	6.8086	19.0193	11.0528		0.0412438	55.5172	9.92593
k__Fungi	p__Ascomycota	c__Dothideomycetes	o__Dothideales	f__Dothioraceae	g__Hormonema	s__Hormonema_macrosporum		114	93	81	189	230	3969	3	12	13	0	63	3	0	0	0		0.0821077	0.0990194	0.0817703	0.514748	1.77319	3.38153	0.00171076	0.0106735	0.0656466	0	0.0479262	0.00220066	0	0	0		0.510166	0.691912	0.0100254
k__Fungi	p__Ascomycota	c__Dothideomycetes	o__Dothideales	f__Dothioraceae	g__Perusta	s__Perusta_inaequalis		0	0	0	0	0	16	0	0	0	0	0	0	0	0	0		0	0	0	0	0	0.0136318	0	0	0	0	0	0	0	0	0		0	0.00272635	0
k__Fungi	p__Ascomycota	c__Dothideomycetes	o__Dothideales	f__Dothioraceae	g__unidentified	s__unidentified		0	0	0	0	0	1101	3302	375	146	148	44	0	36	0	0		0	0	0	0	0	0.938035	1.88297	0.333547	0.737262	0.541292	0.0334723	0	0.0304257	0	0		0	0.886622	0.0127796
k__Fungi	p__Ascomycota	c__Dothideomycetes	o__Dothideales	f__unidentified	g__unidentified	s__unidentified		33	24	0	0	203	69	58	1871	0	0	1960	46	41	267	0		0.023768	0.0255534	0	0	1.56503	0.0587869	0.0330746	1.66418	0	0	1.49104	0.0337434	0.0346515	1.23047	0		0.32287	0.351208	0.557981
k__Fungi	p__Ascomycota	c__Dothideomycetes	o__Dothideomycetes_ord_Incertae_sedis	f__Dothideomycetes_fam_Incertae_sedis	g__Gonatophragmium	s__Gonatophragmium_triuniae		0	0	0	0	0	0	0	0	0	0	0	13	3	0	0		0	0	0	0	0	0	0	0	0	0	0	0.00953618	0.00253548	0	0		0	0	0.00241433
k__Fungi	p__Ascomycota	c__Dothideomycetes	o__Dothideomycetes_ord_Incertae_sedis	f__Dothideomycetes_fam_Incertae_sedis	g__Neocladophialophora	s__Neocladophialophora_quercina		54	33	0	0	0	0	0	0	0	0	0	0	0	0	0		0.0388931	0.0351359	0	0	0	0	0	0	0	0	0	0	0	0	0		0.0148058	0	0
k__Fungi	p__Ascomycota	c__Dothideomycetes	o__Dothideomycetes_ord_Incertae_sedis	f__Dothideomycetes_fam_Incertae_sedis	g__Peltaster	s__Peltaster_cerophilus		93	42	64	0	0	52	38	2	0	0	6	320	88	163	0		0.0669826	0.0447184	0.0646086	0	0	0.0443032	0.0216696	0.00177892	0	0	0.0045644	0.234737	0.0743739	0.751187	0		0.0352619	0.0135503	0.212972
k__Fungi	p__Ascomycota	c__Dothideomycetes	o__Dothideomycetes_ord_Incertae_sedis	f__Dothideomycetes_fam_Incertae_sedis	g__Peltaster	s__Peltaster_fructicola		0	14	0	15	900	26	9	0	0	0	4	23	11	0	0		0	0.0149061	0	0.040853	6.93856	0.0221516	0.00513227	0	0	0	0.00304294	0.0168717	0.00929674	0	0		1.39886	0.00545677	0.00584227
k__Fungi	p__Ascomycota	c__Dothideomycetes	o__Dothideomycetes_ord_Incertae_sedis	f__Dothideomycetes_fam_Incertae_sedis	g__Radulidium	s__Radulidium_epichloes		0	0	0	0	0	438	0	0	0	0	4	408	113	0	0		0	0	0	0	0	0.373169	0	0	0	0	0.00304294	0.299289	0.0955029	0	0		0	0.0746339	0.079567
k__Fungi	p__Ascomycota	c__Dothideomycetes	o__Dothideomycetes_ord_Incertae_sedis	f__Dothideomycetes_fam_Incertae_sedis	g__Radulidium	s__Radulidium_subulatum		0	0	0	0	0	7	4	0	0	0	0	3	0	0	0		0	0	0	0	0	0.00596389	0.00228101	0	0	0	0	0.00220066	0	0	0		0	0.00164898	0.000440131
k__Fungi	p__Ascomycota	c__Dothideomycetes	o__Myriangiales	__	__	__		0	0	0	0	0	0	0	0	0	0	12	0	0	0	0		0	0	0	0	0	0	0	0	0	0	0.00912881	0	0	0	0		0	0	0.00182576
k__Fungi	p__Ascomycota	c__Dothideomycetes	o__Myriangiales	f__Elsinoaceae	__	__		0	0	0	0	0	0	4	0	0	0	35	165	44	0	0		0	0	0	0	0	0	0.00228101	0	0	0	0.0266257	0.121036	0.037187	0	0		0	0.000456202	0.0369697
k__Fungi	p__Ascomycota	c__Dothideomycetes	o__Myriangiales	f__Elsinoaceae	g__Sphaceloma	s__Sphaceloma_murrayae		0	0	0	0	0	0	6	0	0	0	0	0	0	0	0		0	0	0	0	0	0	0.00342151	0	0	0	0	0	0	0	0		0	0.000684303	0
k__Fungi	p__Ascomycota	c__Dothideomycetes	o__Myriangiales	f__Elsinoaceae	g__unidentified	s__unidentified		0	0	0	0	0	0	0	0	0	0	0	0	5	18	0		0	0	0	0	0	0	0	0	0	0	0	0	0.00422579	0.0829531	0		0	0	0.0174358
k__Fungi	p__Ascomycota	c__Dothideomycetes	o__Myriangiales	f__Myriangiaceae	g__Anhellia	s__Anhellia_nectandrae		0	0	0	0	0	2	0	0	0	0	0	0	0	0	0		0	0	0	0	0	0.00170397	0	0	0	0	0	0	0	0	0		0	0.000340794	0
k__Fungi	p__Ascomycota	c__Dothideomycetes	o__Myriangiales	f__Myriangiaceae	g__Myriangium	s__unidentified		10	0	0	10	0	0	3	5	0	0	0	7	6	0	0		0.00720243	0	0	0.0272353	0	0	0.00171076	0.00444729	0	0	0	0.00513486	0.00507095	0	0		0.00688755	0.00123161	0.00204116
k__Fungi	p__Ascomycota	c__Dothideomycetes	o__Myriangiales	f__Myriangiales_fam_Incertae_sedis	g__Endosporium	s__Endosporium_populi-tremuloides		0	0	0	0	0	0	8	0	0	0	0	0	0	0	0		0	0	0	0	0	0	0.00456202	0	0	0	0	0	0	0	0		0	0.000912404	0
k__Fungi	p__Ascomycota	c__Dothideomycetes	o__Myriangiales	f__unidentified	g__unidentified	s__unidentified		0	0	0	0	0	0	0	0	0	0	107	7	11	0	7		0	0	0	0	0	0	0	0	0	0	0.0813985	0.00513486	0.00929674	0	0.033683		0	0	0.0259026
k__Fungi	p__Ascomycota	c__Dothideomycetes	o__Mytilinidiales	f__Mytilinidiaceae	g__Lophium	__		0	0	0	0	0	4	0	0	0	0	0	0	0	0	0		0	0	0	0	0	0.00340794	0	0	0	0	0	0	0	0	0		0	0.000681588	0
k__Fungi	p__Ascomycota	c__Dothideomycetes	o__Mytilinidiales	f__Mytilinidiaceae	g__Lophium	s__Lophium_arboricola		0	0	0	0	0	0	0	0	0	0	3	2	0	0	0		0	0	0	0	0	0	0	0	0	0	0.0022822	0.0014671	0	0	0		0	0	0.000749861
k__Fungi	p__Ascomycota	c__Dothideomycetes	o__Mytilinidiales	f__Mytilinidiaceae	g__Lophium	s__unidentified		652	579	534	272	34	0	0	0	0	0	0	0	0	0	0		0.469599	0.616476	0.539078	0.740801	0.262123	0	0	0	0	0	0	0	0	0	0		0.525615	0	0
k__Fungi	p__Ascomycota	c__Dothideomycetes	o__Mytilinidiales	f__Mytilinidiaceae	g__unidentified	s__unidentified		0	0	0	54	0	0	0	0	0	0	0	0	0	0	0		0	0	0	0.147071	0	0	0	0	0	0	0	0	0	0	0		0.0294142	0	0
k__Fungi	p__Ascomycota	c__Dothideomycetes	o__Pleosporales	__	__	__		296	204	305	28	19	23	210	135	0	0	2535	5251	1763	358	336		0.213192	0.217204	0.3079	0.076259	0.146481	0.0195956	0.119753	0.120077	0	0	1.92846	3.85188	1.49001	1.64985	1.61678		0.192207	0.0518851	2.1074
k__Fungi	p__Ascomycota	c__Dothideomycetes	o__Pleosporales	f__Amorosiaceae	g__Angustimassarina	s__Angustimassarina_acerina		16	0	12	0	0	6	15	0	0	0	36	58	41	0	0		0.0115239	0	0.0121141	0	0	0.00511191	0.00855378	0	0	0	0.0273864	0.042546	0.0346515	0	0		0.0047276	0.00273314	0.0209168
k__Fungi	p__Ascomycota	c__Dothideomycetes	o__Pleosporales	f__Camarosporidiellaceae	g__Camarosporidiella	__		0	0	0	0	0	0	0	0	0	0	0	0	3	0	0		0	0	0	0	0	0	0	0	0	0	0	0	0.00253548	0	0		0	0	0.000507095
k__Fungi	p__Ascomycota	c__Dothideomycetes	o__Pleosporales	f__Coniothyriaceae	g__Coniothyrium	s__Coniothyrium_crepinianum		0	0	0	0	0	0	0	0	0	0	0	346	92	0	0		0	0	0	0	0	0	0	0	0	0	0	0.253809	0.0777546	0	0		0	0	0.0663127
k__Fungi	p__Ascomycota	c__Dothideomycetes	o__Pleosporales	f__Coniothyriaceae	g__Neoconiothyrium	s__Neoconiothyrium_rosae		0	0	0	0	0	0	0	0	0	0	0	8	0	0	0		0	0	0	0	0	0	0	0	0	0	0	0.00586842	0	0	0		0	0	0.00117368
k__Fungi	p__Ascomycota	c__Dothideomycetes	o__Pleosporales	f__Cucurbitariaceae	__	__		0	0	0	0	0	3	122	0	0	0	0	0	0	0	0		0	0	0	0	0	0.00255595	0.0695708	0	0	0	0	0	0	0	0		0	0.0144253	0
k__Fungi	p__Ascomycota	c__Dothideomycetes	o__Pleosporales	f__Cucurbitariaceae	g__Parafenestella	s__Parafenestella_mackenziei		0	0	0	0	0	0	0	9	0	0	9	0	6	0	0		0	0	0	0	0	0	0	0.00800512	0	0	0.00684661	0	0.00507095	0	0		0	0.00160102	0.00238351
k__Fungi	p__Ascomycota	c__Dothideomycetes	o__Pleosporales	f__Cucurbitariaceae	g__Pyrenochaeta	s__Pyrenochaeta_hakeae		0	0	0	0	0	0	473	105	0	0	26	0	216	0	0		0	0	0	0	0	0	0.269729	0.0933931	0	0	0.0197791	0	0.182554	0	0		0	0.0726245	0.0404667
k__Fungi	p__Ascomycota	c__Dothideomycetes	o__Pleosporales	f__Dictyosporiaceae	__	__		0	0	0	0	0	0	0	0	0	0	0	0	2	0	0		0	0	0	0	0	0	0	0	0	0	0	0	0.00169032	0	0		0	0	0.000338063
k__Fungi	p__Ascomycota	c__Dothideomycetes	o__Pleosporales	f__Dictyosporiaceae	g__Pseudocoleophoma	__		168	173	119	36	0	0	0	0	0	0	0	0	0	0	0		0.121001	0.184197	0.120132	0.0980472	0	0	0	0	0	0	0	0	0	0	0		0.104675	0	0
k__Fungi	p__Ascomycota	c__Dothideomycetes	o__Pleosporales	f__Didymellaceae	__	__		4353	3504	3347	1390	196	1244	111	192	0	0	1137	167	1266	0	0		3.13522	3.7308	3.37883	3.78571	1.51106	1.05987	0.063298	0.170776	0	0	0.864955	0.122503	1.06997	0	0		3.10832	0.258789	0.411486
k__Fungi	p__Ascomycota	c__Dothideomycetes	o__Pleosporales	f__Didymellaceae	g__Epicoccum	s__Epicoccum_nigrum		58	81	72	0	0	135	740	593	0	0	4495	2900	4832	0	0		0.0417741	0.0862427	0.0726847	0	0	0.115018	0.421987	0.527449	0	0	3.4195	2.1273	4.08381	0	0		0.0401403	0.212891	1.92612
k__Fungi	p__Ascomycota	c__Dothideomycetes	o__Pleosporales	f__Didymellaceae	g__Neoascochyta	s__Neoascochyta_desmazieri		0	0	0	0	0	16	0	10	0	0	0	0	4	0	0		0	0	0	0	0	0.0136318	0	0.00889458	0	0	0	0	0.00338063	0	0		0	0.00450527	0.000676127
k__Fungi	p__Ascomycota	c__Dothideomycetes	o__Pleosporales	f__Didymellaceae	g__Neoascochyta	s__Neoascochyta_exitialis		0	0	0	0	0	0	7	0	0	0	0	0	0	15	0		0	0	0	0	0	0	0.00399177	0	0	0	0	0	0	0.0691276	0		0	0.000798353	0.0138255
k__Fungi	p__Ascomycota	c__Dothideomycetes	o__Pleosporales	f__Didymellaceae	g__Neoascochyta	s__Neoascochyta_graminicola		0	0	0	0	0	0	19	5	0	0	18	24	19	0	0		0	0	0	0	0	0	0.0108348	0.00444729	0	0	0.0136932	0.0176052	0.016058	0	0		0	0.00305642	0.00947129
k__Fungi	p__Ascomycota	c__Dothideomycetes	o__Pleosporales	f__Didymellaceae	g__Neoascochyta	s__Neoascochyta_tardicrescens		0	0	0	0	0	0	4	0	0	0	0	0	3	0	0		0	0	0	0	0	0	0.00228101	0	0	0	0	0	0.00253548	0	0		0	0.000456202	0.000507095
k__Fungi	p__Ascomycota	c__Dothideomycetes	o__Pleosporales	f__Didymosphaeriaceae	g__Paraphaeosphaeria	s__Paraphaeosphaeria_parmeliae		0	0	0	0	7	0	40	16	0	0	0	15	10	0	0		0	0	0	0	0.0539665	0	0.0228101	0.0142313	0	0	0	0.0110033	0.00845159	0	0		0.0107933	0.00740828	0.00389097
k__Fungi	p__Ascomycota	c__Dothideomycetes	o__Pleosporales	f__Didymosphaeriaceae	g__Pseudopithomyces	s__Pseudopithomyces_chartarum		0	0	0	0	0	3	0	0	0	0	0	0	0	0	0		0	0	0	0	0	0.00255595	0	0	0	0	0	0	0	0	0		0	0.000511191	0
k__Fungi	p__Ascomycota	c__Dothideomycetes	o__Pleosporales	f__Didymosphaeriaceae	g__Pseudopithomyces	s__Pseudopithomyces_rosae		15	0	12	0	0	33	80	136	0	0	384	160	65	0	204		0.0108036	0	0.0121141	0	0	0.0281155	0.0456202	0.120966	0	0	0.292122	0.117368	0.0549353	0	0.981619		0.00458355	0.0389404	0.289209
k__Fungi	p__Ascomycota	c__Dothideomycetes	o__Pleosporales	f__Lentitheciaceae	__	__		124	100	64	11	0	0	0	0	0	0	0	0	7	0	0		0.0893102	0.106472	0.0646086	0.0299589	0	0	0	0	0	0	0	0	0.00591611	0	0		0.05807	0	0.00118322
k__Fungi	p__Ascomycota	c__Dothideomycetes	o__Pleosporales	f__Lentitheciaceae	g__Keissleriella	__		0	0	0	0	0	0	8	0	0	0	0	0	0	0	0		0	0	0	0	0	0	0.00456202	0	0	0	0	0	0	0	0		0	0.000912404	0
k__Fungi	p__Ascomycota	c__Dothideomycetes	o__Pleosporales	f__Lentitheciaceae	g__Keissleriella	s__Keissleriella_breviasca		0	0	0	0	0	0	0	0	0	0	2	0	0	0	0		0	0	0	0	0	0	0	0	0	0	0.00152147	0	0	0	0		0	0	0.000304294
k__Fungi	p__Ascomycota	c__Dothideomycetes	o__Pleosporales	f__Lentitheciaceae	g__Keissleriella	s__Keissleriella_poagena		0	0	0	0	0	0	19	0	0	0	0	0	0	0	0		0	0	0	0	0	0	0.0108348	0	0	0	0	0	0	0	0		0	0.00216696	0
k__Fungi	p__Ascomycota	c__Dothideomycetes	o__Pleosporales	f__Lentitheciaceae	g__Keissleriella	s__Keissleriella_yonaguniensis		0	0	3	0	0	0	0	0	0	0	0	0	0	0	0		0	0	0.00302853	0	0	0	0	0	0	0	0	0	0	0	0		0.000605706	0	0
k__Fungi	p__Ascomycota	c__Dothideomycetes	o__Pleosporales	f__Lentitheciaceae	g__Keissleriella	s__unidentified		0	0	0	0	0	0	0	0	0	0	0	4	0	0	0		0	0	0	0	0	0	0	0	0	0	0	0.00293421	0	0	0		0	0	0.000586842
k__Fungi	p__Ascomycota	c__Dothideomycetes	o__Pleosporales	f__Lentitheciaceae	g__Pleurophoma	s__unidentified		86	57	67	0	0	0	0	0	0	0	0	0	0	0	0		0.0619409	0.0606893	0.0676371	0	0	0	0	0	0	0	0	0	0	0	0		0.0380535	0	0
k__Fungi	p__Ascomycota	c__Dothideomycetes	o__Pleosporales	f__Leptosphaeriaceae	__	__		0	0	0	0	0	0	0	0	0	0	6	17	31	0	0		0	0	0	0	0	0	0	0	0	0	0.0045644	0.0124704	0.0261999	0	0		0	0	0.00864694
k__Fungi	p__Ascomycota	c__Dothideomycetes	o__Pleosporales	f__Leptosphaeriaceae	g__Ampelomyces	s__Ampelomyces_quisqualis		0	0	0	0	0	0	54	534	0	0	0	0	0	0	0		0	0	0	0	0	0	0.0307936	0.474971	0	0	0	0	0	0	0		0	0.101153	0
k__Fungi	p__Ascomycota	c__Dothideomycetes	o__Pleosporales	f__Leptosphaeriaceae	g__Leptosphaeria	s__Leptosphaeria_rubefaciens		0	0	0	0	0	0	0	4	0	0	611	10	154	54	14		0	0	0	0	0	0	0	0.00355783	0	0	0.464808	0.00733552	0.130154	0.248859	0.067366		0	0.000711567	0.183705
k__Fungi	p__Ascomycota	c__Dothideomycetes	o__Pleosporales	f__Leptosphaeriaceae	g__Sphaerellopsis	s__Sphaerellopsis_filum		0	0	0	0	0	0	17	0	0	0	0	0	0	0	0		0	0	0	0	0	0	0.00969429	0	0	0	0	0	0	0	0		0	0.00193886	0
k__Fungi	p__Ascomycota	c__Dothideomycetes	o__Pleosporales	f__Leptosphaeriaceae	g__unidentified	s__unidentified		0	19	0	0	0	0	0	0	0	0	0	25	18	0	0		0	0.0202298	0	0	0	0	0	0	0	0	0	0.0183388	0.0152129	0	0		0.00404595	0	0.00671033
k__Fungi	p__Ascomycota	c__Dothideomycetes	o__Pleosporales	f__Lophiostomataceae	__	__		0	0	0	0	0	0	0	0	0	0	2	14	7	0	0		0	0	0	0	0	0	0	0	0	0	0.00152147	0.0102697	0.00591611	0	0		0	0	0.00354146
k__Fungi	p__Ascomycota	c__Dothideomycetes	o__Pleosporales	f__Lophiostomataceae	g__unidentified	s__unidentified		0	0	0	0	0	7	0	0	0	0	0	0	0	0	0		0	0	0	0	0	0.00596389	0	0	0	0	0	0	0	0	0		0	0.00119278	0
k__Fungi	p__Ascomycota	c__Dothideomycetes	o__Pleosporales	f__Lophiotremataceae	g__Lophiotrema	s__Lophiotrema_eburnoides		0	0	0	0	0	4	0	0	0	0	0	0	0	0	0		0	0	0	0	0	0.00340794	0	0	0	0	0	0	0	0	0		0	0.000681588	0
k__Fungi	p__Ascomycota	c__Dothideomycetes	o__Pleosporales	f__Massarinaceae	g__Helminthosporium	s__Helminthosporium_solani		12	31	31	0	0	12	0	0	0	0	0	0	0	0	0		0.00864292	0.0330065	0.0312948	0	0	0.0102238	0	0	0	0	0	0	0	0	0		0.0145888	0.00204476	0
k__Fungi	p__Ascomycota	c__Dothideomycetes	o__Pleosporales	f__Massarinaceae	g__Stagonospora	__		41	0	32	0	0	2	9	0	0	0	0	0	0	0	0		0.02953	0	0.0323043	0	0	0.00170397	0.00513227	0	0	0	0	0	0	0	0		0.0123669	0.00136725	0
k__Fungi	p__Ascomycota	c__Dothideomycetes	o__Pleosporales	f__Melanommataceae	g__Herpotrichia	s__Herpotrichia_parasitica		0	0	0	0	0	0	0	0	0	0	12	70	37	0	0		0	0	0	0	0	0	0	0	0	0	0.00912881	0.0513486	0.0312709	0	0		0	0	0.0183497
k__Fungi	p__Ascomycota	c__Dothideomycetes	o__Pleosporales	f__Periconiaceae	g__Periconia	__		0	0	0	0	0	0	21	0	0	0	28	10	0	0	0		0	0	0	0	0	0	0.0119753	0	0	0	0.0213006	0.00733552	0	0	0		0	0.00239506	0.00572721
k__Fungi	p__Ascomycota	c__Dothideomycetes	o__Pleosporales	f__Periconiaceae	g__Periconia	s__Periconia_pseudodigitata		0	0	0	0	0	0	0	0	0	0	0	8	0	0	0		0	0	0	0	0	0	0	0	0	0	0	0.00586842	0	0	0		0	0	0.00117368
k__Fungi	p__Ascomycota	c__Dothideomycetes	o__Pleosporales	f__Phaeosphaeriaceae	__	__		89	83	0	0	0	0	50	0	0	0	1972	182	5121	5	234		0.0641016	0.0883721	0	0	0	0	0.0285126	0	0	0	1.50017	0.133506	4.32806	0.0230425	1.12597		0.0304948	0.00570252	1.42215
k__Fungi	p__Ascomycota	c__Dothideomycetes	o__Pleosporales	f__Phaeosphaeriaceae	g__Acericola	s__Acericola_italica		0	0	0	0	0	0	0	0	0	0	14	0	0	11	0		0	0	0	0	0	0	0	0	0	0	0.0106503	0	0	0.0506936	0		0	0	0.0122688
k__Fungi	p__Ascomycota	c__Dothideomycetes	o__Pleosporales	f__Phaeosphaeriaceae	g__Bhatiellae	s__Bhatiellae_rosae		0	0	0	0	0	0	0	0	0	0	0	0	2	0	0		0	0	0	0	0	0	0	0	0	0	0	0	0.00169032	0	0		0	0	0.000338063
k__Fungi	p__Ascomycota	c__Dothideomycetes	o__Pleosporales	f__Phaeosphaeriaceae	g__Chaetosphaeronema	s__unidentified		0	0	0	0	0	0	0	3	0	0	27	0	10	0	0		0	0	0	0	0	0	0	0.00266837	0	0	0.0205398	0	0.00845159	0	0		0	0.000533675	0.00579828
k__Fungi	p__Ascomycota	c__Dothideomycetes	o__Pleosporales	f__Phaeosphaeriaceae	g__Didymocyrtis	s__unidentified		0	0	0	0	0	0	0	0	0	0	0	8	4	0	0		0	0	0	0	0	0	0	0	0	0	0	0.00586842	0.00338063	0	0		0	0	0.00184981
k__Fungi	p__Ascomycota	c__Dothideomycetes	o__Pleosporales	f__Phaeosphaeriaceae	g__Italica	s__Italica_achilleae		0	0	0	0	0	0	0	0	0	0	0	3	0	0	0		0	0	0	0	0	0	0	0	0	0	0	0.00220066	0	0	0		0	0	0.000440131
k__Fungi	p__Ascomycota	c__Dothideomycetes	o__Pleosporales	f__Phaeosphaeriaceae	g__Leptospora	s__Leptospora_rubella		25	11	0	0	0	10	4	0	0	0	14	14	27	0	0		0.0180061	0.011712	0	0	0	0.00851985	0.00228101	0	0	0	0.0106503	0.0102697	0.0228193	0	0		0.00594361	0.00216017	0.00874786
k__Fungi	p__Ascomycota	c__Dothideomycetes	o__Pleosporales	f__Phaeosphaeriaceae	g__Leptospora	s__unidentified		7	10	7	0	0	0	8	3	0	0	25	22	15	0	0		0.0050417	0.0106472	0.00706657	0	0	0	0.00456202	0.00266837	0	0	0.0190183	0.0161381	0.0126774	0	0		0.0045511	0.00144608	0.00956677
k__Fungi	p__Ascomycota	c__Dothideomycetes	o__Pleosporales	f__Phaeosphaeriaceae	g__Muriphaeosphaeria	s__Muriphaeosphaeria_viburni		0	0	0	0	0	6	0	0	0	0	78	78	80	59	32		0	0	0	0	0	0.00511191	0	0	0	0	0.0593372	0.0572171	0.0676127	0.271902	0.153979		0	0.00102238	0.12201
k__Fungi	p__Ascomycota	c__Dothideomycetes	o__Pleosporales	f__Phaeosphaeriaceae	g__Neosetophoma	__		0	4	0	0	0	18	34	0	0	0	39	28	82	0	24		0	0.0042589	0	0	0	0.0153357	0.0193886	0	0	0	0.0296686	0.0205395	0.069303	0	0.115485		0.00085178	0.00694486	0.0469991
k__Fungi	p__Ascomycota	c__Dothideomycetes	o__Pleosporales	f__Phaeosphaeriaceae	g__Neosetophoma	s__Neosetophoma_rosae		0	0	0	0	0	38	21	18	0	0	839	3425	1312	0	22		0	0	0	0	0	0.0323754	0.0119753	0.0160102	0	0	0.638256	2.51242	1.10885	0	0.105861		0	0.0120722	0.873076
k__Fungi	p__Ascomycota	c__Dothideomycetes	o__Pleosporales	f__Phaeosphaeriaceae	g__Neosetophoma	s__Neosetophoma_rosigena		0	0	7	0	0	0	0	0	0	0	24	0	0	0	0		0	0	0.00706657	0	0	0	0	0	0	0	0.0182576	0	0	0	0		0.00141331	0	0.00365152
k__Fungi	p__Ascomycota	c__Dothideomycetes	o__Pleosporales	f__Phaeosphaeriaceae	g__Paraophiobolus	s__Paraophiobolus_plantaginis		0	0	0	0	0	0	0	0	0	0	0	0	6	0	0		0	0	0	0	0	0	0	0	0	0	0	0	0.00507095	0	0		0	0	0.00101419
k__Fungi	p__Ascomycota	c__Dothideomycetes	o__Pleosporales	f__Phaeosphaeriaceae	g__Paraphoma	s__unidentified		932	715	763	0	0	0	0	0	0	0	11	0	0	0	0		0.671267	0.761278	0.770256	0	0	0	0	0	0	0	0.00836807	0	0	0	0		0.44056	0	0.00167361
k__Fungi	p__Ascomycota	c__Dothideomycetes	o__Pleosporales	f__Phaeosphaeriaceae	g__Parastagonospora	s__Parastagonospora_avenae		0	0	0	0	0	0	0	0	0	0	10	0	0	10	0		0	0	0	0	0	0	0	0	0	0	0.00760734	0	0	0.0460851	0		0	0	0.0107385
k__Fungi	p__Ascomycota	c__Dothideomycetes	o__Pleosporales	f__Phaeosphaeriaceae	g__Parastagonospora	s__unidentified		0	0	0	0	0	16	46	23	0	0	60	24	18	0	0		0	0	0	0	0	0.0136318	0.0262316	0.0204575	0	0	0.045644	0.0176052	0.0152129	0	0		0	0.0120642	0.0156924
k__Fungi	p__Ascomycota	c__Dothideomycetes	o__Pleosporales	f__Phaeosphaeriaceae	g__Parastagonosporella	s__Parastagonosporella_fallopiae		0	13	0	0	0	0	0	0	0	0	0	0	0	0	0		0	0.0138414	0	0	0	0	0	0	0	0	0	0	0	0	0		0.00276828	0	0
k__Fungi	p__Ascomycota	c__Dothideomycetes	o__Pleosporales	f__Phaeosphaeriaceae	g__Phaeosphaeria	__		25	0	23	0	0	20	281	14	0	10	56	71	41	23	59		0.0180061	0	0.0232187	0	0	0.0170397	0.160241	0.0124524	0	0.0365738	0.0426011	0.0520822	0.0346515	0.105996	0.2839		0.00824496	0.0452614	0.103846
k__Fungi	p__Ascomycota	c__Dothideomycetes	o__Pleosporales	f__Phaeosphaeriaceae	g__Phaeosphaeria	s__Phaeosphaeria_caricicola		0	0	0	0	0	0	63	0	0	0	0	0	7	0	0		0	0	0	0	0	0	0.0359259	0	0	0	0	0	0.00591611	0	0		0	0.00718518	0.00118322
k__Fungi	p__Ascomycota	c__Dothideomycetes	o__Pleosporales	f__Phaeosphaeriaceae	g__Phaeosphaeria	s__Phaeosphaeria_lunariae		0	0	14	0	0	20	27	0	0	0	7	0	0	5	15		0	0	0.0141331	0	0	0.0170397	0.0153968	0	0	0	0.00532514	0	0	0.0230425	0.0721778		0.00282663	0.0064873	0.0201091
k__Fungi	p__Ascomycota	c__Dothideomycetes	o__Pleosporales	f__Phaeosphaeriaceae	g__Phaeosphaeria	s__Phaeosphaeria_sp		0	0	0	0	0	0	0	0	0	0	0	0	0	0	20		0	0	0	0	0	0	0	0	0	0	0	0	0	0	0.0962371		0	0	0.0192474
k__Fungi	p__Ascomycota	c__Dothideomycetes	o__Pleosporales	f__Phaeosphaeriaceae	g__Phaeosphaeria	s__Phaeosphaeria_tofieldiae		0	0	0	0	0	15	95	8	0	0	92	0	51	37	18		0	0	0	0	0	0.0127798	0.054174	0.00711567	0	0	0.0699875	0	0.0431031	0.170515	0.0866134		0	0.0148139	0.0740438
k__Fungi	p__Ascomycota	c__Dothideomycetes	o__Pleosporales	f__Phaeosphaeriaceae	g__Phaeosphaeria	s__unidentified		0	0	0	0	0	21	0	0	0	0	4	376	179	0	43		0	0	0	0	0	0.0178917	0	0	0	0	0.00304294	0.275816	0.151283	0	0.20691		0	0.00357834	0.12741
k__Fungi	p__Ascomycota	c__Dothideomycetes	o__Pleosporales	f__Phaeosphaeriaceae	g__Poaceicola	__		0	0	0	0	0	0	31	0	0	0	0	0	0	0	0		0	0	0	0	0	0	0.0176778	0	0	0	0	0	0	0	0		0	0.00353556	0
k__Fungi	p__Ascomycota	c__Dothideomycetes	o__Pleosporales	f__Phaeosphaeriaceae	g__Pseudoophiobolus	s__Pseudoophiobolus_italicus		0	0	8	0	0	6	42	13	0	0	34	21	40	0	0		0	0	0.00807608	0	0	0.00511191	0.0239506	0.011563	0	0	0.025865	0.0154046	0.0338063	0	0		0.00161522	0.00812509	0.0150152
k__Fungi	p__Ascomycota	c__Dothideomycetes	o__Pleosporales	f__Phaeosphaeriaceae	g__Pseudoophiobolus	s__Pseudoophiobolus_rosae		0	0	11	0	0	0	6	10	0	0	34	0	26	0	0		0	0	0.0111046	0	0	0	0.00342151	0.00889458	0	0	0.025865	0	0.0219741	0	0		0.00222092	0.00246322	0.00956782
k__Fungi	p__Ascomycota	c__Dothideomycetes	o__Pleosporales	f__Phaeosphaeriaceae	g__Setomelanomma	__		0	0	0	0	0	0	13	3	0	0	0	0	0	0	0		0	0	0	0	0	0	0.00741328	0.00266837	0	0	0	0	0	0	0		0	0.00201633	0
k__Fungi	p__Ascomycota	c__Dothideomycetes	o__Pleosporales	f__Phaeosphaeriaceae	g__Setomelanomma	s__Setomelanomma_holmii		0	0	0	0	0	0	0	0	0	0	0	2	0	0	0		0	0	0	0	0	0	0	0	0	0	0	0.0014671	0	0	0		0	0	0.000293421
k__Fungi	p__Ascomycota	c__Dothideomycetes	o__Pleosporales	f__Phaeosphaeriaceae	g__Setomelanomma	s__unidentified		0	0	0	0	0	0	0	0	0	0	8	0	0	0	0		0	0	0	0	0	0	0	0	0	0	0.00608587	0	0	0	0		0	0	0.00121717
k__Fungi	p__Ascomycota	c__Dothideomycetes	o__Pleosporales	f__Phaeosphaeriaceae	g__Wojnowiciella	s__Wojnowiciella_cissampeli		0	0	0	0	0	0	0	0	0	0	0	25	0	0	0		0	0	0	0	0	0	0	0	0	0	0	0.0183388	0	0	0		0	0	0.00366776
k__Fungi	p__Ascomycota	c__Dothideomycetes	o__Pleosporales	f__Pleosporaceae	__	__		0	0	0	0	0	0	0	0	0	0	0	0	0	0	16		0	0	0	0	0	0	0	0	0	0	0	0	0	0	0.0769897		0	0	0.0153979
k__Fungi	p__Ascomycota	c__Dothideomycetes	o__Pleosporales	f__Pleosporaceae	g__Alternaria	__		0	0	0	0	0	0	0	0	0	0	3	0	0	0	0		0	0	0	0	0	0	0	0	0	0	0.0022822	0	0	0	0		0	0	0.00045644
k__Fungi	p__Ascomycota	c__Dothideomycetes	o__Pleosporales	f__Pleosporaceae	g__Alternaria	s__Alternaria_alternata		113	53	73	0	39	425	948	827	31	168	670	375	334	0	0		0.0813875	0.0564304	0.0736942	0	0.300671	0.362093	0.540599	0.735582	0.156542	0.614439	0.509692	0.275082	0.282283	0	0		0.102437	0.481851	0.213411
k__Fungi	p__Ascomycota	c__Dothideomycetes	o__Pleosporales	f__Pleosporaceae	g__Alternaria	s__Alternaria_infectoria		27	35	41	0	0	71	125	223	0	0	984	204	325	0	0		0.0194466	0.0372654	0.0413899	0	0	0.0604909	0.0712815	0.198349	0	0	0.748562	0.149645	0.274677	0	0		0.0196204	0.0660243	0.234577
k__Fungi	p__Ascomycota	c__Dothideomycetes	o__Pleosporales	f__Pleosporaceae	g__Bipolaris	__		0	0	0	0	0	0	0	0	0	0	9	14	0	0	0		0	0	0	0	0	0	0	0	0	0	0.00684661	0.0102697	0	0	0		0	0	0.00342327
k__Fungi	p__Ascomycota	c__Dothideomycetes	o__Pleosporales	f__Pleosporaceae	g__Pyrenophora	s__Pyrenophora_tritici-repentis		0	0	0	0	0	0	0	0	0	0	12	0	0	0	0		0	0	0	0	0	0	0	0	0	0	0.00912881	0	0	0	0		0	0	0.00182576
k__Fungi	p__Ascomycota	c__Dothideomycetes	o__Pleosporales	f__Pleosporaceae	g__Stemphylium	__		0	0	0	0	0	0	0	10	0	0	22	24	0	0	0		0	0	0	0	0	0	0	0.00889458	0	0	0.0167361	0.0176052	0	0	0		0	0.00177892	0.00686828
k__Fungi	p__Ascomycota	c__Dothideomycetes	o__Pleosporales	f__Pleosporaceae	g__Stemphylium	s__Stemphylium_beticola		0	0	0	0	0	0	0	0	0	0	0	0	14	0	40		0	0	0	0	0	0	0	0	0	0	0	0	0.0118322	0	0.192474		0	0	0.0408613
k__Fungi	p__Ascomycota	c__Dothideomycetes	o__Pleosporales	f__Pleosporales_fam_Incertae_sedis	__	__		0	0	0	0	0	0	0	0	0	0	34	15	842	58	46		0	0	0	0	0	0	0	0	0	0	0.025865	0.0110033	0.711623	0.267293	0.221345		0	0	0.247426
k__Fungi	p__Ascomycota	c__Dothideomycetes	o__Pleosporales	f__Pleosporales_fam_Incertae_sedis	g__Fuscostagonospora	s__Fuscostagonospora_banksiae		0	0	0	0	0	0	0	0	0	0	7	7	0	0	0		0	0	0	0	0	0	0	0	0	0	0.00532514	0.00513486	0	0	0		0	0	0.002092
k__Fungi	p__Ascomycota	c__Dothideomycetes	o__Pleosporales	f__Pleosporales_fam_Incertae_sedis	g__Nigrograna	s__Nigrograna_cangshanensis		0	0	0	0	0	0	0	0	0	0	0	0	2	0	0		0	0	0	0	0	0	0	0	0	0	0	0	0.00169032	0	0		0	0	0.000338063
k__Fungi	p__Ascomycota	c__Dothideomycetes	o__Pleosporales	f__Pleosporales_fam_Incertae_sedis	g__Pseudorobillarda	s__Pseudorobillarda_phragmitis		0	0	0	0	0	0	0	0	0	0	30	20	0	0	0		0	0	0	0	0	0	0	0	0	0	0.022822	0.014671	0	0	0		0	0	0.00749861
k__Fungi	p__Ascomycota	c__Dothideomycetes	o__Pleosporales	f__Pleosporales_fam_Incertae_sedis	g__Thyrostroma	__		0	0	0	0	0	0	0	0	0	0	275	0	6	0	0		0	0	0	0	0	0	0	0	0	0	0.209202	0	0.00507095	0	0		0	0	0.0428546
k__Fungi	p__Ascomycota	c__Dothideomycetes	o__Pleosporales	f__Thyridariaceae	__	__		0	0	0	0	0	0	2	0	0	0	0	0	0	0	0		0	0	0	0	0	0	0.0011405	0	0	0	0	0	0	0	0		0	0.000228101	0
k__Fungi	p__Ascomycota	c__Dothideomycetes	o__Pleosporales	f__Thyridariaceae	g__Roussoella	s__Roussoella_mexicana		0	0	0	0	0	0	3	0	0	0	0	0	0	0	0		0	0	0	0	0	0	0.00171076	0	0	0	0	0	0	0	0		0	0.000342151	0
k__Fungi	p__Ascomycota	c__Dothideomycetes	o__Pleosporales	f__Torulaceae	g__Dendryphion	s__Dendryphion_fluminicola		0	0	0	0	0	0	5	3	0	0	0	0	0	0	0		0	0	0	0	0	0	0.00285126	0.00266837	0	0	0	0	0	0	0		0	0.00110393	0
k__Fungi	p__Ascomycota	c__Dothideomycetes	o__Pleosporales	f__Torulaceae	g__Torula	s__Torula_acaciae		0	0	0	0	0	0	4	0	0	0	3	0	0	0	0		0	0	0	0	0	0	0.00228101	0	0	0	0.0022822	0	0	0	0		0	0.000456202	0.00045644
k__Fungi	p__Ascomycota	c__Dothideomycetes	o__Pleosporales	f__unidentified	g__Pseudolophiotrema	s__Pseudolophiotrema_elymicola		0	0	0	0	0	0	0	0	0	0	0	0	7	0	0		0	0	0	0	0	0	0	0	0	0	0	0	0.00591611	0	0		0	0	0.00118322
k__Fungi	p__Ascomycota	c__Dothideomycetes	o__Pleosporales	f__unidentified	g__unidentified	s__unidentified		8	17	0	0	4	69	103	23	0	12	57	53	9	13	11		0.00576195	0.0181003	0	0	0.030838	0.0587869	0.058736	0.0204575	0	0.0438885	0.0433618	0.0388783	0.00760643	0.0599106	0.0529304		0.0109401	0.0363738	0.0405375
k__Fungi	p__Ascomycota	c__Dothideomycetes	o__Venturiales	f__Sympoventuriaceae	g__Fusicladium	s__Fusicladium_cordae		0	0	0	0	0	3	0	0	0	0	0	0	0	0	0		0	0	0	0	0	0.00255595	0	0	0	0	0	0	0	0	0		0	0.000511191	0
k__Fungi	p__Ascomycota	c__Dothideomycetes	o__Venturiales	f__Sympoventuriaceae	g__Neocoleroa	s__Neocoleroa_metrosideri		0	0	0	0	5	0	0	0	0	0	0	0	0	0	0		0	0	0	0	0.0385475	0	0	0	0	0	0	0	0	0	0		0.00770951	0	0
k__Fungi	p__Ascomycota	c__Dothideomycetes	o__Venturiales	f__Venturiaceae	g__Venturia	__		0	0	0	0	0	38	41	0	0	0	2251	2160	1400	0	0		0	0	0	0	0	0.0323754	0.0233803	0	0	0	1.71241	1.58447	1.18322	0	0		0	0.0111512	0.896021
k__Fungi	p__Ascomycota	c__Dothideomycetes	o__Venturiales	f__Venturiaceae	g__Venturia	s__Venturia_chlorospora		0	0	0	0	0	0	11	6	0	0	13	10	145	0	0		0	0	0	0	0	0	0.00627277	0.00533675	0	0	0.00988954	0.00733552	0.122548	0	0		0	0.0023219	0.0279546
k__Fungi	p__Ascomycota	c__Dothideomycetes	o__Venturiales	f__unidentified	g__unidentified	s__unidentified		0	0	0	0	0	0	5	0	0	0	0	0	8	0	0		0	0	0	0	0	0	0.00285126	0	0	0	0	0	0.00676127	0	0		0	0.000570252	0.00135225
k__Fungi	p__Ascomycota	c__Dothideomycetes	o__unidentified	f__unidentified	g__unidentified	s__unidentified		0	0	0	0	0	0	0	0	0	0	0	4	0	0	0		0	0	0	0	0	0	0	0	0	0	0	0.00293421	0	0	0		0	0	0.000586842
k__Fungi	p__Ascomycota	c__Eurotiomycetes	__	__	__	__		46	13	12	0	0	0	0	0	0	0	0	0	0	0	0		0.0331312	0.0138414	0.0121141	0	0	0	0	0	0	0	0	0	0	0	0		0.0118173	0	0
k__Fungi	p__Ascomycota	c__Eurotiomycetes	o__Chaetothyriales	__	__	__		1910	1266	1341	0	113	42	1968	20	100	0	4	12	21	0	0		1.37566	1.34794	1.35375	0	0.871174	0.0357834	1.12226	0.0177892	0.504974	0	0.00304294	0.00880262	0.0177483	0	0		0.989706	0.336161	0.00591878
k__Fungi	p__Ascomycota	c__Eurotiomycetes	o__Chaetothyriales	f__Chaetothyriaceae	g__Ceramothyrium	s__Ceramothyrium_carniolicum		52	31	0	0	0	0	0	0	0	0	0	0	7	0	14		0.0374526	0.0330065	0	0	0	0	0	0	0	0	0	0	0.00591611	0	0.067366		0.0140918	0	0.0146564
k__Fungi	p__Ascomycota	c__Eurotiomycetes	o__Chaetothyriales	f__Chaetothyriales_fam_Incertae_sedis	g__Neophaeococcomyces	s__unidentified		0	0	0	0	0	0	0	0	0	0	0	0	14	0	4		0	0	0	0	0	0	0	0	0	0	0	0	0.0118322	0	0.0192474		0	0	0.00621593
k__Fungi	p__Ascomycota	c__Eurotiomycetes	o__Chaetothyriales	f__Cyphellophoraceae	g__Cyphellophora	s__Cyphellophora_phyllostachydis		0	15	24	0	0	0	0	0	0	0	0	0	0	0	0		0	0.0159709	0.0242282	0	0	0	0	0	0	0	0	0	0	0	0		0.00803982	0	0
k__Fungi	p__Ascomycota	c__Eurotiomycetes	o__Chaetothyriales	f__Cyphellophoraceae	g__Cyphellophora	s__Cyphellophora_sessilis		44	42	47	0	0	0	3	0	0	0	0	0	0	0	0		0.0316907	0.0447184	0.047447	0	0	0	0.00171076	0	0	0	0	0	0	0	0		0.0247712	0.000342151	0
k__Fungi	p__Ascomycota	c__Eurotiomycetes	o__Chaetothyriales	f__Herpotrichiellaceae	__	__		0	0	0	0	0	0	87	0	0	0	10	13	297	0	0		0	0	0	0	0	0	0.0496119	0	0	0	0.00760734	0.00953618	0.251012	0	0		0	0.00992239	0.0536311
k__Fungi	p__Ascomycota	c__Eurotiomycetes	o__Chaetothyriales	f__Herpotrichiellaceae	g__Capronia	s__unidentified		0	0	0	0	0	0	0	0	0	0	12	0	50	0	0		0	0	0	0	0	0	0	0	0	0	0.00912881	0	0.0422579	0	0		0	0	0.0102773
k__Fungi	p__Ascomycota	c__Eurotiomycetes	o__Chaetothyriales	f__Herpotrichiellaceae	g__Cladophialophora	__		0	0	0	10	0	0	0	0	0	0	0	0	0	0	0		0	0	0	0.0272353	0	0	0	0	0	0	0	0	0	0	0		0.00544707	0	0
k__Fungi	p__Ascomycota	c__Eurotiomycetes	o__Chaetothyriales	f__Herpotrichiellaceae	g__Cladophialophora	s__Cladophialophora_chaetospira		0	0	0	0	0	0	0	0	0	0	0	5	0	0	0		0	0	0	0	0	0	0	0	0	0	0	0.00366776	0	0	0		0	0	0.000733552
k__Fungi	p__Ascomycota	c__Eurotiomycetes	o__Chaetothyriales	f__Herpotrichiellaceae	g__Exophiala	s__Exophiala_nigra		0	0	0	0	0	0	5	0	0	0	0	0	0	0	0		0	0	0	0	0	0	0.00285126	0	0	0	0	0	0	0	0		0	0.000570252	0
k__Fungi	p__Ascomycota	c__Eurotiomycetes	o__Chaetothyriales	f__Herpotrichiellaceae	g__Exophiala	s__Exophiala_sideris		8	0	0	15	0	0	0	0	0	0	0	0	0	0	0		0.00576195	0	0	0.040853	0	0	0	0	0	0	0	0	0	0	0		0.00932299	0	0
k__Fungi	p__Ascomycota	c__Eurotiomycetes	o__Chaetothyriales	f__Herpotrichiellaceae	g__Rhinocladiella	s__unidentified		0	0	0	0	0	0	0	0	0	0	3	22	21	0	0		0	0	0	0	0	0	0	0	0	0	0.0022822	0.0161381	0.0177483	0	0		0	0	0.00723373
k__Fungi	p__Ascomycota	c__Eurotiomycetes	o__Chaetothyriales	f__Trichomeriaceae	__	__		0	0	0	0	0	0	0	0	0	0	0	22	0	0	0		0	0	0	0	0	0	0	0	0	0	0	0.0161381	0	0	0		0	0	0.00322763
k__Fungi	p__Ascomycota	c__Eurotiomycetes	o__Chaetothyriales	f__Trichomeriaceae	g__Knufia	__		0	0	0	0	0	0	0	0	0	0	0	0	18	0	0		0	0	0	0	0	0	0	0	0	0	0	0	0.0152129	0	0		0	0	0.00304257
k__Fungi	p__Ascomycota	c__Eurotiomycetes	o__Chaetothyriales	f__Trichomeriaceae	g__Knufia	s__Knufia_endospora		0	0	0	0	0	0	7	0	0	0	34	38	28	0	0		0	0	0	0	0	0	0.00399177	0	0	0	0.025865	0.027875	0.0236644	0	0		0	0.000798353	0.0154809
k__Fungi	p__Ascomycota	c__Eurotiomycetes	o__Chaetothyriales	f__Trichomeriaceae	g__Knufia	s__unidentified		0	0	0	0	0	2	26	0	0	0	241	224	300	0	0		0	0	0	0	0	0.00170397	0.0148266	0	0	0	0.183337	0.164316	0.253548	0	0		0	0.00330611	0.12024
k__Fungi	p__Ascomycota	c__Eurotiomycetes	o__Chaetothyriales	f__Trichomeriaceae	g__Trichomerium	s__Trichomerium_dioscoreae		72	48	25	0	0	19	0	0	0	0	0	174	102	23	8		0.0518575	0.0511068	0.0252377	0	0	0.0161877	0	0	0	0	0	0.127638	0.0862062	0.105996	0.0384949		0.0256404	0.00323754	0.0716669
k__Fungi	p__Ascomycota	c__Eurotiomycetes	o__Chaetothyriales	f__Trichomeriaceae	g__Trichomerium	s__Trichomerium_eucalypti		0	0	0	0	0	0	0	0	0	0	16	151	150	10	0		0	0	0	0	0	0	0	0	0	0	0.0121717	0.110766	0.126774	0.0460851	0		0	0	0.0591594
k__Fungi	p__Ascomycota	c__Eurotiomycetes	o__Chaetothyriales	f__unidentified	g__unidentified	s__unidentified		122	109	108	18	0	9	8	0	0	0	0	4	0	0	0		0.0878697	0.116055	0.109027	0.0490236	0	0.00766786	0.00456202	0	0	0	0	0.00293421	0	0	0		0.0723951	0.00244598	0.000586842
k__Fungi	p__Ascomycota	c__Eurotiomycetes	o__Eurotiales	f__Aspergillaceae	g__Penicillium	__		80	64	62	0	0	114	318	93	0	0	0	4	0	0	0		0.0576195	0.0681424	0.0625896	0	0	0.0971263	0.18134	0.0827196	0	0	0	0.00293421	0	0	0		0.0376703	0.0722372	0.000586842
k__Fungi	p__Ascomycota	c__Eurotiomycetes	o__Eurotiales	f__Aspergillaceae	g__Penicillium	s__Penicillium_kongii		0	0	0	0	0	10	31	18	0	0	0	0	0	0	0		0	0	0	0	0	0.00851985	0.0176778	0.0160102	0	0	0	0	0	0	0		0	0.00844158	0
k__Fungi	p__Ascomycota	c__Eurotiomycetes	o__Eurotiales	f__Aspergillaceae	g__Penicillium	s__Penicillium_spinulosum		69	38	26	0	0	32	267	14	0	0	0	0	0	0	0		0.0496968	0.0404595	0.0262472	0	0	0.0272635	0.152257	0.0124524	0	0	0	0	0	0	0		0.0232807	0.0383947	0
k__Fungi	p__Ascomycota	c__Eurotiomycetes	o__Eurotiales	f__Aspergillaceae	g__Penicillium	s__Penicillium_taxi		0	0	23	0	0	0	0	0	0	0	0	0	0	0	0		0	0	0.0232187	0	0	0	0	0	0	0	0	0	0	0	0		0.00464374	0	0
k__Fungi	p__Ascomycota	c__Eurotiomycetes	o__Onygenales	f__Ascosphaeraceae	g__Ascosphaera	s__Ascosphaera_variegata		0	0	0	0	0	0	0	0	0	0	0	0	2	0	0		0	0	0	0	0	0	0	0	0	0	0	0	0.00169032	0	0		0	0	0.000338063
k__Fungi	p__Ascomycota	c__Eurotiomycetes	o__Onygenales	f__Onygenales_fam_Incertae_sedis	g__Zeloasperisporium	s__unidentified		4189	2891	2932	195	242	309	291	16	0	0	0	55	34	0	0		3.0171	3.07812	2.95988	0.531089	1.8657	0.263263	0.165943	0.0142313	0	0	0	0.0403454	0.0287354	0	0		2.29038	0.0886876	0.0138161
k__Fungi	p__Ascomycota	c__Eurotiomycetes	o__Phaeomoniellales	f__Phaeomoniellaceae	__	__		299	172	194	58	18	1865	603	136	0	94	13	0	0	0	20		0.215353	0.183133	0.195845	0.157965	0.138771	1.58895	0.343862	0.120966	0	0.343793	0.00988954	0	0	0	0.0962371		0.178213	0.479515	0.0212253
k__Fungi	p__Ascomycota	c__Eurotiomycetes	o__Phaeomoniellales	f__Phaeomoniellaceae	g__Aequabiliella	s__Aequabiliella_effusa		29	21	32	0	0	99	0	0	0	0	0	0	0	0	0		0.0208871	0.0223592	0.0323043	0	0	0.0843465	0	0	0	0	0	0	0	0	0		0.0151101	0.0168693	0
k__Fungi	p__Ascomycota	c__Eurotiomycetes	o__Phaeomoniellales	f__Phaeomoniellaceae	g__Minutiella	s__Minutiella_tardicola		0	0	0	0	0	0	12	0	0	0	0	0	0	0	0		0	0	0	0	0	0	0.00684303	0	0	0	0	0	0	0	0		0	0.00136861	0
k__Fungi	p__Ascomycota	c__Eurotiomycetes	o__Phaeomoniellales	f__Phaeomoniellaceae	g__Neophaeomoniella	s__Neophaeomoniella_eucalypti		48	33	27	0	0	305	0	0	0	0	0	0	0	0	0		0.0345717	0.0351359	0.0272568	0	0	0.259855	0	0	0	0	0	0	0	0	0		0.0193929	0.0519711	0
k__Fungi	p__Ascomycota	c__Eurotiomycetes	o__Phaeomoniellales	f__Phaeomoniellaceae	g__Phaeomoniella	s__Phaeomoniella_pinifoliorum		38	43	31	0	0	57	0	0	0	0	0	0	0	0	0		0.0273692	0.0457832	0.0312948	0	0	0.0485631	0	0	0	0	0	0	0	0	0		0.0208894	0.00971263	0
k__Fungi	p__Ascomycota	c__Eurotiomycetes	o__Phaeomoniellales	f__Phaeomoniellaceae	g__Phaeomoniella	s__unidentified		0	0	0	0	0	0	0	0	0	0	0	59	16	0	0		0	0	0	0	0	0	0	0	0	0	0	0.0432796	0.0135225	0	0		0	0	0.0113604
k__Fungi	p__Ascomycota	c__Lecanoromycetes	o__Caliciales	f__Physciaceae	g__Phaeophyscia	s__Phaeophyscia_orbicularis		0	0	0	0	0	0	0	0	0	0	0	4	0	0	0		0	0	0	0	0	0	0	0	0	0	0	0.00293421	0	0	0		0	0	0.000586842
k__Fungi	p__Ascomycota	c__Lecanoromycetes	o__Caliciales	f__Physciaceae	g__Physcia	__		0	0	0	0	0	0	0	0	0	0	0	56	31	0	0		0	0	0	0	0	0	0	0	0	0	0	0.0410789	0.0261999	0	0		0	0	0.0134558
k__Fungi	p__Ascomycota	c__Lecanoromycetes	o__Candelariales	f__Candelariaceae	__	__		0	0	0	0	0	0	0	0	0	0	3	0	0	0	0		0	0	0	0	0	0	0	0	0	0	0.0022822	0	0	0	0		0	0	0.00045644
k__Fungi	p__Ascomycota	c__Lecanoromycetes	o__Lecanorales	__	__	__		0	0	0	0	0	0	0	0	0	0	0	6	11	0	0		0	0	0	0	0	0	0	0	0	0	0	0.00440131	0.00929674	0	0		0	0	0.00273961
k__Fungi	p__Ascomycota	c__Lecanoromycetes	o__Lecanorales	f__Lecanoraceae	__	__		0	0	0	0	0	0	0	0	0	0	6	0	12	0	0		0	0	0	0	0	0	0	0	0	0	0.0045644	0	0.0101419	0	0		0	0	0.00294126
k__Fungi	p__Ascomycota	c__Lecanoromycetes	o__Lecanorales	f__Lecanoraceae	g__Lecanora	__		0	0	0	0	0	0	8	0	0	0	0	0	0	0	0		0	0	0	0	0	0	0.00456202	0	0	0	0	0	0	0	0		0	0.000912404	0
k__Fungi	p__Ascomycota	c__Lecanoromycetes	o__Lecanorales	f__Lecanoraceae	g__Lecanora	s__Lecanora_pulicaris		0	0	0	0	0	0	0	0	0	0	0	3	0	0	0		0	0	0	0	0	0	0	0	0	0	0	0.00220066	0	0	0		0	0	0.000440131
k__Fungi	p__Ascomycota	c__Lecanoromycetes	o__Lecanorales	f__Lecanoraceae	g__Scoliciosporum	s__Scoliciosporum_umbrinum		0	0	0	0	0	6	13	0	0	0	0	0	0	0	0		0	0	0	0	0	0.00511191	0.00741328	0	0	0	0	0	0	0	0		0	0.00250504	0
k__Fungi	p__Ascomycota	c__Lecanoromycetes	o__Lecanorales	f__Micareaceae	g__Micarea	__		0	0	0	6	0	0	0	0	0	0	0	0	0	0	0		0	0	0	0.0163412	0	0	0	0	0	0	0	0	0	0	0		0.00326824	0	0
k__Fungi	p__Ascomycota	c__Lecanoromycetes	o__Lecanorales	f__Parmeliaceae	g__Hypogymnia	__		0	0	0	9	0	0	0	0	0	0	0	0	0	0	0		0	0	0	0.0245118	0	0	0	0	0	0	0	0	0	0	0		0.00490236	0	0
k__Fungi	p__Ascomycota	c__Lecanoromycetes	o__Lecanorales	f__Parmeliaceae	g__Parmelia	s__Parmelia_sulcata		0	0	0	0	0	0	6	0	0	0	0	0	5	0	0		0	0	0	0	0	0	0.00342151	0	0	0	0	0	0.00422579	0	0		0	0.000684303	0.000845159
k__Fungi	p__Ascomycota	c__Lecanoromycetes	o__Lecanorales	f__Ramalinaceae	g__Bacidina	__		0	0	0	0	0	0	0	0	0	0	0	2	0	0	0		0	0	0	0	0	0	0	0	0	0	0	0.0014671	0	0	0		0	0	0.000293421
k__Fungi	p__Ascomycota	c__Lecanoromycetes	o__Lecanorales	f__Ramalinaceae	g__Lecania	s__Lecania_cyrtella		0	0	0	0	0	0	0	0	0	0	0	0	2	0	19		0	0	0	0	0	0	0	0	0	0	0	0	0.00169032	0	0.0914253		0	0	0.0186231
k__Fungi	p__Ascomycota	c__Lecanoromycetes	o__Lecanorales	f__Ramalinaceae	g__Lecania	s__Lecania_naegelii		0	0	0	0	0	0	0	0	0	0	0	7	8	0	0		0	0	0	0	0	0	0	0	0	0	0	0.00513486	0.00676127	0	0		0	0	0.00237923
k__Fungi	p__Ascomycota	c__Lecanoromycetes	o__Lecanoromycetes_ord_Incertae_sedis	f__Lecanoromycetes_fam_Incertae_sedis	g__Phacidiella	s__Phacidiella_eucalypti		0	0	0	0	0	0	0	0	0	0	0	142	25	0	0		0	0	0	0	0	0	0	0	0	0	0	0.104164	0.021129	0	0		0	0	0.0250587
k__Fungi	p__Ascomycota	c__Lecanoromycetes	o__Lecanoromycetes_ord_Incertae_sedis	f__Lecanoromycetes_fam_Incertae_sedis	g__Sarea	s__Sarea_resinae		21	0	15	0	0	0	0	0	0	0	0	0	0	0	0		0.0151251	0	0.0151426	0	0	0	0	0	0	0	0	0	0	0	0		0.00605355	0	0
k__Fungi	p__Ascomycota	c__Lecanoromycetes	o__Ostropales	f__Gomphillaceae	g__Corticifraga	s__Corticifraga_peltigerae		3	0	0	0	0	0	0	0	0	0	0	22	7	0	0		0.00216073	0	0	0	0	0	0	0	0	0	0	0.0161381	0.00591611	0	0		0.000432146	0	0.00441085
k__Fungi	p__Ascomycota	c__Lecanoromycetes	o__Ostropales	f__Stictidaceae	g__Absconditella	s__Absconditella_rubra		5	0	0	0	9	0	0	0	0	0	0	0	0	0	0		0.00360122	0	0	0	0.0693856	0	0	0	0	0	0	0	0	0	0		0.0145974	0	0
k__Fungi	p__Ascomycota	c__Lecanoromycetes	o__Ostropales	f__Stictidaceae	g__Neofitzroyomyces	s__Neofitzroyomyces_nerii		0	0	0	0	0	0	0	0	0	0	0	449	179	0	0		0	0	0	0	0	0	0	0	0	0	0	0.329365	0.151283	0	0		0	0	0.0961296
k__Fungi	p__Ascomycota	c__Lecanoromycetes	o__Teloschistales	f__Teloschistaceae	g__Athallia	s__Athallia_pyracea		0	0	0	0	0	0	0	0	0	0	2	0	0	0	0		0	0	0	0	0	0	0	0	0	0	0.00152147	0	0	0	0		0	0	0.000304294
k__Fungi	p__Ascomycota	c__Lecanoromycetes	o__Teloschistales	f__Teloschistaceae	g__Xanthoria	s__Xanthoria_coomae		0	0	0	0	0	0	0	0	0	0	24	62	32	0	9		0	0	0	0	0	0	0	0	0	0	0.0182576	0.0454802	0.0270451	0	0.0433067		0	0	0.0268179
k__Fungi	p__Ascomycota	c__Lecanoromycetes	o__Teloschistales	f__Teloschistaceae	g__unidentified	s__unidentified		0	0	0	0	0	0	0	0	0	0	0	0	22	0	0		0	0	0	0	0	0	0	0	0	0	0	0	0.0185935	0	0		0	0	0.0037187
k__Fungi	p__Ascomycota	c__Leotiomycetes	__	__	__	__		4716	3096	3228	705	62	85	3	0	0	0	6	44	22	71	46		3.39667	3.29639	3.2587	1.92009	0.477989	0.0724187	0.00171076	0	0	0	0.0045644	0.0322763	0.0185935	0.327204	0.221345		2.46997	0.0148259	0.120797
k__Fungi	p__Ascomycota	c__Leotiomycetes	o__Erysiphales	f__Erysiphaceae	g__Erysiphe	s__Erysiphe_adunca		0	0	0	0	0	0	26	0	0	0	0	0	0	0	0		0	0	0	0	0	0	0.0148266	0	0	0	0	0	0	0	0		0	0.00296531	0
k__Fungi	p__Ascomycota	c__Leotiomycetes	o__Erysiphales	f__Erysiphaceae	g__Erysiphe	s__Erysiphe_sp		0	0	11	0	0	0	0	0	0	0	0	0	0	0	0		0	0	0.0111046	0	0	0	0	0	0	0	0	0	0	0	0		0.00222092	0	0
k__Fungi	p__Ascomycota	c__Leotiomycetes	o__Erysiphales	f__Erysiphaceae	g__Golovinomyces	s__unidentified		0	0	0	0	0	0	0	0	0	0	0	6	5	0	0		0	0	0	0	0	0	0	0	0	0	0	0.00440131	0.00422579	0	0		0	0	0.00172542
k__Fungi	p__Ascomycota	c__Leotiomycetes	o__Erysiphales	f__Erysiphaceae	g__Phyllactinia	s__Phyllactinia_linderae		0	0	0	0	0	0	0	11	0	0	0	0	45	0	0		0	0	0	0	0	0	0	0.00978404	0	0	0	0	0.0380321	0	0		0	0.00195681	0.00760643
k__Fungi	p__Ascomycota	c__Leotiomycetes	o__Erysiphales	f__Erysiphaceae	g__Podosphaera	s__Podosphaera_sp		0	0	0	0	0	0	12	64	0	0	0	0	0	0	0		0	0	0	0	0	0	0.00684303	0.0569253	0	0	0	0	0	0	0		0	0.0127537	0
k__Fungi	p__Ascomycota	c__Leotiomycetes	o__Erysiphales	f__Erysiphaceae	g__Pseudoidium	s__Pseudoidium_neolycopersici		0	0	0	0	0	0	0	8	0	0	0	0	0	0	0		0	0	0	0	0	0	0	0.00711567	0	0	0	0	0	0	0		0	0.00142313	0
k__Fungi	p__Ascomycota	c__Leotiomycetes	o__Erysiphales	f__Erysiphaceae	g__Sawadaea	s__unidentified		0	0	0	0	0	0	0	10	0	0	0	0	0	0	0		0	0	0	0	0	0	0	0.00889458	0	0	0	0	0	0	0		0	0.00177892	0
k__Fungi	p__Ascomycota	c__Leotiomycetes	o__Helotiales	__	__	__		78	44	41	104	24	0	35	14	0	0	3	7	8	68	0		0.056179	0.0468479	0.0413899	0.283248	0.185028	0	0.0199588	0.0124524	0	0	0.0022822	0.00513486	0.00676127	0.313378	0		0.122538	0.00648225	0.0655114
k__Fungi	p__Ascomycota	c__Leotiomycetes	o__Helotiales	f__Chaetomellaceae	g__Pilidium	s__Pilidium_pseudoconcavum		0	0	0	0	0	275	35	5	7	0	0	0	0	0	0		0	0	0	0	0	0.234296	0.0199588	0.00444729	0.0353482	0	0	0	0	0	0		0	0.05881	0
k__Fungi	p__Ascomycota	c__Leotiomycetes	o__Helotiales	f__Dermateaceae	g__Calloria	s__unidentified		0	0	0	0	0	0	0	0	0	0	15	17	18	0	0		0	0	0	0	0	0	0	0	0	0	0.011411	0.0124704	0.0152129	0	0		0	0	0.00781885
k__Fungi	p__Ascomycota	c__Leotiomycetes	o__Helotiales	f__Dermateaceae	g__Cryptosporiopsis	s__unidentified		52	29	40	0	0	0	0	0	0	0	0	0	0	0	0		0.0374526	0.030877	0.0403804	0	0	0	0	0	0	0	0	0	0	0	0		0.021742	0	0
k__Fungi	p__Ascomycota	c__Leotiomycetes	o__Helotiales	f__Dermateaceae	g__Marssonina	s__unidentified		0	0	0	0	0	0	7	6	0	0	0	0	0	0	0		0	0	0	0	0	0	0.00399177	0.00533675	0	0	0	0	0	0	0		0	0.0018657	0
k__Fungi	p__Ascomycota	c__Leotiomycetes	o__Helotiales	f__Dermateaceae	g__Neofabraea	s__Neofabraea_vagabunda		0	0	0	0	0	0	6	0	0	0	13	19	25	0	0		0	0	0	0	0	0	0.00342151	0	0	0	0.00988954	0.0139375	0.021129	0	0		0	0.000684303	0.0089912
k__Fungi	p__Ascomycota	c__Leotiomycetes	o__Helotiales	f__Dermateaceae	g__Scleropezicula	s__unidentified		33	23	31	0	0	0	0	0	0	0	0	0	0	0	0		0.023768	0.0244887	0.0312948	0	0	0	0	0	0	0	0	0	0	0	0		0.0159103	0	0
k__Fungi	p__Ascomycota	c__Leotiomycetes	o__Helotiales	f__Helotiaceae	__	__		0	0	0	0	0	0	0	3	0	0	0	0	0	0	0		0	0	0	0	0	0	0	0.00266837	0	0	0	0	0	0	0		0	0.000533675	0
k__Fungi	p__Ascomycota	c__Leotiomycetes	o__Helotiales	f__Helotiaceae	g__Articulospora	s__Articulospora_proliferata		0	0	0	0	0	12	0	0	0	0	6	34	37	0	20		0	0	0	0	0	0.0102238	0	0	0	0	0.0045644	0.0249408	0.0312709	0	0.0962371		0	0.00204476	0.0314026
k__Fungi	p__Ascomycota	c__Leotiomycetes	o__Helotiales	f__Helotiaceae	g__Articulospora	s__unidentified		0	0	0	0	0	0	0	0	0	0	64	0	0	0	0		0	0	0	0	0	0	0	0	0	0	0.048687	0	0	0	0		0	0	0.00973739
k__Fungi	p__Ascomycota	c__Leotiomycetes	o__Helotiales	f__Helotiaceae	g__Collophora	s__Collophora_africana		0	0	0	0	0	0	16	0	0	25	0	0	0	0	0		0	0	0	0	0	0	0.00912404	0	0	0.0914344	0	0	0	0	0		0	0.0201117	0
k__Fungi	p__Ascomycota	c__Leotiomycetes	o__Helotiales	f__Helotiaceae	g__Crocicreas	s__Crocicreas_cyathoideum		0	0	0	0	0	0	10	3	0	0	5	0	0	0	0		0	0	0	0	0	0	0.00570252	0.00266837	0	0	0.00380367	0	0	0	0		0	0.00167418	0.000760734
k__Fungi	p__Ascomycota	c__Leotiomycetes	o__Helotiales	f__Helotiaceae	g__Crocicreas	s__unidentified		0	0	0	0	0	0	4	0	0	0	0	0	6	0	0		0	0	0	0	0	0	0.00228101	0	0	0	0	0	0.00507095	0	0		0	0.000456202	0.00101419
k__Fungi	p__Ascomycota	c__Leotiomycetes	o__Helotiales	f__Helotiaceae	g__Helicodendron	s__Helicodendron_luteoalbum		0	0	0	0	0	5	0	0	0	0	0	0	0	0	0		0	0	0	0	0	0.00425992	0	0	0	0	0	0	0	0	0		0	0.000851985	0
k__Fungi	p__Ascomycota	c__Leotiomycetes	o__Helotiales	f__Helotiaceae	g__Hymenoscyphus	s__Hymenoscyphus_caudatus		0	0	0	0	0	0	21	2	0	0	0	0	8	0	0		0	0	0	0	0	0	0.0119753	0.00177892	0	0	0	0	0.00676127	0	0		0	0.00275084	0.00135225
k__Fungi	p__Ascomycota	c__Leotiomycetes	o__Helotiales	f__Helotiaceae	g__Hymenoscyphus	s__Hymenoscyphus_phyllogenus		0	0	0	0	0	2	0	0	0	0	0	0	0	0	0		0	0	0	0	0	0.00170397	0	0	0	0	0	0	0	0	0		0	0.000340794	0
k__Fungi	p__Ascomycota	c__Leotiomycetes	o__Helotiales	f__Helotiaceae	g__Hymenoscyphus	s__Hymenoscyphus_qinghaiensis		0	0	0	0	0	0	0	0	0	0	0	0	3	0	0		0	0	0	0	0	0	0	0	0	0	0	0	0.00253548	0	0		0	0	0.000507095
k__Fungi	p__Ascomycota	c__Leotiomycetes	o__Helotiales	f__Helotiaceae	g__Hymenoscyphus	s__Hymenoscyphus_scutula		0	0	0	0	0	0	0	4	0	0	0	0	0	0	0		0	0	0	0	0	0	0	0.00355783	0	0	0	0	0	0	0		0	0.000711567	0
k__Fungi	p__Ascomycota	c__Leotiomycetes	o__Helotiales	f__Helotiaceae	g__Infundichalara	s__Infundichalara_minuta		0	0	0	39	0	0	0	0	0	0	0	0	0	0	0		0	0	0	0.106218	0	0	0	0	0	0	0	0	0	0	0		0.0212436	0	0
k__Fungi	p__Ascomycota	c__Leotiomycetes	o__Helotiales	f__Helotiaceae	g__Tetracladium	s__unidentified		0	0	0	0	0	0	0	0	0	0	6	0	0	0	0		0	0	0	0	0	0	0	0	0	0	0.0045644	0	0	0	0		0	0	0.000912881
k__Fungi	p__Ascomycota	c__Leotiomycetes	o__Helotiales	f__Helotiaceae	g__Tricladium	s__Tricladium_angustum		0	0	0	0	0	0	0	0	0	0	0	7	0	0	0		0	0	0	0	0	0	0	0	0	0	0	0.00513486	0	0	0		0	0	0.00102697
k__Fungi	p__Ascomycota	c__Leotiomycetes	o__Helotiales	f__Helotiaceae	g__Tympanis	__		0	10	0	0	0	0	0	0	0	0	0	0	0	0	0		0	0.0106472	0	0	0	0	0	0	0	0	0	0	0	0	0		0.00212945	0	0
k__Fungi	p__Ascomycota	c__Leotiomycetes	o__Helotiales	f__Helotiaceae	g__Tympanis	s__Tympanis_abietina		23	0	0	0	0	0	0	0	0	0	0	0	0	0	0		0.0165656	0	0	0	0	0	0	0	0	0	0	0	0	0	0		0.00331312	0	0
k__Fungi	p__Ascomycota	c__Leotiomycetes	o__Helotiales	f__Helotiaceae	g__Tympanis	s__Tympanis_fasciculata		0	0	0	0	0	0	0	0	0	0	0	84	18	0	0		0	0	0	0	0	0	0	0	0	0	0	0.0616184	0.0152129	0	0		0	0	0.0153662
k__Fungi	p__Ascomycota	c__Leotiomycetes	o__Helotiales	f__Helotiaceae	g__unidentified	s__unidentified		0	0	0	51	0	0	0	0	0	0	0	0	0	0	0		0	0	0	0.1389	0	0	0	0	0	0	0	0	0	0	0		0.02778	0	0
k__Fungi	p__Ascomycota	c__Leotiomycetes	o__Helotiales	f__Helotiales_fam_Incertae_sedis	__	__		366	318	233	200	125	74	0	0	0	0	99	683	251	0	88		0.263609	0.338582	0.235216	0.544707	0.963688	0.0630469	0	0	0	0	0.0753127	0.501016	0.212135	0	0.423443		0.46916	0.0126094	0.242381
k__Fungi	p__Ascomycota	c__Leotiomycetes	o__Helotiales	f__Helotiales_fam_Incertae_sedis	g__Chalara	s__Chalara_microspora		20	16	0	0	0	0	0	0	0	0	0	0	0	0	0		0.0144049	0.0170356	0	0	0	0	0	0	0	0	0	0	0	0	0		0.00628809	0	0
k__Fungi	p__Ascomycota	c__Leotiomycetes	o__Helotiales	f__Helotiales_fam_Incertae_sedis	g__Chalara	s__Chalara_pseudoaffinis		21	35	0	0	0	0	0	0	0	0	0	0	0	0	0		0.0151251	0.0372654	0	0	0	0	0	0	0	0	0	0	0	0	0		0.0104781	0	0
k__Fungi	p__Ascomycota	c__Leotiomycetes	o__Helotiales	f__Helotiales_fam_Incertae_sedis	g__Hysteropezizella	s__Hysteropezizella_diminuens		0	0	0	0	0	0	13	0	0	0	0	0	0	0	0		0	0	0	0	0	0	0.00741328	0	0	0	0	0	0	0	0		0	0.00148266	0
k__Fungi	p__Ascomycota	c__Leotiomycetes	o__Helotiales	f__Helotiales_fam_Incertae_sedis	g__Kendrickiella	s__Kendrickiella_phycomyces		0	0	15	0	0	0	0	0	0	0	0	0	0	0	0		0	0	0.0151426	0	0	0	0	0	0	0	0	0	0	0	0		0.00302853	0	0
k__Fungi	p__Ascomycota	c__Leotiomycetes	o__Helotiales	f__Helotiales_fam_Incertae_sedis	g__Leptodontidium	s__unidentified		13	0	10	0	0	0	0	0	0	0	0	0	0	0	0		0.00936316	0	0.0100951	0	0	0	0	0	0	0	0	0	0	0	0		0.00389165	0	0
k__Fungi	p__Ascomycota	c__Leotiomycetes	o__Helotiales	f__Helotiales_fam_Incertae_sedis	g__Xenopolyscytalum	s__Xenopolyscytalum_pinea		38	0	31	13	0	0	0	0	0	0	0	0	0	0	0		0.0273692	0	0.0312948	0.0354059	0	0	0	0	0	0	0	0	0	0	0		0.018814	0	0
k__Fungi	p__Ascomycota	c__Leotiomycetes	o__Helotiales	f__Hyaloscyphaceae	__	__		0	0	0	64	62	0	0	0	0	0	0	0	0	0	0		0	0	0	0.174306	0.477989	0	0	0	0	0	0	0	0	0	0		0.130459	0	0
k__Fungi	p__Ascomycota	c__Leotiomycetes	o__Helotiales	f__Hyaloscyphaceae	g__Calycina	s__unidentified		0	0	0	0	0	0	8	7	0	0	0	0	0	0	0		0	0	0	0	0	0	0.00456202	0.00622621	0	0	0	0	0	0	0		0	0.00215764	0
k__Fungi	p__Ascomycota	c__Leotiomycetes	o__Helotiales	f__Hyaloscyphaceae	g__Cistella	s__Cistella_acuum		0	0	0	0	0	0	3	0	0	0	0	0	0	0	0		0	0	0	0	0	0	0.00171076	0	0	0	0	0	0	0	0		0	0.000342151	0
k__Fungi	p__Ascomycota	c__Leotiomycetes	o__Helotiales	f__Hyaloscyphaceae	g__Gyoerffyella	__		0	0	0	0	0	0	0	0	0	0	41	0	5	66	0		0	0	0	0	0	0	0	0	0	0	0.0311901	0	0.00422579	0.304161	0		0	0	0.0679155
k__Fungi	p__Ascomycota	c__Leotiomycetes	o__Helotiales	f__Hyaloscyphaceae	g__Lachnellula	s__Lachnellula_calyciformis		53	22	65	0	0	0	0	0	0	0	0	0	0	0	0		0.0381729	0.0234239	0.0656181	0	0	0	0	0	0	0	0	0	0	0	0		0.025443	0	0
k__Fungi	p__Ascomycota	c__Leotiomycetes	o__Helotiales	f__Rutstroemiaceae	g__Rutstroemia	s__Rutstroemia_firma		0	0	0	0	0	0	0	0	0	0	0	0	3	0	0		0	0	0	0	0	0	0	0	0	0	0	0	0.00253548	0	0		0	0	0.000507095
k__Fungi	p__Ascomycota	c__Leotiomycetes	o__Helotiales	f__Sclerotiniaceae	g__Botrytis	__		48	40	54	0	0	546	2399	1313	0	0	778	80	53	0	0		0.0345717	0.042589	0.0545135	0	0	0.465184	1.36804	1.16786	0	0	0.591851	0.0586842	0.0447934	0	0		0.0263348	0.600215	0.139066
k__Fungi	p__Ascomycota	c__Leotiomycetes	o__Helotiales	f__Sclerotiniaceae	g__Botrytis	s__Botrytis_caroliniana		0	0	0	4	28	0	0	0	100	195	0	0	0	149	17		0	0	0	0.0108941	0.215866	0	0	0	0.504974	0.713189	0	0	0	0.686668	0.0818016		0.0453521	0.243632	0.153694
k__Fungi	p__Ascomycota	c__Leotiomycetes	o__Helotiales	f__Sclerotiniaceae	g__Monilinia	s__Monilinia_polystroma		9	0	0	0	0	0	0	0	0	0	0	3109	945	2353	0		0.00648219	0	0	0	0	0	0	0	0	0	0	2.28061	0.798675	10.8438	0		0.00129644	0	2.78462
k__Fungi	p__Ascomycota	c__Leotiomycetes	o__Helotiales	f__Sclerotiniaceae	g__unidentified	s__unidentified		0	0	0	0	0	0	0	0	0	0	54	0	0	0	0		0	0	0	0	0	0	0	0	0	0	0.0410796	0	0	0	0		0	0	0.00821593
k__Fungi	p__Ascomycota	c__Leotiomycetes	o__Helotiales	f__Tympanidaceae	g__Capturomyces	s__Capturomyces_luteus		0	33	25	0	0	25	0	0	0	0	0	0	0	0	0		0	0.0351359	0.0252377	0	0	0.0212996	0	0	0	0	0	0	0	0	0		0.0120747	0.00425992	0
k__Fungi	p__Ascomycota	c__Leotiomycetes	o__Phacidiales	f__Phacidiaceae	__	__		2216	1462	1748	822	319	38	15	41	0	8	8	0	38	0	0		1.59606	1.55663	1.76462	2.23874	2.45933	0.0323754	0.00855378	0.0364678	0	0.029259	0.00608587	0	0.032116	0	0		1.92308	0.0213312	0.00764038
k__Fungi	p__Ascomycota	c__Leotiomycetes	o__Phacidiales	f__Phacidiaceae	g__Phacidium	s__Phacidium_lacerum		849	572	623	0	0	0	0	0	0	0	0	0	0	0	0		0.611486	0.609022	0.628924	0	0	0	0	0	0	0	0	0	0	0	0		0.369887	0	0
k__Fungi	p__Ascomycota	c__Leotiomycetes	o__Rhytismatales	f__Rhytismataceae	g__Lophodermium	s__Lophodermium_conigenum		0	0	0	13	0	0	0	0	0	0	0	0	0	0	0		0	0	0	0.0354059	0	0	0	0	0	0	0	0	0	0	0		0.00708119	0	0
k__Fungi	p__Ascomycota	c__Leotiomycetes	o__Rhytismatales	f__Rhytismataceae	g__Lophodermium	s__Lophodermium_pinastri		648	341	298	119	109	12	0	0	0	0	0	0	0	0	0		0.466718	0.363071	0.300834	0.324101	0.840336	0.0102238	0	0	0	0	0	0	0	0	0		0.459012	0.00204476	0
k__Fungi	p__Ascomycota	c__Leotiomycetes	o__Thelebolales	f__Pseudeurotiaceae	__	__		0	0	0	0	0	0	6	0	0	0	0	0	0	0	0		0	0	0	0	0	0	0.00342151	0	0	0	0	0	0	0	0		0	0.000684303	0
k__Fungi	p__Ascomycota	c__Leotiomycetes	o__Thelebolales	f__Pseudeurotiaceae	g__Teberdinia	s__unidentified		1154	547	667	20	0	10	0	0	0	0	0	0	0	0	0		0.831161	0.582404	0.673343	0.0544707	0	0.00851985	0	0	0	0	0	0	0	0	0		0.428276	0.00170397	0
k__Fungi	p__Ascomycota	c__Leotiomycetes	o__Thelebolales	f__Pseudeurotiaceae	g__unidentified	s__unidentified		0	0	0	0	0	104	1132	633	0	0	4986	594	1300	583	547		0	0	0	0	0	0.0886064	0.645526	0.563027	0	0	3.79302	0.43573	1.09871	2.68676	2.63209		0	0.259432	2.12926
k__Fungi	p__Ascomycota	c__Leotiomycetes	o__Thelebolales	f__unidentified	g__unidentified	s__unidentified		89	48	38	0	0	0	0	0	0	0	0	0	0	0	0		0.0641016	0.0511068	0.0383614	0	0	0	0	0	0	0	0	0	0	0	0		0.030714	0	0
k__Fungi	p__Ascomycota	c__Orbiliomycetes	o__Orbiliales	f__Orbiliaceae	__	__		0	0	0	0	0	0	0	0	0	0	0	0	10	0	0		0	0	0	0	0	0	0	0	0	0	0	0	0.00845159	0	0		0	0	0.00169032
k__Fungi	p__Ascomycota	c__Orbiliomycetes	o__Orbiliales	f__Orbiliaceae	g__Amphosoma	s__Amphosoma_persooniae		3	3	0	0	0	0	0	0	0	0	0	0	10	0	0		0.00216073	0.00319417	0	0	0	0	0	0	0	0	0	0	0.00845159	0	0		0.00107098	0	0.00169032
k__Fungi	p__Ascomycota	c__Orbiliomycetes	o__Orbiliales	f__Orbiliaceae	g__unidentified	s__unidentified		0	13	0	11	0	0	0	0	0	0	0	0	3	0	0		0	0.0138414	0	0.0299589	0	0	0	0	0	0	0	0	0.00253548	0	0		0.00876006	0	0.000507095
k__Fungi	p__Ascomycota	c__Orbiliomycetes	o__Orbiliales	f__Orbiliales_fam_Incertae_sedis	g__Lecophagus	s__Lecophagus_longisporus		0	0	0	0	0	0	0	0	0	0	0	0	4	0	0		0	0	0	0	0	0	0	0	0	0	0	0	0.00338063	0	0		0	0	0.000676127
k__Fungi	p__Ascomycota	c__Orbiliomycetes	o__Orbiliales	f__unidentified	g__unidentified	s__unidentified		0	0	0	0	0	0	0	0	0	0	0	0	12	0	0		0	0	0	0	0	0	0	0	0	0	0	0	0.0101419	0	0		0	0	0.00202838
k__Fungi	p__Ascomycota	c__Orbiliomycetes	o__unidentified	f__unidentified	g__unidentified	s__unidentified		34	18	25	0	0	0	0	0	0	0	0	0	0	0	0		0.0244883	0.019165	0.0252377	0	0	0	0	0	0	0	0	0	0	0	0		0.0137782	0	0
k__Fungi	p__Ascomycota	c__Pezizomycetes	o__Pezizales	f__Discinaceae	g__Gyromitra	__		0	0	0	0	0	0	4	0	0	0	0	0	0	0	0		0	0	0	0	0	0	0.00228101	0	0	0	0	0	0	0	0		0	0.000456202	0
k__Fungi	p__Ascomycota	c__Pezizomycetes	o__Pezizales	f__Pyronemataceae	g__Geopora	s__Geopora_arenicola		0	0	0	0	0	0	0	0	0	0	2	0	0	0	0		0	0	0	0	0	0	0	0	0	0	0.00152147	0	0	0	0		0	0	0.000304294
k__Fungi	p__Ascomycota	c__Pezizomycotina_cls_Incertae_sedis	o__Pezizomycotina_ord_Incertae_sedis	f__Pezizomycotina_fam_Incertae_sedis	g__Hymenula	s__Hymenula_cerealis		0	0	0	0	0	0	36	0	0	0	0	0	0	0	0		0	0	0	0	0	0	0.0205291	0	0	0	0	0	0	0	0		0	0.00410582	0
k__Fungi	p__Ascomycota	c__Saccharomycetes	o__Saccharomycetales	__	__	__		0	0	0	0	0	0	5	0	0	0	0	0	0	0	0		0	0	0	0	0	0	0.00285126	0	0	0	0	0	0	0	0		0	0.000570252	0
k__Fungi	p__Ascomycota	c__Saccharomycetes	o__Saccharomycetales	f__Metschnikowiaceae	g__Metschnikowia	__		0	0	0	0	0	0	0	0	0	0	0	10	0	0	0		0	0	0	0	0	0	0	0	0	0	0	0.00733552	0	0	0		0	0	0.0014671
k__Fungi	p__Ascomycota	c__Saccharomycetes	o__Saccharomycetales	f__Metschnikowiaceae	g__Metschnikowia	s__Metschnikowia_agaves		2	0	0	0	0	0	0	0	0	0	0	0	0	0	0		0.00144049	0	0	0	0	0	0	0	0	0	0	0	0	0	0		0.000288097	0	0
k__Fungi	p__Ascomycota	c__Saccharomycetes	o__Saccharomycetales	f__Metschnikowiaceae	g__Metschnikowia	s__Metschnikowia_chrysoperlae		0	0	0	0	0	513	2252	0	577	301	107	957	111	65	123		0	0	0	0	0	0.437068	1.28421	0	2.9137	1.10087	0.0813985	0.702009	0.0938126	0.299553	0.591858		0	1.14717	0.353726
k__Fungi	p__Ascomycota	c__Saccharomycetes	o__Saccharomycetales	f__Metschnikowiaceae	g__Metschnikowia	s__Metschnikowia_viticola		0	0	0	0	0	0	590	0	0	0	0	0	0	0	0		0	0	0	0	0	0	0.336449	0	0	0	0	0	0	0	0		0	0.0672898	0
k__Fungi	p__Ascomycota	c__Saccharomycetes	o__Saccharomycetales	f__Metschnikowiaceae	g__Metschnikowia	s__unidentified		0	0	0	0	0	0	0	7	0	0	0	0	0	0	0		0	0	0	0	0	0	0	0.00622621	0	0	0	0	0	0	0		0	0.00124524	0
k__Fungi	p__Ascomycota	c__Saccharomycetes	o__Saccharomycetales	f__Phaffomycetaceae	g__Wickerhamomyces	s__Wickerhamomyces_mucosus		0	0	0	0	0	0	0	0	0	0	0	0	0	8	0		0	0	0	0	0	0	0	0	0	0	0	0	0	0.0368681	0		0	0	0.00737361
k__Fungi	p__Ascomycota	c__Saccharomycetes	o__Saccharomycetales	f__Phaffomycetaceae	g__Wickerhamomyces	s__Wickerhamomyces_sp		0	0	0	0	0	0	0	0	0	0	0	44	18	0	0		0	0	0	0	0	0	0	0	0	0	0	0.0322763	0.0152129	0	0		0	0	0.00949783
k__Fungi	p__Ascomycota	c__Saccharomycetes	o__Saccharomycetales	f__Pichiaceae	g__Martiniozyma	s__unidentified		0	0	0	0	19	0	0	0	0	0	0	0	0	0	0		0	0	0	0	0.146481	0	0	0	0	0	0	0	0	0	0		0.0292961	0	0
k__Fungi	p__Ascomycota	c__Saccharomycetes	o__Saccharomycetales	f__Pichiaceae	g__Pichia	s__Pichia_kluyveri		0	0	0	0	0	0	0	0	0	25	0	0	0	4	0		0	0	0	0	0	0	0	0	0	0.0914344	0	0	0	0.018434	0		0	0.0182869	0.00368681
k__Fungi	p__Ascomycota	c__Saccharomycetes	o__Saccharomycetales	f__Pichiaceae	g__Pichia	s__Pichia_terricola		0	0	0	0	0	0	0	0	0	0	0	0	0	5	0		0	0	0	0	0	0	0	0	0	0	0	0	0	0.0230425	0		0	0	0.00460851
k__Fungi	p__Ascomycota	c__Saccharomycetes	o__Saccharomycetales	f__Saccharomycetaceae	g__Kazachstania	s__Kazachstania_servazzii		0	0	0	0	0	0	0	0	0	0	0	11	0	0	0		0	0	0	0	0	0	0	0	0	0	0	0.00806907	0	0	0		0	0	0.00161381
k__Fungi	p__Ascomycota	c__Saccharomycetes	o__Saccharomycetales	f__Saccharomycetaceae	g__Saccharomyces	s__Saccharomyces_cerevisiae		30	35	40	0	0	127	0	8	0	0	690	0	23	0	0		0.0216073	0.0372654	0.0403804	0	0	0.108202	0	0.00711567	0	0	0.524906	0	0.0194386	0	0		0.0198506	0.0230635	0.108869
k__Fungi	p__Ascomycota	c__Saccharomycetes	o__Saccharomycetales	f__Saccharomycetales_fam_Incertae_sedis	g__Candida	__		0	0	0	17	0	0	0	0	0	0	0	0	0	0	0		0	0	0	0.0463001	0	0	0	0	0	0	0	0	0	0	0		0.00926002	0	0
k__Fungi	p__Ascomycota	c__Saccharomycetes	o__Saccharomycetales	f__Saccharomycetales_fam_Incertae_sedis	g__Candida	s__Candida_castellii		0	0	0	8	0	0	0	0	0	0	0	0	0	0	0		0	0	0	0.0217883	0	0	0	0	0	0	0	0	0	0	0		0.00435765	0	0
k__Fungi	p__Ascomycota	c__Saccharomycetes	o__Saccharomycetales	f__Saccharomycetales_fam_Incertae_sedis	g__Candida	s__Candida_parapsilosis		0	0	0	6	0	0	0	0	0	0	0	0	0	0	31		0	0	0	0.0163412	0	0	0	0	0	0	0	0	0	0	0.149168		0.00326824	0	0.0298335
k__Fungi	p__Ascomycota	c__Saccharomycetes	o__Saccharomycetales	f__Saccharomycetales_fam_Incertae_sedis	g__Candida	s__Candida_santamariae		0	0	0	0	0	0	0	0	0	0	0	0	6	0	0		0	0	0	0	0	0	0	0	0	0	0	0	0.00507095	0	0		0	0	0.00101419
k__Fungi	p__Ascomycota	c__Saccharomycetes	o__Saccharomycetales	f__Saccharomycetales_fam_Incertae_sedis	g__Starmerella	s__Starmerella_lactis-condensi		0	0	0	0	0	0	0	0	5	0	0	0	0	0	0		0	0	0	0	0	0	0	0	0.0252487	0	0	0	0	0	0		0	0.00504974	0
k__Fungi	p__Ascomycota	c__Saccharomycetes	o__Saccharomycetales	f__Saccharomycodaceae	g__Hanseniaspora	s__Hanseniaspora_uvarum		0	0	4	0	0	48	136	309	0	0	0	1309	321	0	0		0	0	0.00403804	0	0	0.0408953	0.0775543	0.274843	0	0	0	0.960219	0.271296	0	0		0.000807608	0.0786584	0.246303
k__Fungi	p__Ascomycota	c__Saccharomycetes	o__Saccharomycetales	f__Saccharomycopsidaceae	g__Saccharomycopsis	s__Saccharomycopsis_crataegensis		0	0	0	0	0	0	0	0	0	0	0	3	0	0	0		0	0	0	0	0	0	0	0	0	0	0	0.00220066	0	0	0		0	0	0.000440131
k__Fungi	p__Ascomycota	c__Sordariomycetes	__	__	__	__		0	0	0	0	0	0	48	0	0	0	0	0	6	0	0		0	0	0	0	0	0	0.0273721	0	0	0	0	0	0.00507095	0	0		0	0.00547442	0.00101419
k__Fungi	p__Ascomycota	c__Sordariomycetes	o__Calosphaeriales	f__Calosphaeriaceae	g__Jattaea	s__Jattaea_ribicola		0	0	6	0	0	0	0	0	0	0	0	0	0	0	0		0	0	0.00605706	0	0	0	0	0	0	0	0	0	0	0	0		0.00121141	0	0
k__Fungi	p__Ascomycota	c__Sordariomycetes	o__Diaporthales	f__Diaporthaceae	g__Diaporthe	__		0	0	0	0	0	0	31	0	0	0	0	91	0	0	0		0	0	0	0	0	0	0.0176778	0	0	0	0	0.0667532	0	0	0		0	0.00353556	0.0133506
k__Fungi	p__Ascomycota	c__Sordariomycetes	o__Diaporthales	f__Gnomoniaceae	g__Linospora	s__Linospora_ceuthocarpa		0	0	0	0	0	0	53	0	0	0	0	0	0	0	0		0	0	0	0	0	0	0.0302234	0	0	0	0	0	0	0	0		0	0.00604467	0
k__Fungi	p__Ascomycota	c__Sordariomycetes	o__Diaporthales	f__Gnomoniaceae	g__Ophiognomonia	__		0	0	0	0	0	0	0	0	0	0	0	0	0	0	12		0	0	0	0	0	0	0	0	0	0	0	0	0	0	0.0577423		0	0	0.0115485
k__Fungi	p__Ascomycota	c__Sordariomycetes	o__Diaporthales	f__Gnomoniaceae	g__unidentified	s__unidentified		0	0	0	0	0	23	44	7	0	0	0	0	0	0	0		0	0	0	0	0	0.0195956	0.0250911	0.00622621	0	0	0	0	0	0	0		0	0.0101826	0
k__Fungi	p__Ascomycota	c__Sordariomycetes	o__Diaporthales	f__Valsaceae	__	__		0	0	0	0	0	0	0	0	0	0	0	14	0	0	0		0	0	0	0	0	0	0	0	0	0	0	0.0102697	0	0	0		0	0	0.00205395
k__Fungi	p__Ascomycota	c__Sordariomycetes	o__Glomerellales	f__Glomerellaceae	g__Colletotrichum	__		37	12	23	0	0	16	27	45	0	0	3276	414	133	0	0		0.026649	0.0127767	0.0232187	0	0	0.0136318	0.0153968	0.0400256	0	0	2.49216	0.30369	0.112406	0	0		0.0125289	0.0138108	0.581652
k__Fungi	p__Ascomycota	c__Sordariomycetes	o__Glomerellales	f__Plectosphaerellaceae	g__Plectosphaerella	__		0	0	0	0	0	0	0	0	0	0	0	6	0	0	0		0	0	0	0	0	0	0	0	0	0	0	0.00440131	0	0	0		0	0	0.000880262
k__Fungi	p__Ascomycota	c__Sordariomycetes	o__Hypocreales	__	__	__		0	0	0	0	0	14	5	0	0	0	12	75	46	0	0		0	0	0	0	0	0.0119278	0.00285126	0	0	0	0.00912881	0.0550164	0.0388773	0	0		0	0.00295581	0.0206045
k__Fungi	p__Ascomycota	c__Sordariomycetes	o__Hypocreales	f__Bionectriaceae	g__Nectriopsis	s__Nectriopsis_exigua		0	10	9	5	0	0	0	0	0	0	0	0	0	0	0		0	0.0106472	0.00908559	0.0136177	0	0	0	0	0	0	0	0	0	0	0		0.0066701	0	0
k__Fungi	p__Ascomycota	c__Sordariomycetes	o__Hypocreales	f__Clavicipitaceae	g__Metarhizium	s__Metarhizium_marquandii		0	0	0	0	0	0	0	0	0	0	0	0	2	0	0		0	0	0	0	0	0	0	0	0	0	0	0	0.00169032	0	0		0	0	0.000338063
k__Fungi	p__Ascomycota	c__Sordariomycetes	o__Hypocreales	f__Hypocreaceae	g__Trichoderma	__		29	0	22	0	0	0	0	0	0	0	0	0	0	0	0		0.0208871	0	0.0222092	0	0	0	0	0	0	0	0	0	0	0	0		0.00861925	0	0
k__Fungi	p__Ascomycota	c__Sordariomycetes	o__Hypocreales	f__Hypocreales_fam_Incertae_sedis	g__Acremonium	s__Acremonium_alternatum		0	0	0	0	0	0	38	31	0	0	3	0	0	0	0		0	0	0	0	0	0	0.0216696	0.0275732	0	0	0.0022822	0	0	0	0		0	0.00984856	0.00045644
k__Fungi	p__Ascomycota	c__Sordariomycetes	o__Hypocreales	f__Hypocreales_fam_Incertae_sedis	g__Acremonium	s__Acremonium_charticola		0	0	0	0	0	0	0	4	0	0	0	0	0	0	0		0	0	0	0	0	0	0	0.00355783	0	0	0	0	0	0	0		0	0.000711567	0
k__Fungi	p__Ascomycota	c__Sordariomycetes	o__Hypocreales	f__Hypocreales_fam_Incertae_sedis	g__Acremonium	s__Acremonium_rutilum		0	5	0	0	0	0	0	0	0	0	0	0	0	0	0		0	0.00532362	0	0	0	0	0	0	0	0	0	0	0	0	0		0.00106472	0	0
k__Fungi	p__Ascomycota	c__Sordariomycetes	o__Hypocreales	f__Hypocreales_fam_Incertae_sedis	g__Sarocladium	s__Sarocladium_dejongiae		0	0	0	0	0	0	0	3	0	0	0	0	0	0	0		0	0	0	0	0	0	0	0.00266837	0	0	0	0	0	0	0		0	0.000533675	0
k__Fungi	p__Ascomycota	c__Sordariomycetes	o__Hypocreales	f__Hypocreales_fam_Incertae_sedis	g__Sarocladium	s__Sarocladium_strictum		0	0	0	0	0	43	40	18	0	0	0	0	0	0	0		0	0	0	0	0	0.0366353	0.0228101	0.0160102	0	0	0	0	0	0	0		0	0.0150911	0
k__Fungi	p__Ascomycota	c__Sordariomycetes	o__Hypocreales	f__Hypocreales_fam_Incertae_sedis	g__unidentified	s__unidentified		0	0	0	0	0	0	0	3	0	0	0	0	0	0	0		0	0	0	0	0	0	0	0.00266837	0	0	0	0	0	0	0		0	0.000533675	0
k__Fungi	p__Ascomycota	c__Sordariomycetes	o__Hypocreales	f__Nectriaceae	__	__		0	0	0	0	0	0	0	0	0	0	7	0	0	0	0		0	0	0	0	0	0	0	0	0	0	0.00532514	0	0	0	0		0	0	0.00106503
k__Fungi	p__Ascomycota	c__Sordariomycetes	o__Hypocreales	f__Nectriaceae	g__Fusarium	__		18	19	0	0	0	19	45	6	0	0	0	12	0	0	0		0.0129644	0.0202298	0	0	0	0.0161877	0.0256614	0.00533675	0	0	0	0.00880262	0	0	0		0.00663883	0.00943716	0.00176052
k__Fungi	p__Ascomycota	c__Sordariomycetes	o__Hypocreales	f__Nectriaceae	g__Fusicolla	__		0	0	0	0	0	0	0	0	0	0	0	9	5	0	0		0	0	0	0	0	0	0	0	0	0	0	0.00660197	0.00422579	0	0		0	0	0.00216555
k__Fungi	p__Ascomycota	c__Sordariomycetes	o__Hypocreales	f__Nectriaceae	g__Gibberella	__		80	41	43	0	0	239	238	0	0	35	28	381	212	15	75		0.0576195	0.0436537	0.0434089	0	0	0.203624	0.13572	0	0	0.128008	0.0213006	0.279483	0.179174	0.0691276	0.360889		0.0289364	0.0934705	0.181995
k__Fungi	p__Ascomycota	c__Sordariomycetes	o__Hypocreales	f__Nectriaceae	g__Gibberella	s__Gibberella_baccata		0	0	0	0	0	0	0	0	0	0	0	0	151	0	0		0	0	0	0	0	0	0	0	0	0	0	0	0.127619	0	0		0	0	0.0255238
k__Fungi	p__Ascomycota	c__Sordariomycetes	o__Hypocreales	f__Nectriaceae	g__Gibberella	s__Gibberella_zeae		0	0	0	0	0	0	0	0	0	0	0	0	2	0	0		0	0	0	0	0	0	0	0	0	0	0	0	0.00169032	0	0		0	0	0.000338063
k__Fungi	p__Ascomycota	c__Sordariomycetes	o__Hypocreales	f__Nectriaceae	g__Pleonectria	s__Pleonectria_cucurbitula		62	60	49	0	0	49	0	0	0	0	0	0	0	0	0		0.0446551	0.0638835	0.049466	0	0	0.0417473	0	0	0	0	0	0	0	0	0		0.0316009	0.00834945	0
k__Fungi	p__Ascomycota	c__Sordariomycetes	o__Hypocreales	f__Nectriaceae	g__Thyronectria	s__Thyronectria_berolinensis		53	36	44	0	0	35	0	0	0	0	0	0	0	0	0		0.0381729	0.0383301	0.0444184	0	0	0.0298195	0	0	0	0	0	0	0	0	0		0.0241843	0.00596389	0
k__Fungi	p__Ascomycota	c__Sordariomycetes	o__Hypocreales	f__Niessliaceae	g__Niesslia	s__Niesslia_exilis		0	0	0	0	0	32	0	0	0	0	0	0	0	0	0		0	0	0	0	0	0.0272635	0	0	0	0	0	0	0	0	0		0	0.0054527	0
k__Fungi	p__Ascomycota	c__Sordariomycetes	o__Hypocreales	f__Niessliaceae	g__Niesslia	s__Niesslia_ilicifolia		0	0	0	0	0	0	12	0	0	0	0	0	0	0	0		0	0	0	0	0	0	0.00684303	0	0	0	0	0	0	0	0		0	0.00136861	0
k__Fungi	p__Ascomycota	c__Sordariomycetes	o__Hypocreales	f__Ophiocordycipitaceae	g__Tolypocladium	s__unidentified		0	16	16	0	0	0	0	0	0	0	0	0	0	0	0		0	0.0170356	0.0161522	0	0	0	0	0	0	0	0	0	0	0	0		0.00663755	0	0
k__Fungi	p__Ascomycota	c__Sordariomycetes	o__Hypocreales	f__unidentified	g__unidentified	s__unidentified		53	39	49	0	0	0	10	0	0	0	0	3	0	0	0		0.0381729	0.0415243	0.049466	0	0	0	0.00570252	0	0	0	0	0.00220066	0	0	0		0.0258326	0.0011405	0.000440131
k__Fungi	p__Ascomycota	c__Sordariomycetes	o__Magnaporthales	f__Magnaporthaceae	__	__		0	0	0	0	0	0	0	0	0	0	0	98	0	0	0		0	0	0	0	0	0	0	0	0	0	0	0.0718881	0	0	0		0	0	0.0143776
k__Fungi	p__Ascomycota	c__Sordariomycetes	o__Magnaporthales	f__Magnaporthaceae	g__Mycoleptodiscus	s__unidentified		0	0	0	0	0	0	48	46	0	0	0	0	0	0	0		0	0	0	0	0	0	0.0273721	0.0409151	0	0	0	0	0	0	0		0	0.0136574	0
k__Fungi	p__Ascomycota	c__Sordariomycetes	o__Microascales	f__Halosphaeriaceae	g__Clavatospora	s__Clavatospora_longibrachiata		2929	2208	2332	806	395	0	0	0	0	0	0	0	0	0	0		2.10959	2.35091	2.35418	2.19517	3.04525	0	0	0	0	0	0	0	0	0	0		2.41102	0	0
k__Fungi	p__Ascomycota	c__Sordariomycetes	o__Trichosphaeriales	f__Trichosphaeriaceae	g__Nigrospora	s__Nigrospora_bambusae		0	0	0	0	0	0	0	0	0	0	0	6	6	0	0		0	0	0	0	0	0	0	0	0	0	0	0.00440131	0.00507095	0	0		0	0	0.00189445
k__Fungi	p__Ascomycota	c__Sordariomycetes	o__Xylariales	__	__	__		0	0	0	0	0	95	71	122	0	0	402	1181	364	42	1191		0	0	0	0	0	0.0809385	0.0404879	0.108514	0	0	0.305815	0.866325	0.307638	0.193557	5.73092		0	0.0459881	1.48085
k__Fungi	p__Ascomycota	c__Sordariomycetes	o__Xylariales	f__Amphisphaeriaceae	__	__		0	0	0	0	0	0	0	0	0	0	4	0	0	0	0		0	0	0	0	0	0	0	0	0	0	0.00304294	0	0	0	0		0	0	0.000608587
k__Fungi	p__Ascomycota	c__Sordariomycetes	o__Xylariales	f__Amphisphaeriaceae	g__Seimatosporium	__		0	0	0	0	0	80	0	0	0	0	0	0	0	0	0		0	0	0	0	0	0.0681588	0	0	0	0	0	0	0	0	0		0	0.0136318	0
k__Fungi	p__Ascomycota	c__Sordariomycetes	o__Xylariales	f__Amphisphaeriaceae	g__Seimatosporium	s__Seimatosporium_quercinum		0	0	0	0	0	0	0	0	0	0	6	0	0	0	0		0	0	0	0	0	0	0	0	0	0	0.0045644	0	0	0	0		0	0	0.000912881
k__Fungi	p__Ascomycota	c__Sordariomycetes	o__Xylariales	f__Amphisphaeriaceae	g__Seimatosporium	s__Seimatosporium_rosicola		0	0	0	0	0	0	61	332	0	0	32	0	0	0	0		0	0	0	0	0	0	0.0347854	0.2953	0	0	0.0243435	0	0	0	0		0	0.0660171	0.0048687
k__Fungi	p__Ascomycota	c__Sordariomycetes	o__Xylariales	f__Apiosporaceae	g__Arthrinium	s__Arthrinium_malaysianum		0	0	0	0	0	0	0	0	0	0	5	6	0	0	0		0	0	0	0	0	0	0	0	0	0	0.00380367	0.00440131	0	0	0		0	0	0.001641
k__Fungi	p__Ascomycota	c__Sordariomycetes	o__Xylariales	f__Bartaliniaceae	__	__		0	0	0	0	0	0	0	0	0	0	0	0	6	3	0		0	0	0	0	0	0	0	0	0	0	0	0	0.00507095	0.0138255	0		0	0	0.00377929
k__Fungi	p__Ascomycota	c__Sordariomycetes	o__Xylariales	f__Bartaliniaceae	g__Truncatella	s__Truncatella_spadicea		71	48	72	20	0	108	3	0	0	0	0	0	0	0	0		0.0511373	0.0511068	0.0726847	0.0544707	0	0.0920143	0.00171076	0	0	0	0	0	0	0	0		0.0458799	0.018745	0
k__Fungi	p__Ascomycota	c__Sordariomycetes	o__Xylariales	f__Microdochiaceae	g__Microdochium	__		0	0	0	0	0	2	0	0	0	0	0	0	4	0	0		0	0	0	0	0	0.00170397	0	0	0	0	0	0	0.00338063	0	0		0	0.000340794	0.000676127
k__Fungi	p__Ascomycota	c__Sordariomycetes	o__Xylariales	f__Microdochiaceae	g__Microdochium	s__Microdochium_phragmitis		0	0	0	0	0	0	0	0	0	0	0	2	0	0	0		0	0	0	0	0	0	0	0	0	0	0	0.0014671	0	0	0		0	0	0.000293421
k__Fungi	p__Ascomycota	c__Sordariomycetes	o__Xylariales	f__Sporocadaceae	g__Pestalotiopsis	__		0	0	0	0	0	6	0	0	0	0	0	5	0	0	0		0	0	0	0	0	0.00511191	0	0	0	0	0	0.00366776	0	0	0		0	0.00102238	0.000733552
k__Fungi	p__Ascomycota	c__Sordariomycetes	o__Xylariales	f__Xylariaceae	g__Annulohypoxylon	s__Annulohypoxylon_cohaerens		0	0	0	0	0	0	4	0	0	0	0	0	0	0	0		0	0	0	0	0	0	0.00228101	0	0	0	0	0	0	0	0		0	0.000456202	0
k__Fungi	p__Ascomycota	c__Sordariomycetes	o__Xylariales	f__Xylariaceae	g__Hypoxylon	s__Hypoxylon_howeanum		0	0	0	0	0	0	14	0	0	0	0	0	0	0	0		0	0	0	0	0	0	0.00798353	0	0	0	0	0	0	0	0		0	0.00159671	0
k__Fungi	p__Ascomycota	c__Sordariomycetes	o__Xylariales	f__Xylariaceae	g__Hypoxylon	s__Hypoxylon_rubiginosum		0	0	0	0	0	0	0	0	0	0	3	0	0	0	0		0	0	0	0	0	0	0	0	0	0	0.0022822	0	0	0	0		0	0	0.00045644
k__Fungi	p__Ascomycota	c__Sordariomycetes	o__Xylariales	f__Xylariaceae	g__Zygosporium	s__Zygosporium_pseudogibbum		0	0	0	0	0	12	0	0	0	0	0	0	0	0	0		0	0	0	0	0	0.0102238	0	0	0	0	0	0	0	0	0		0	0.00204476	0
k__Fungi	p__Ascomycota	c__Sordariomycetes	o__Xylariales	f__Xylariales_fam_Incertae_sedis	g__Hansfordia	s__Hansfordia_pulvinata		0	0	0	0	0	0	61	11	0	0	0	0	0	0	0		0	0	0	0	0	0	0.0347854	0.00978404	0	0	0	0	0	0	0		0	0.00891389	0
k__Fungi	p__Ascomycota	c__Sordariomycetes	o__unidentified	f__unidentified	g__unidentified	s__unidentified		0	0	0	0	0	0	0	0	0	0	5	0	0	0	0		0	0	0	0	0	0	0	0	0	0	0.00380367	0	0	0	0		0	0	0.000760734
k__Fungi	p__Ascomycota	c__Taphrinomycetes	o__Taphrinales	f__Taphrinaceae	g__Taphrina	__		8	0	5	0	0	2000	3982	1674	886	2045	23	0	10	742	0		0.00576195	0	0.00504755	0	0	1.70397	2.27074	1.48895	4.47407	7.47934	0.0174969	0	0.00845159	3.41951	0		0.0021619	3.48341	0.689092
k__Fungi	p__Ascomycota	c__Taphrinomycetes	o__Taphrinales	f__Taphrinaceae	g__Taphrina	s__Taphrina_carnea		4	0	0	0	0	0	70	0	0	11	17	0	102	0	0		0.00288097	0	0	0	0	0	0.0399177	0	0	0.0402311	0.0129325	0	0.0862062	0	0		0.000576195	0.0160298	0.0198277
k__Fungi	p__Ascomycota	c__Taphrinomycetes	o__Taphrinales	f__Taphrinaceae	g__Taphrina	s__Taphrina_carpini		0	0	0	0	0	82	361	132	0	0	1305	1592	1357	330	328		0	0	0	0	0	0.0698627	0.205861	0.117408	0	0	0.992758	1.16781	1.14688	1.52081	1.57829		0	0.0786265	1.28131
k__Fungi	p__Ascomycota	c__Taphrinomycetes	o__Taphrinales	f__Taphrinaceae	g__Taphrina	s__Taphrina_communis		0	0	0	0	0	0	0	0	0	0	0	0	0	343	0		0	0	0	0	0	0	0	0	0	0	0	0	0	1.58072	0		0	0	0.316144
k__Fungi	p__Ascomycota	c__Taphrinomycetes	o__Taphrinales	f__Taphrinaceae	g__Taphrina	s__Taphrina_padi		0	0	0	0	0	0	6	0	0	0	198	265	145	234	399		0	0	0	0	0	0	0.00342151	0	0	0	0.150625	0.194391	0.122548	1.07839	1.91993		0	0.000684303	0.693177
k__Fungi	p__Ascomycota	c__Taphrinomycetes	o__Taphrinales	f__Taphrinaceae	g__Taphrina	s__Taphrina_pruni		0	0	0	0	0	0	0	0	0	0	0	0	11	113	0		0	0	0	0	0	0	0	0	0	0	0	0	0.00929674	0.520761	0		0	0	0.106012
k__Fungi	p__Ascomycota	c__Taphrinomycetes	o__Taphrinales	f__Taphrinaceae	g__Taphrina	s__Taphrina_sadebeckii		0	0	0	0	0	0	0	0	0	0	3	0	0	0	0		0	0	0	0	0	0	0	0	0	0	0.0022822	0	0	0	0		0	0	0.00045644
k__Fungi	p__Ascomycota	c__Taphrinomycetes	o__Taphrinales	f__Taphrinaceae	g__Taphrina	s__Taphrina_tormentillae		27	22	23	88	82	45	10	0	0	0	0	0	0	0	16		0.0194466	0.0234239	0.0232187	0.239671	0.632179	0.0383393	0.00570252	0	0	0	0	0	0	0	0.0769897		0.187588	0.00880837	0.0153979
k__Fungi	p__Ascomycota	c__Taphrinomycetes	o__Taphrinales	f__Taphrinaceae	g__Taphrina	s__Taphrina_veronaerambellii		0	0	0	0	0	0	0	6	0	0	90	11	20	118	114		0	0	0	0	0	0	0	0.00533675	0	0	0.0684661	0.00806907	0.0169032	0.543804	0.548552		0	0.00106735	0.237159
k__Fungi	p__Ascomycota	c__Taphrinomycetes	o__Taphrinales	f__Taphrinaceae	g__Taphrina	s__Taphrina_vestergrenii		16	12	0	0	0	0	0	0	0	0	0	0	0	0	0		0.0115239	0.0127767	0	0	0	0	0	0	0	0	0	0	0	0	0		0.00486012	0	0
k__Fungi	p__Ascomycota	c__Taphrinomycetes	o__Taphrinales	f__Taphrinaceae	g__Taphrina	s__Taphrina_wiesneri		0	0	0	0	0	0	31	0	0	0	182	1582	444	50	508		0	0	0	0	0	0	0.0176778	0	0	0	0.138454	1.16048	0.37525	0.230425	2.44442		0	0.00353556	0.869806
k__Fungi	p__Ascomycota	c__Taphrinomycetes	o__Taphrinales	f__Taphrinaceae	g__Taphrina	s__unidentified		9	5	11	53	193	8	10	10	0	0	0	146	60	14	0		0.00648219	0.00532362	0.0111046	0.144347	1.48793	0.00681588	0.00570252	0.00889458	0	0	0	0.107099	0.0507095	0.0645191	0		0.331038	0.0042826	0.0444654
k__Fungi	p__Ascomycota	c__unidentified	o__unidentified	f__unidentified	g__unidentified	s__unidentified		36	31	24	8	0	7	63	87	0	0	82	0	20	0	11		0.0259288	0.0330065	0.0242282	0.0217883	0	0.00596389	0.0359259	0.0773829	0	0	0.0623802	0	0.0169032	0	0.0529304		0.0209903	0.0238545	0.0264428
k__Fungi	p__Basidiomycota	__	__	__	__	__		12405	9610	9017	2863	422	92	313	12	0	8	217	279	410	147	69		8.93462	10.232	9.10275	7.79748	3.25341	0.0783826	0.178489	0.0106735	0	0.029259	0.165079	0.204661	0.346515	0.677451	0.332018		7.86405	0.0593608	0.345145
k__Fungi	p__Basidiomycota	c__Agaricomycetes	__	__	__	__		4021	2230	2863	104	0	0	16	0	0	0	7	0	17	0	24		2.8961	2.37434	2.89023	0.283248	0	0	0.00912404	0	0	0	0.00532514	0	0.0143677	0	0.115485		1.68878	0.00182481	0.0270355
k__Fungi	p__Basidiomycota	c__Agaricomycetes	o__Agaricales	__	__	__		0	11	0	0	0	0	0	0	0	0	4	2	0	0	0		0	0.011712	0	0	0	0	0	0	0	0	0.00304294	0.0014671	0	0	0		0.00234239	0	0.000902008
k__Fungi	p__Basidiomycota	c__Agaricomycetes	o__Agaricales	f__Agaricaceae	g__Cystoderma	s__Cystoderma_amianthinum		0	0	4	0	0	0	0	0	0	0	0	0	0	0	0		0	0	0.00403804	0	0	0	0	0	0	0	0	0	0	0	0		0.000807608	0	0
k__Fungi	p__Basidiomycota	c__Agaricomycetes	o__Agaricales	f__Agaricales_fam_Incertae_sedis	g__Uncobasidium	s__unidentified		0	0	0	0	0	0	4	0	0	0	0	0	0	0	0		0	0	0	0	0	0	0.00228101	0	0	0	0	0	0	0	0		0	0.000456202	0
k__Fungi	p__Basidiomycota	c__Agaricomycetes	o__Agaricales	f__Amanitaceae	g__Amanita	s__Amanita_citrina		9	7	0	0	0	0	0	0	0	0	0	0	0	0	0		0.00648219	0.00745307	0	0	0	0	0	0	0	0	0	0	0	0	0		0.00278705	0	0
k__Fungi	p__Basidiomycota	c__Agaricomycetes	o__Agaricales	f__Amanitaceae	g__Amanita	s__Amanita_excelsa		0	0	3	0	0	0	0	0	0	0	0	0	0	0	0		0	0	0.00302853	0	0	0	0	0	0	0	0	0	0	0	0		0.000605706	0	0
k__Fungi	p__Basidiomycota	c__Agaricomycetes	o__Agaricales	f__Amanitaceae	g__Amanita	s__Amanita_fulva		9	0	0	0	0	0	0	0	0	0	0	0	0	0	0		0.00648219	0	0	0	0	0	0	0	0	0	0	0	0	0	0		0.00129644	0	0
k__Fungi	p__Basidiomycota	c__Agaricomycetes	o__Agaricales	f__Amanitaceae	g__Amanita	s__Amanita_pantherina		0	0	0	0	0	4	0	0	0	0	0	0	0	0	0		0	0	0	0	0	0.00340794	0	0	0	0	0	0	0	0	0		0	0.000681588	0
k__Fungi	p__Basidiomycota	c__Agaricomycetes	o__Agaricales	f__Amanitaceae	g__Amanita	s__Amanita_porphyria		31	29	29	0	0	0	0	0	0	0	0	0	0	0	0		0.0223275	0.030877	0.0292758	0	0	0	0	0	0	0	0	0	0	0	0		0.0164961	0	0
k__Fungi	p__Basidiomycota	c__Agaricomycetes	o__Agaricales	f__Catathelasmataceae	g__Callistosporium	s__Callistosporium_pinicola		10	0	0	0	0	0	0	0	0	0	0	0	0	0	0		0.00720243	0	0	0	0	0	0	0	0	0	0	0	0	0	0		0.00144049	0	0
k__Fungi	p__Basidiomycota	c__Agaricomycetes	o__Agaricales	f__Clavariaceae	g__Mucronella	s__Mucronella_calva		2	0	0	0	0	0	0	0	0	0	0	0	0	0	0		0.00144049	0	0	0	0	0	0	0	0	0	0	0	0	0	0		0.000288097	0	0
k__Fungi	p__Basidiomycota	c__Agaricomycetes	o__Agaricales	f__Cortinariaceae	g__Cortinarius	__		10	0	8	0	0	0	0	0	0	0	2	2	0	0	0		0.00720243	0	0.00807608	0	0	0	0	0	0	0	0.00152147	0.0014671	0	0	0		0.0030557	0	0.000597714
k__Fungi	p__Basidiomycota	c__Agaricomycetes	o__Agaricales	f__Cortinariaceae	g__Cortinarius	s__Cortinarius_caperatus		0	0	0	0	0	86	0	0	0	0	0	0	0	0	0		0	0	0	0	0	0.0732707	0	0	0	0	0	0	0	0	0		0	0.0146541	0
k__Fungi	p__Basidiomycota	c__Agaricomycetes	o__Agaricales	f__Cortinariaceae	g__Gymnopilus	s__Gymnopilus_penetrans		42	38	37	0	0	0	0	0	0	0	0	0	0	0	0		0.0302502	0.0404595	0.0373519	0	0	0	0	0	0	0	0	0	0	0	0		0.0216123	0	0
k__Fungi	p__Basidiomycota	c__Agaricomycetes	o__Agaricales	f__Cortinariaceae	g__Gymnopilus	s__Gymnopilus_picreus		2	0	7	0	0	0	0	0	0	0	0	0	0	0	0		0.00144049	0	0.00706657	0	0	0	0	0	0	0	0	0	0	0	0		0.00170141	0	0
k__Fungi	p__Basidiomycota	c__Agaricomycetes	o__Agaricales	f__Hydnangiaceae	g__Laccaria	__		2	0	0	0	0	0	0	0	0	0	0	0	0	0	0		0.00144049	0	0	0	0	0	0	0	0	0	0	0	0	0	0		0.000288097	0	0
k__Fungi	p__Basidiomycota	c__Agaricomycetes	o__Agaricales	f__Hymenogastraceae	g__Hebeloma	s__Hebeloma_cavipes		0	0	0	0	0	0	0	0	0	0	0	0	5	0	0		0	0	0	0	0	0	0	0	0	0	0	0	0.00422579	0	0		0	0	0.000845159
k__Fungi	p__Basidiomycota	c__Agaricomycetes	o__Agaricales	f__Hymenogastraceae	g__Hebeloma	s__Hebeloma_mesophaeum		3	0	0	0	0	0	0	0	0	0	0	0	0	0	0		0.00216073	0	0	0	0	0	0	0	0	0	0	0	0	0	0		0.000432146	0	0
k__Fungi	p__Basidiomycota	c__Agaricomycetes	o__Agaricales	f__Lyophyllaceae	g__Tephrocybe	s__Tephrocybe_rancida		6	0	5	0	0	0	0	0	0	0	0	0	0	0	0		0.00432146	0	0.00504755	0	0	0	0	0	0	0	0	0	0	0	0		0.0018738	0	0
k__Fungi	p__Basidiomycota	c__Agaricomycetes	o__Agaricales	f__Omphalotaceae	g__Gymnopus	s__Gymnopus_androsaceus		30	16	17	13	0	0	0	0	0	0	0	0	0	0	0		0.0216073	0.0170356	0.0171617	0.0354059	0	0	0	0	0	0	0	0	0	0	0		0.0182421	0	0
k__Fungi	p__Basidiomycota	c__Agaricomycetes	o__Agaricales	f__Omphalotaceae	g__Gymnopus	s__Gymnopus_peronatus		5	0	0	0	0	0	0	0	0	0	0	0	0	0	0		0.00360122	0	0	0	0	0	0	0	0	0	0	0	0	0	0		0.000720243	0	0
k__Fungi	p__Basidiomycota	c__Agaricomycetes	o__Agaricales	f__Omphalotaceae	g__Rhodocollybia	s__Rhodocollybia_butyracea		19	23	31	0	0	0	4	0	0	0	0	0	0	0	0		0.0136846	0.0244887	0.0312948	0	0	0	0.00228101	0	0	0	0	0	0	0	0		0.0138936	0.000456202	0
k__Fungi	p__Basidiomycota	c__Agaricomycetes	o__Agaricales	f__Physalacriaceae	g__Cylindrobasidium	s__Cylindrobasidium_evolvens		3	3	0	0	0	0	4	0	0	0	0	0	0	0	0		0.00216073	0.00319417	0	0	0	0	0.00228101	0	0	0	0	0	0	0	0		0.00107098	0.000456202	0
k__Fungi	p__Basidiomycota	c__Agaricomycetes	o__Agaricales	f__Physalacriaceae	g__Strobilurus	s__Strobilurus_esculentus		33	12	25	0	0	0	0	2	0	0	0	0	5	0	0		0.023768	0.0127767	0.0252377	0	0	0	0	0.00177892	0	0	0	0	0.00422579	0	0		0.0123565	0.000355783	0.000845159
k__Fungi	p__Basidiomycota	c__Agaricomycetes	o__Agaricales	f__Pleurotaceae	g__Pleurotus	s__Pleurotus_pulmonarius		0	7	0	0	0	0	0	0	0	0	0	0	0	0	0		0	0.00745307	0	0	0	0	0	0	0	0	0	0	0	0	0		0.00149061	0	0
k__Fungi	p__Basidiomycota	c__Agaricomycetes	o__Agaricales	f__Pluteaceae	g__Pluteus	__		0	5	6	0	0	0	0	0	0	0	0	0	0	0	0		0	0.00532362	0.00605706	0	0	0	0	0	0	0	0	0	0	0	0		0.00227614	0	0
k__Fungi	p__Basidiomycota	c__Agaricomycetes	o__Agaricales	f__Pluteaceae	g__Pluteus	s__Pluteus_rangifer		6	0	0	0	0	0	0	0	0	0	2	0	0	0	0		0.00432146	0	0	0	0	0	0	0	0	0	0.00152147	0	0	0	0		0.000864292	0	0.000304294
k__Fungi	p__Basidiomycota	c__Agaricomycetes	o__Agaricales	f__Psathyrellaceae	g__Coprinellus	s__Coprinellus_disseminatus		0	0	0	0	0	0	0	0	0	0	2	15	14	0	0		0	0	0	0	0	0	0	0	0	0	0.00152147	0.0110033	0.0118322	0	0		0	0	0.00487139
k__Fungi	p__Basidiomycota	c__Agaricomycetes	o__Agaricales	f__Psathyrellaceae	g__Coprinellus	s__Coprinellus_micaceus		9	3	0	0	0	0	0	0	0	0	0	0	0	0	0		0.00648219	0.00319417	0	0	0	0	0	0	0	0	0	0	0	0	0		0.00193527	0	0
k__Fungi	p__Basidiomycota	c__Agaricomycetes	o__Agaricales	f__Psathyrellaceae	g__Coprinopsis	s__Coprinopsis_brunneofibrillosa		0	0	0	0	0	0	0	0	0	0	0	0	3	0	0		0	0	0	0	0	0	0	0	0	0	0	0	0.00253548	0	0		0	0	0.000507095
k__Fungi	p__Basidiomycota	c__Agaricomycetes	o__Agaricales	f__Pterulaceae	g__Aphanobasidium	s__Aphanobasidium_pseudotsugae		0	0	9	0	0	0	0	0	0	0	0	0	0	0	0		0	0	0.00908559	0	0	0	0	0	0	0	0	0	0	0	0		0.00181712	0	0
k__Fungi	p__Basidiomycota	c__Agaricomycetes	o__Agaricales	f__Pterulaceae	g__Pterula	s__Pterula_gracilis		5	0	0	27	0	0	0	0	0	0	0	0	5	0	0		0.00360122	0	0	0.0735354	0	0	0	0	0	0	0	0	0.00422579	0	0		0.0154273	0	0.000845159
k__Fungi	p__Basidiomycota	c__Agaricomycetes	o__Agaricales	f__Pterulaceae	g__Radulomyces	s__Radulomyces_molaris		0	0	0	0	0	0	6	0	0	0	0	0	0	0	0		0	0	0	0	0	0	0.00342151	0	0	0	0	0	0	0	0		0	0.000684303	0
k__Fungi	p__Basidiomycota	c__Agaricomycetes	o__Agaricales	f__Strophariaceae	g__Hypholoma	s__Hypholoma_fasciculare		0	13	0	0	0	3	0	0	0	0	0	0	12	0	11		0	0.0138414	0	0	0	0.00255595	0	0	0	0	0	0	0.0101419	0	0.0529304		0.00276828	0.000511191	0.0126145
k__Fungi	p__Basidiomycota	c__Agaricomycetes	o__Agaricales	f__Strophariaceae	g__Hypholoma	s__Hypholoma_lateritium		5	0	0	0	0	0	0	0	0	0	0	0	0	0	0		0.00360122	0	0	0	0	0	0	0	0	0	0	0	0	0	0		0.000720243	0	0
k__Fungi	p__Basidiomycota	c__Agaricomycetes	o__Agaricales	f__Strophariaceae	g__Pholiota	__		0	0	0	0	0	0	0	4	0	0	0	0	0	0	0		0	0	0	0	0	0	0	0.00355783	0	0	0	0	0	0	0		0	0.000711567	0
k__Fungi	p__Basidiomycota	c__Agaricomycetes	o__Agaricales	f__Strophariaceae	g__Pholiota	s__Pholiota_flammans		0	0	0	0	0	0	0	0	0	0	0	0	0	7	0		0	0	0	0	0	0	0	0	0	0	0	0	0	0.0322596	0		0	0	0.00645191
k__Fungi	p__Basidiomycota	c__Agaricomycetes	o__Agaricales	f__Strophariaceae	g__Pholiota	s__Pholiota_lubrica		0	0	4	0	0	0	0	0	0	0	0	0	0	0	0		0	0	0.00403804	0	0	0	0	0	0	0	0	0	0	0	0		0.000807608	0	0
k__Fungi	p__Basidiomycota	c__Agaricomycetes	o__Agaricales	f__Strophariaceae	g__Pholiota	s__Pholiota_spumosa		7	0	0	0	0	0	0	0	0	0	0	0	0	0	0		0.0050417	0	0	0	0	0	0	0	0	0	0	0	0	0	0		0.00100834	0	0
k__Fungi	p__Basidiomycota	c__Agaricomycetes	o__Agaricales	f__Tricholomataceae	g__Ampulloclitocybe	s__Ampulloclitocybe_clavipes		190	98	139	0	0	0	0	0	0	0	0	0	2	0	0		0.136846	0.104343	0.140322	0	0	0	0	0	0	0	0	0	0.00169032	0	0		0.0763022	0	0.000338063
k__Fungi	p__Basidiomycota	c__Agaricomycetes	o__Agaricales	f__Tricholomataceae	g__Baeospora	s__Baeospora_myosura		787	574	601	200	0	60	37	37	0	0	16	15	98	0	0		0.566831	0.611152	0.606715	0.544707	0	0.0511191	0.0210993	0.03291	0	0	0.0121717	0.0110033	0.0828255	0	0		0.465881	0.0210257	0.0212001
k__Fungi	p__Basidiomycota	c__Agaricomycetes	o__Agaricales	f__Tricholomataceae	g__Clitocybe	s__Clitocybe_gibba		0	0	0	0	0	2	0	0	0	0	0	0	0	0	0		0	0	0	0	0	0.00170397	0	0	0	0	0	0	0	0	0		0	0.000340794	0
k__Fungi	p__Basidiomycota	c__Agaricomycetes	o__Agaricales	f__Tricholomataceae	g__Clitocybe	s__Clitocybe_marginella		0	0	0	0	0	0	0	0	0	0	0	0	6	0	0		0	0	0	0	0	0	0	0	0	0	0	0	0.00507095	0	0		0	0	0.00101419
k__Fungi	p__Basidiomycota	c__Agaricomycetes	o__Agaricales	f__Tricholomataceae	g__Clitocybe	s__Clitocybe_nebularis		0	0	0	0	0	0	8	3	0	0	0	0	13	0	0		0	0	0	0	0	0	0.00456202	0.00266837	0	0	0	0	0.0109871	0	0		0	0.00144608	0.00219741
k__Fungi	p__Basidiomycota	c__Agaricomycetes	o__Agaricales	f__Tricholomataceae	g__Cystodermella	s__Cystodermella_adnatifolia		2	0	0	0	0	0	0	0	0	0	0	0	0	0	0		0.00144049	0	0	0	0	0	0	0	0	0	0	0	0	0	0		0.000288097	0	0
k__Fungi	p__Basidiomycota	c__Agaricomycetes	o__Agaricales	f__Tricholomataceae	g__Cystodermella	s__Cystodermella_cinnabarina		10	0	0	0	0	0	0	0	0	0	0	0	0	0	0		0.00720243	0	0	0	0	0	0	0	0	0	0	0	0	0	0		0.00144049	0	0
k__Fungi	p__Basidiomycota	c__Agaricomycetes	o__Agaricales	f__Tricholomataceae	g__Lepista	__		0	0	0	0	0	0	7	0	0	0	0	0	0	0	0		0	0	0	0	0	0	0.00399177	0	0	0	0	0	0	0	0		0	0.000798353	0
k__Fungi	p__Basidiomycota	c__Agaricomycetes	o__Agaricales	f__Tricholomataceae	g__Mycena	s__Mycena_adscendens		0	0	0	0	0	0	4	0	0	0	0	0	3	0	0		0	0	0	0	0	0	0.00228101	0	0	0	0	0	0.00253548	0	0		0	0.000456202	0.000507095
k__Fungi	p__Basidiomycota	c__Agaricomycetes	o__Agaricales	f__Tricholomataceae	g__Mycena	s__Mycena_arcangeliana		158	123	117	47	0	0	0	0	0	0	0	0	0	0	0		0.113798	0.130961	0.118113	0.128006	0	0	0	0	0	0	0	0	0	0	0		0.0981757	0	0
k__Fungi	p__Basidiomycota	c__Agaricomycetes	o__Agaricales	f__Tricholomataceae	g__Mycena	s__Mycena_epipterygia		0	0	0	0	0	0	2	0	0	0	0	0	0	0	0		0	0	0	0	0	0	0.0011405	0	0	0	0	0	0	0	0		0	0.000228101	0
k__Fungi	p__Basidiomycota	c__Agaricomycetes	o__Agaricales	f__Tricholomataceae	g__Mycena	s__Mycena_haematopus		132	96	138	32	11	0	0	0	0	0	0	0	0	0	0		0.0950721	0.102214	0.139312	0.0871531	0.0848046	0	0	0	0	0	0	0	0	0	0		0.101711	0	0
k__Fungi	p__Basidiomycota	c__Agaricomycetes	o__Agaricales	f__Tricholomataceae	g__Mycena	s__Mycena_pura		0	22	17	0	0	0	0	0	0	0	0	0	0	0	0		0	0.0234239	0.0171617	0	0	0	0	0	0	0	0	0	0	0	0		0.00811712	0	0
k__Fungi	p__Basidiomycota	c__Agaricomycetes	o__Agaricales	f__Tricholomataceae	g__Mycena	s__Mycena_sanguinolenta		0	0	19	44	0	0	0	0	0	0	0	0	0	0	0		0	0	0.0191807	0.119835	0	0	0	0	0	0	0	0	0	0	0		0.0278032	0	0
k__Fungi	p__Basidiomycota	c__Agaricomycetes	o__Agaricales	f__Tricholomataceae	g__Mycena	s__Mycena_zephirus		3066	2084	2395	187	0	89	0	3	0	5	29	5	8	0	0		2.20827	2.21889	2.41778	0.509301	0	0.0758266	0	0.00266837	0	0.0182869	0.0220613	0.00366776	0.00676127	0	0		1.47085	0.0193564	0.00649806
k__Fungi	p__Basidiomycota	c__Agaricomycetes	o__Agaricales	f__Tricholomataceae	g__Paralepista	s__Paralepista_flaccida		0	0	6	0	0	0	0	0	0	0	0	0	0	0	0		0	0	0.00605706	0	0	0	0	0	0	0	0	0	0	0	0		0.00121141	0	0
k__Fungi	p__Basidiomycota	c__Agaricomycetes	o__Agaricales	f__Tricholomataceae	g__Rugosomyces	s__Rugosomyces_obscurissimus		0	0	0	0	0	0	0	0	0	0	0	0	3	0	0		0	0	0	0	0	0	0	0	0	0	0	0	0.00253548	0	0		0	0	0.000507095
k__Fungi	p__Basidiomycota	c__Agaricomycetes	o__Agaricales	f__Tricholomataceae	g__Tricholoma	s__Tricholoma_argyraceum		0	0	0	0	0	0	0	0	0	0	0	3	0	0	0		0	0	0	0	0	0	0	0	0	0	0	0.00220066	0	0	0		0	0	0.000440131
k__Fungi	p__Basidiomycota	c__Agaricomycetes	o__Agaricales	f__Tricholomataceae	g__Tricholoma	s__Tricholoma_fucatum		0	3	0	0	0	0	0	0	0	0	0	0	0	0	0		0	0.00319417	0	0	0	0	0	0	0	0	0	0	0	0	0		0.000638835	0	0
k__Fungi	p__Basidiomycota	c__Agaricomycetes	o__Agaricales	f__Tricholomataceae	g__Tricholoma	s__Tricholoma_scalpturatum		0	0	0	0	0	0	0	0	0	0	3	0	0	0	0		0	0	0	0	0	0	0	0	0	0	0.0022822	0	0	0	0		0	0	0.00045644
k__Fungi	p__Basidiomycota	c__Agaricomycetes	o__Agaricales	f__Tricholomataceae	g__Tricholoma	s__Tricholoma_stiparophyllum		0	0	0	0	0	0	5	0	0	0	0	0	0	0	0		0	0	0	0	0	0	0.00285126	0	0	0	0	0	0	0	0		0	0.000570252	0
k__Fungi	p__Basidiomycota	c__Agaricomycetes	o__Agaricales	f__Tricholomataceae	g__Tricholoma	s__Tricholoma_sulphureum		0	0	3	0	0	0	0	0	0	0	0	0	0	0	0		0	0	0.00302853	0	0	0	0	0	0	0	0	0	0	0	0		0.000605706	0	0
k__Fungi	p__Basidiomycota	c__Agaricomycetes	o__Agaricales	f__Tricholomataceae	g__Tricholomopsis	s__Tricholomopsis_rutilans		0	0	3	0	0	0	0	0	0	0	0	0	0	0	0		0	0	0.00302853	0	0	0	0	0	0	0	0	0	0	0	0		0.000605706	0	0
k__Fungi	p__Basidiomycota	c__Agaricomycetes	o__Agaricales	f__Typhulaceae	__	__		0	0	0	0	0	0	0	0	0	0	0	0	0	0	9		0	0	0	0	0	0	0	0	0	0	0	0	0	0	0.0433067		0	0	0.00866134
k__Fungi	p__Basidiomycota	c__Agaricomycetes	o__Agaricales	f__Typhulaceae	g__Tygervalleyomyces	s__Tygervalleyomyces_podocarpi		2	0	0	0	0	0	0	0	0	0	0	0	0	0	0		0.00144049	0	0	0	0	0	0	0	0	0	0	0	0	0	0		0.000288097	0	0
k__Fungi	p__Basidiomycota	c__Agaricomycetes	o__Agaricales	f__Typhulaceae	g__Typhula	s__Typhula_ishikariensis		2	3	0	0	0	0	0	0	0	0	0	0	0	0	0		0.00144049	0.00319417	0	0	0	0	0	0	0	0	0	0	0	0	0		0.000926932	0	0
k__Fungi	p__Basidiomycota	c__Agaricomycetes	o__Agaricales	f__Typhulaceae	g__Typhula	s__Typhula_micans		0	0	0	0	0	0	0	0	0	0	0	0	3	0	0		0	0	0	0	0	0	0	0	0	0	0	0	0.00253548	0	0		0	0	0.000507095
k__Fungi	p__Basidiomycota	c__Agaricomycetes	o__Agaricales	f__Typhulaceae	g__Typhula	s__Typhula_phacorrhiza		0	0	0	0	0	0	0	0	0	0	0	0	4	0	0		0	0	0	0	0	0	0	0	0	0	0	0	0.00338063	0	0		0	0	0.000676127
k__Fungi	p__Basidiomycota	c__Agaricomycetes	o__Agaricales	f__Typhulaceae	g__Typhula	s__Typhula_sclerotioides		0	0	0	0	0	0	5	0	0	0	0	0	0	0	0		0	0	0	0	0	0	0.00285126	0	0	0	0	0	0	0	0		0	0.000570252	0
k__Fungi	p__Basidiomycota	c__Agaricomycetes	o__Agaricales	f__Typhulaceae	g__Typhula	s__Typhula_spathulata		0	3	2	0	0	0	0	0	0	0	0	0	0	0	0		0	0.00319417	0.00201902	0	0	0	0	0	0	0	0	0	0	0	0		0.00104264	0	0
k__Fungi	p__Basidiomycota	c__Agaricomycetes	o__Agaricales	f__Typhulaceae	g__Typhula	s__Typhula_variabilis		0	0	0	0	0	0	0	0	0	0	0	3	0	0	0		0	0	0	0	0	0	0	0	0	0	0	0.00220066	0	0	0		0	0	0.000440131
k__Fungi	p__Basidiomycota	c__Agaricomycetes	o__Agaricomycetes_ord_Incertae_sedis	f__Agaricomycetes_fam_Incertae_sedis	g__Xenasmatella	s__Xenasmatella_vaga		40	0	5	11	0	0	0	0	0	0	0	0	0	0	0		0.0288097	0	0.00504755	0.0299589	0	0	0	0	0	0	0	0	0	0	0		0.0127632	0	0
k__Fungi	p__Basidiomycota	c__Agaricomycetes	o__Amylocorticiales	f__Amylocorticiaceae	g__Amyloxenasma	s__Amyloxenasma_allantosporum		2	0	0	0	0	0	0	0	0	0	0	0	0	0	0		0.00144049	0	0	0	0	0	0	0	0	0	0	0	0	0	0		0.000288097	0	0
k__Fungi	p__Basidiomycota	c__Agaricomycetes	o__Atheliales	f__Atheliaceae	g__Athelia	s__unidentified		32	13	14	0	0	0	0	0	0	0	0	0	0	0	0		0.0230478	0.0138414	0.0141331	0	0	0	0	0	0	0	0	0	0	0	0		0.0102045	0	0
k__Fungi	p__Basidiomycota	c__Agaricomycetes	o__Atheliales	f__Atheliaceae	g__Fibulomyces	s__Fibulomyces_fusoideus		0	0	4	0	0	0	0	0	0	0	0	0	0	0	0		0	0	0.00403804	0	0	0	0	0	0	0	0	0	0	0	0		0.000807608	0	0
k__Fungi	p__Basidiomycota	c__Agaricomycetes	o__Atheliales	f__Atheliaceae	g__Taeniospora	s__unidentified		8	14	18	0	0	0	0	0	0	0	0	0	0	0	0		0.00576195	0.0149061	0.0181712	0	0	0	0	0	0	0	0	0	0	0	0		0.00776785	0	0
k__Fungi	p__Basidiomycota	c__Agaricomycetes	o__Atheliales	f__Atheliaceae	g__Tylospora	s__unidentified		7	0	6	0	0	0	0	0	0	0	0	0	0	0	0		0.0050417	0	0.00605706	0	0	0	0	0	0	0	0	0	0	0	0		0.00221975	0	0
k__Fungi	p__Basidiomycota	c__Agaricomycetes	o__Boletales	f__Boletaceae	g__Imleria	s__Imleria_badia		7	8	0	0	0	6	0	0	0	0	0	0	0	0	0		0.0050417	0.0085178	0	0	0	0.00511191	0	0	0	0	0	0	0	0	0		0.0027119	0.00102238	0
k__Fungi	p__Basidiomycota	c__Agaricomycetes	o__Boletales	f__Coniophoraceae	g__Coniophora	s__Coniophora_arida		0	0	31	0	0	0	0	0	0	0	0	0	0	0	0		0	0	0.0312948	0	0	0	0	0	0	0	0	0	0	0	0		0.00625896	0	0
k__Fungi	p__Basidiomycota	c__Agaricomycetes	o__Boletales	f__Hygrophoropsidaceae	g__Hygrophoropsis	s__Hygrophoropsis_aurantiaca		209	169	188	0	0	0	0	0	0	0	0	0	0	0	0		0.150531	0.179938	0.189788	0	0	0	0	0	0	0	0	0	0	0	0		0.104051	0	0
k__Fungi	p__Basidiomycota	c__Agaricomycetes	o__Cantharellales	__	__	__		240	156	174	0	0	0	0	0	0	0	0	0	0	0	0		0.172858	0.166097	0.175655	0	0	0	0	0	0	0	0	0	0	0	0		0.102922	0	0
k__Fungi	p__Basidiomycota	c__Agaricomycetes	o__Cantharellales	f__Botryobasidiaceae	g__Botryobasidium	s__Botryobasidium_subcoronatum		0	12	0	0	0	0	0	0	0	0	0	0	0	0	0		0	0.0127767	0	0	0	0	0	0	0	0	0	0	0	0	0		0.00255534	0	0
k__Fungi	p__Basidiomycota	c__Agaricomycetes	o__Cantharellales	f__Cantharellales_fam_Incertae_sedis	g__Sistotrema	__		6	0	0	0	0	0	0	0	0	0	2	0	0	0	0		0.00432146	0	0	0	0	0	0	0	0	0	0.00152147	0	0	0	0		0.000864292	0	0.000304294
k__Fungi	p__Basidiomycota	c__Agaricomycetes	o__Cantharellales	f__Cantharellales_fam_Incertae_sedis	g__Sistotrema	s__Sistotrema_sernanderi		0	4	0	0	0	0	0	0	0	0	0	0	0	0	0		0	0.0042589	0	0	0	0	0	0	0	0	0	0	0	0	0		0.00085178	0	0
k__Fungi	p__Basidiomycota	c__Agaricomycetes	o__Cantharellales	f__Cantharellales_fam_Incertae_sedis	g__Sistotrema	s__unidentified		191	186	149	110	0	3	10	5	0	0	0	0	9	0	0		0.137566	0.198039	0.150417	0.299589	0	0.00255595	0.00570252	0.00444729	0	0	0	0	0.00760643	0	0		0.157122	0.00254115	0.00152129
k__Fungi	p__Basidiomycota	c__Agaricomycetes	o__Cantharellales	f__Ceratobasidiaceae	__	__		0	0	3	70	0	0	0	0	0	0	0	0	4	0	0		0	0	0.00302853	0.190647	0	0	0	0	0	0	0	0	0.00338063	0	0		0.0387352	0	0.000676127
k__Fungi	p__Basidiomycota	c__Agaricomycetes	o__Cantharellales	f__Ceratobasidiaceae	g__Ceratobasidium	s__unidentified		636	295	401	0	16	13	0	0	0	0	0	4	0	0	0		0.458075	0.314094	0.404813	0	0.123352	0.0110758	0	0	0	0	0	0.00293421	0	0	0		0.260067	0.00221516	0.000586842
k__Fungi	p__Basidiomycota	c__Agaricomycetes	o__Corticiales	f__Corticiaceae	g__Limonomyces	s__unidentified		0	0	3	0	0	0	0	0	0	0	0	0	0	0	0		0	0	0.00302853	0	0	0	0	0	0	0	0	0	0	0	0		0.000605706	0	0
k__Fungi	p__Basidiomycota	c__Agaricomycetes	o__Corticiales	f__Corticiaceae	g__unidentified	s__unidentified		0	0	6	0	0	0	0	0	0	0	0	0	0	0	0		0	0	0.00605706	0	0	0	0	0	0	0	0	0	0	0	0		0.00121141	0	0
k__Fungi	p__Basidiomycota	c__Agaricomycetes	o__Corticiales	f__Vuilleminiaceae	g__Vuilleminia	s__Vuilleminia_comedens		0	4	0	0	0	0	22	14	0	0	0	0	0	0	0		0	0.0042589	0	0	0	0	0.0125455	0.0124524	0	0	0	0	0	0	0		0.00085178	0.00499959	0
k__Fungi	p__Basidiomycota	c__Agaricomycetes	o__Hymenochaetales	f__Hymenochaetales_fam_Incertae_sedis	g__Peniophorella	s__Peniophorella_praetermissa		2	0	0	0	0	0	3	0	0	0	0	0	0	0	0		0.00144049	0	0	0	0	0	0.00171076	0	0	0	0	0	0	0	0		0.000288097	0.000342151	0
k__Fungi	p__Basidiomycota	c__Agaricomycetes	o__Hymenochaetales	f__Hymenochaetales_fam_Incertae_sedis	g__Resinicium	s__Resinicium_bicolor		5	0	3	0	0	0	0	0	0	0	0	0	0	0	0		0.00360122	0	0.00302853	0	0	0	0	0	0	0	0	0	0	0	0		0.00132595	0	0
k__Fungi	p__Basidiomycota	c__Agaricomycetes	o__Hymenochaetales	f__Hymenochaetales_fam_Incertae_sedis	g__Trichaptum	s__Trichaptum_abietinum		0	7	0	0	0	0	0	0	0	0	0	0	3	0	0		0	0.00745307	0	0	0	0	0	0	0	0	0	0	0.00253548	0	0		0.00149061	0	0.000507095
k__Fungi	p__Basidiomycota	c__Agaricomycetes	o__Hymenochaetales	f__Schizoporaceae	g__Hyphodontia	s__Hyphodontia_crustosa		0	3	0	0	0	0	0	0	0	0	0	0	0	0	0		0	0.00319417	0	0	0	0	0	0	0	0	0	0	0	0	0		0.000638835	0	0
k__Fungi	p__Basidiomycota	c__Agaricomycetes	o__Hymenochaetales	f__Schizoporaceae	g__Hyphodontia	s__Hyphodontia_floccosa		4	0	0	0	0	0	0	0	0	0	0	0	0	0	0		0.00288097	0	0	0	0	0	0	0	0	0	0	0	0	0	0		0.000576195	0	0
k__Fungi	p__Basidiomycota	c__Agaricomycetes	o__Hymenochaetales	f__Schizoporaceae	g__Hyphodontia	s__Hyphodontia_pallidula		19	8	7	0	0	0	0	0	0	0	0	0	0	0	0		0.0136846	0.0085178	0.00706657	0	0	0	0	0	0	0	0	0	0	0	0		0.0058538	0	0
k__Fungi	p__Basidiomycota	c__Agaricomycetes	o__Hymenochaetales	f__Schizoporaceae	g__Xylodon	s__Xylodon_rimosissimus		0	0	0	0	0	3	0	0	0	0	0	0	0	0	0		0	0	0	0	0	0.00255595	0	0	0	0	0	0	0	0	0		0	0.000511191	0
k__Fungi	p__Basidiomycota	c__Agaricomycetes	o__Hymenochaetales	f__Schizoporaceae	g__Xylodon	s__unidentified		7	0	0	0	0	0	0	0	0	0	0	0	0	0	0		0.0050417	0	0	0	0	0	0	0	0	0	0	0	0	0	0		0.00100834	0	0
k__Fungi	p__Basidiomycota	c__Agaricomycetes	o__Hymenochaetales	f__Schizoporaceae	g__unidentified	s__unidentified		0	0	6	0	0	0	0	0	0	0	0	0	0	0	0		0	0	0.00605706	0	0	0	0	0	0	0	0	0	0	0	0		0.00121141	0	0
k__Fungi	p__Basidiomycota	c__Agaricomycetes	o__Hymenochaetales	f__Tubulicrinaceae	g__Tubulicrinis	s__Tubulicrinis_glebulosus		19	0	0	0	0	11	4	0	0	0	3	0	0	0	0		0.0136846	0	0	0	0	0.00937183	0.00228101	0	0	0	0.0022822	0	0	0	0		0.00273692	0.00233057	0.00045644
k__Fungi	p__Basidiomycota	c__Agaricomycetes	o__Polyporales	f__Fomitopsidaceae	g__Antrodia	s__Antrodia_kmetii		0	0	0	0	0	0	0	0	0	0	0	3	0	0	0		0	0	0	0	0	0	0	0	0	0	0	0.00220066	0	0	0		0	0	0.000440131
k__Fungi	p__Basidiomycota	c__Agaricomycetes	o__Polyporales	f__Fomitopsidaceae	g__Fomitopsis	s__Fomitopsis_pinicola		3	0	0	0	0	0	0	0	0	0	0	0	0	0	0		0.00216073	0	0	0	0	0	0	0	0	0	0	0	0	0	0		0.000432146	0	0
k__Fungi	p__Basidiomycota	c__Agaricomycetes	o__Polyporales	f__Fomitopsidaceae	g__Fomitopsis	s__Fomitopsis_rosea		0	3	0	0	0	0	0	0	0	0	0	0	0	0	0		0	0.00319417	0	0	0	0	0	0	0	0	0	0	0	0	0		0.000638835	0	0
k__Fungi	p__Basidiomycota	c__Agaricomycetes	o__Polyporales	f__Fomitopsidaceae	g__Postia	s__Postia_simulans		0	0	0	0	0	0	0	3	0	0	0	0	0	0	0		0	0	0	0	0	0	0	0.00266837	0	0	0	0	0	0	0		0	0.000533675	0
k__Fungi	p__Basidiomycota	c__Agaricomycetes	o__Polyporales	f__Fomitopsidaceae	g__Postia	s__Postia_stiptica		8	0	3	0	0	0	0	0	0	0	0	0	0	0	0		0.00576195	0	0.00302853	0	0	0	0	0	0	0	0	0	0	0	0		0.00175809	0	0
k__Fungi	p__Basidiomycota	c__Agaricomycetes	o__Polyporales	f__Fomitopsidaceae	g__Postia	s__unidentified		0	0	0	0	0	2	0	2	0	0	0	0	0	0	0		0	0	0	0	0	0.00170397	0	0.00177892	0	0	0	0	0	0	0		0	0.000696577	0
k__Fungi	p__Basidiomycota	c__Agaricomycetes	o__Polyporales	f__Fomitopsidaceae	g__Skeletocutis	s__Skeletocutis_nivea		0	3	0	0	0	0	0	0	0	0	0	0	0	0	0		0	0.00319417	0	0	0	0	0	0	0	0	0	0	0	0	0		0.000638835	0	0
k__Fungi	p__Basidiomycota	c__Agaricomycetes	o__Polyporales	f__Fomitopsidaceae	g__unidentified	s__unidentified		4	3	0	0	0	0	0	0	0	0	0	0	0	0	0		0.00288097	0.00319417	0	0	0	0	0	0	0	0	0	0	0	0	0		0.00121503	0	0
k__Fungi	p__Basidiomycota	c__Agaricomycetes	o__Polyporales	f__Ganodermataceae	__	__		9	0	0	0	0	0	0	0	0	0	0	0	0	0	0		0.00648219	0	0	0	0	0	0	0	0	0	0	0	0	0	0		0.00129644	0	0
k__Fungi	p__Basidiomycota	c__Agaricomycetes	o__Polyporales	f__Hyphodermataceae	g__Hyphoderma	s__Hyphoderma_definitum		0	0	0	16	0	0	0	0	0	0	0	0	0	0	0		0	0	0	0.0435765	0	0	0	0	0	0	0	0	0	0	0		0.00871531	0	0
k__Fungi	p__Basidiomycota	c__Agaricomycetes	o__Polyporales	f__Irpicaceae	g__Gloeoporus	s__unidentified		4	0	0	0	0	0	0	0	0	0	0	0	0	0	0		0.00288097	0	0	0	0	0	0	0	0	0	0	0	0	0	0		0.000576195	0	0
k__Fungi	p__Basidiomycota	c__Agaricomycetes	o__Polyporales	f__Irpicaceae	g__Leptoporus	s__Leptoporus_mollis		0	5	0	0	0	0	0	0	0	0	0	0	0	0	0		0	0.00532362	0	0	0	0	0	0	0	0	0	0	0	0	0		0.00106472	0	0
k__Fungi	p__Basidiomycota	c__Agaricomycetes	o__Polyporales	f__Meripilaceae	__	__		0	0	0	0	0	0	0	0	0	0	0	0	4	0	0		0	0	0	0	0	0	0	0	0	0	0	0	0.00338063	0	0		0	0	0.000676127
k__Fungi	p__Basidiomycota	c__Agaricomycetes	o__Polyporales	f__Meruliaceae	g__Phlebia	s__Phlebia_acerina		0	0	0	0	0	0	6	0	0	0	0	0	0	0	0		0	0	0	0	0	0	0.00342151	0	0	0	0	0	0	0	0		0	0.000684303	0
k__Fungi	p__Basidiomycota	c__Agaricomycetes	o__Polyporales	f__Phanerochaetaceae	g__Bjerkandera	s__Bjerkandera_adusta		0	5	0	0	0	0	0	0	0	0	0	0	2	0	0		0	0.00532362	0	0	0	0	0	0	0	0	0	0	0.00169032	0	0		0.00106472	0	0.000338063
k__Fungi	p__Basidiomycota	c__Agaricomycetes	o__Polyporales	f__Phanerochaetaceae	g__Hapalopilus	__		0	0	2	0	0	0	0	0	0	0	0	0	0	0	0		0	0	0.00201902	0	0	0	0	0	0	0	0	0	0	0	0		0.000403804	0	0
k__Fungi	p__Basidiomycota	c__Agaricomycetes	o__Polyporales	f__Podoscyphaceae	g__Hypochnicium	s__Hypochnicium_lundellii		0	4	0	0	0	0	0	0	0	0	0	0	0	0	0		0	0.0042589	0	0	0	0	0	0	0	0	0	0	0	0	0		0.00085178	0	0
k__Fungi	p__Basidiomycota	c__Agaricomycetes	o__Polyporales	f__Steccherinaceae	g__Antrodiella	__		0	0	0	0	0	0	0	0	0	0	2	0	0	0	0		0	0	0	0	0	0	0	0	0	0	0.00152147	0	0	0	0		0	0	0.000304294
k__Fungi	p__Basidiomycota	c__Agaricomycetes	o__Polyporales	f__Steccherinaceae	g__Antrodiella	s__Antrodiella_pallescens		0	5	0	0	0	0	0	0	0	0	0	0	0	0	0		0	0.00532362	0	0	0	0	0	0	0	0	0	0	0	0	0		0.00106472	0	0
k__Fungi	p__Basidiomycota	c__Agaricomycetes	o__Polyporales	f__Steccherinaceae	g__Cabalodontia	s__unidentified		9	0	0	0	0	3	0	0	0	0	0	0	0	0	0		0.00648219	0	0	0	0	0.00255595	0	0	0	0	0	0	0	0	0		0.00129644	0.000511191	0
k__Fungi	p__Basidiomycota	c__Agaricomycetes	o__Polyporales	f__Steccherinaceae	g__Steccherinum	s__Steccherinum_fimbriatum		0	0	0	0	0	0	0	3	0	0	0	0	0	0	0		0	0	0	0	0	0	0	0.00266837	0	0	0	0	0	0	0		0	0.000533675	0
k__Fungi	p__Basidiomycota	c__Agaricomycetes	o__Russulales	f__Auriscalpiaceae	g__Auriscalpium	s__Auriscalpium_vulgare		0	15	25	0	0	0	0	0	0	0	0	0	0	0	0		0	0.0159709	0.0252377	0	0	0	0	0	0	0	0	0	0	0	0		0.00824172	0	0
k__Fungi	p__Basidiomycota	c__Agaricomycetes	o__Russulales	f__Bondarzewiaceae	g__Heterobasidion	s__Heterobasidion_araucariae		31	22	20	0	0	0	0	0	0	0	0	0	0	0	0		0.0223275	0.0234239	0.0201902	0	0	0	0	0	0	0	0	0	0	0	0		0.0131883	0	0
k__Fungi	p__Basidiomycota	c__Agaricomycetes	o__Russulales	f__Lachnocladiaceae	g__Vararia	s__Vararia_gallica		0	0	3	0	0	0	0	0	0	0	0	0	0	0	0		0	0	0.00302853	0	0	0	0	0	0	0	0	0	0	0	0		0.000605706	0	0
k__Fungi	p__Basidiomycota	c__Agaricomycetes	o__Russulales	f__Peniophoraceae	g__Peniophora	__		0	0	0	0	0	0	0	0	0	0	0	5	0	0	0		0	0	0	0	0	0	0	0	0	0	0	0.00366776	0	0	0		0	0	0.000733552
k__Fungi	p__Basidiomycota	c__Agaricomycetes	o__Russulales	f__Peniophoraceae	g__Peniophora	s__Peniophora_cinerea		0	29	0	0	0	0	0	0	0	0	5	11	4	0	0		0	0.030877	0	0	0	0	0	0	0	0	0.00380367	0.00806907	0.00338063	0	0		0.0061754	0	0.00305068
k__Fungi	p__Basidiomycota	c__Agaricomycetes	o__Russulales	f__Russulaceae	g__Lactarius	s__Lactarius_quietus		7	4	0	0	0	0	0	0	0	0	0	0	0	0	0		0.0050417	0.0042589	0	0	0	0	0	0	0	0	0	0	0	0	0		0.00186012	0	0
k__Fungi	p__Basidiomycota	c__Agaricomycetes	o__Russulales	f__Russulaceae	g__Lactarius	s__Lactarius_rufus		0	0	9	0	0	0	0	0	0	0	0	0	0	0	0		0	0	0.00908559	0	0	0	0	0	0	0	0	0	0	0	0		0.00181712	0	0
k__Fungi	p__Basidiomycota	c__Agaricomycetes	o__Russulales	f__Russulaceae	g__Russula	__		0	0	13	0	0	0	0	0	0	0	0	0	0	0	0		0	0	0.0131236	0	0	0	0	0	0	0	0	0	0	0	0		0.00262472	0	0
k__Fungi	p__Basidiomycota	c__Agaricomycetes	o__Russulales	f__Russulaceae	g__Russula	s__Russula_decolorans		0	0	6	0	0	0	0	0	0	0	0	0	0	0	0		0	0	0.00605706	0	0	0	0	0	0	0	0	0	0	0	0		0.00121141	0	0
k__Fungi	p__Basidiomycota	c__Agaricomycetes	o__Russulales	f__Russulaceae	g__Russula	s__Russula_nuoljae		2	0	0	0	0	0	0	0	0	0	0	0	0	0	0		0.00144049	0	0	0	0	0	0	0	0	0	0	0	0	0	0		0.000288097	0	0
k__Fungi	p__Basidiomycota	c__Agaricomycetes	o__Russulales	f__Stereaceae	g__Stereum	s__Stereum_rugosum		0	0	0	0	0	6	0	0	0	0	0	0	3	0	20		0	0	0	0	0	0.00511191	0	0	0	0	0	0	0.00253548	0	0.0962371		0	0.00102238	0.0197545
k__Fungi	p__Basidiomycota	c__Agaricomycetes	o__Russulales	f__unidentified	g__unidentified	s__unidentified		0	0	0	15	0	0	0	0	0	0	0	0	2	0	0		0	0	0	0.040853	0	0	0	0	0	0	0	0	0.00169032	0	0		0.0081706	0	0.000338063
k__Fungi	p__Basidiomycota	c__Agaricomycetes	o__Sebacinales	f__unidentified	g__unidentified	s__unidentified		0	13	5	0	0	0	0	0	0	0	0	0	0	0	0		0	0.0138414	0.00504755	0	0	0	0	0	0	0	0	0	0	0	0		0.00377779	0	0
k__Fungi	p__Basidiomycota	c__Agaricomycetes	o__Thelephorales	f__Thelephoraceae	g__Tomentellopsis	s__Tomentellopsis_echinospora		0	4	0	0	0	0	0	0	0	0	0	4	0	0	0		0	0.0042589	0	0	0	0	0	0	0	0	0	0.00293421	0	0	0		0.00085178	0	0.000586842
k__Fungi	p__Basidiomycota	c__Agaricomycetes	o__Trechisporales	f__Hydnodontaceae	g__Trechispora	s__Trechispora_byssinella		0	17	43	0	0	3	0	4	0	0	0	0	2	0	0		0	0.0181003	0.0434089	0	0	0.00255595	0	0.00355783	0	0	0	0	0.00169032	0	0		0.0123018	0.00122276	0.000338063
k__Fungi	p__Basidiomycota	c__Agaricomycetes	o__Trechisporales	f__Hydnodontaceae	g__Trechispora	s__unidentified		0	10	7	0	0	0	0	0	0	0	0	0	0	0	0		0	0.0106472	0.00706657	0	0	0	0	0	0	0	0	0	0	0	0		0.00354276	0	0
k__Fungi	p__Basidiomycota	c__Agaricomycetes	o__Trechisporales	f__Trechisporales_fam_Incertae_sedis	g__Sistotremastrum	s__Sistotremastrum_niveocremeum		0	0	2	0	0	0	0	0	0	0	0	0	0	0	0		0	0	0.00201902	0	0	0	0	0	0	0	0	0	0	0	0		0.000403804	0	0
k__Fungi	p__Basidiomycota	c__Agaricomycetes	o__Trechisporales	f__Trechisporales_fam_Incertae_sedis	g__Sistotremastrum	s__Sistotremastrum_suecicum		7	6	0	0	0	0	0	0	0	0	0	0	0	0	0		0.0050417	0.00638835	0	0	0	0	0	0	0	0	0	0	0	0	0		0.00228601	0	0
k__Fungi	p__Basidiomycota	c__Agaricomycetes	o__unidentified	f__unidentified	g__unidentified	s__unidentified		27	29	24	0	25	0	4	0	0	0	0	0	0	0	36		0.0194466	0.030877	0.0242282	0	0.192738	0	0.00228101	0	0	0	0	0	0	0	0.173227		0.0534579	0.000456202	0.0346454
k__Fungi	p__Basidiomycota	c__Agaricostilbomycetes	o__Agaricostilbales	__	__	__		11	19	8	0	0	0	0	0	0	0	0	0	0	0	0		0.00792267	0.0202298	0.00807608	0	0	0	0	0	0	0	0	0	0	0	0		0.0072457	0	0
k__Fungi	p__Basidiomycota	c__Agaricostilbomycetes	o__Agaricostilbales	f__Agaricostilbaceae	g__Pseudobensingtonia	__		22	0	22	0	0	0	0	0	0	0	0	0	0	0	0		0.0158453	0	0.0222092	0	0	0	0	0	0	0	0	0	0	0	0		0.00761091	0	0
k__Fungi	p__Basidiomycota	c__Agaricostilbomycetes	o__Agaricostilbales	f__Chionosphaeraceae	__	__		0	0	0	0	0	0	0	0	0	0	0	0	0	0	24		0	0	0	0	0	0	0	0	0	0	0	0	0	0	0.115485		0	0	0.0230969
k__Fungi	p__Basidiomycota	c__Agaricostilbomycetes	o__Agaricostilbales	f__Chionosphaeraceae	g__Ballistosporomyces	s__Ballistosporomyces_sasicola		0	2	0	0	0	0	0	0	0	0	0	0	0	0	0		0	0.00212945	0	0	0	0	0	0	0	0	0	0	0	0	0		0.00042589	0	0
k__Fungi	p__Basidiomycota	c__Agaricostilbomycetes	o__Agaricostilbales	f__Kondoaceae	g__Bensingtonia	s__Bensingtonia_ciliata		0	0	0	0	0	0	0	0	0	0	0	0	0	6	0		0	0	0	0	0	0	0	0	0	0	0	0	0	0.027651	0		0	0	0.00553021
k__Fungi	p__Basidiomycota	c__Agaricostilbomycetes	o__Agaricostilbales	f__Kondoaceae	g__Bensingtonia	s__Bensingtonia_pseudonaganoensis		127	102	0	42	0	35	23	0	0	0	5	83	64	10	71		0.0914709	0.108602	0	0.114388	0	0.0298195	0.0131158	0	0	0	0.00380367	0.0608848	0.0540901	0.0460851	0.341642		0.0628922	0.00858705	0.101301
k__Fungi	p__Basidiomycota	c__Agaricostilbomycetes	o__Agaricostilbales	f__Kondoaceae	g__Bensingtonia	s__unidentified		6	6	17	0	0	27	77	13	0	0	40	51	16	26	0		0.00432146	0.00638835	0.0171617	0	0	0.0230036	0.0439094	0.011563	0	0	0.0304294	0.0374111	0.0135225	0.119821	0		0.00557429	0.0156952	0.0402368
k__Fungi	p__Basidiomycota	c__Agaricostilbomycetes	o__Agaricostilbales	f__Kondoaceae	g__Kondoa	__		0	0	0	0	0	0	28	0	0	0	0	11	7	0	0		0	0	0	0	0	0	0.0159671	0	0	0	0	0.00806907	0.00591611	0	0		0	0.00319341	0.00279704
k__Fungi	p__Basidiomycota	c__Agaricostilbomycetes	o__Agaricostilbales	f__Kondoaceae	g__Kondoa	s__Kondoa_changbaiensis		0	0	0	0	0	0	0	0	0	0	0	11	0	0	0		0	0	0	0	0	0	0	0	0	0	0	0.00806907	0	0	0		0	0	0.00161381
k__Fungi	p__Basidiomycota	c__Agaricostilbomycetes	o__Agaricostilbales	f__Kondoaceae	g__Kondoa	s__Kondoa_malvinella		0	0	0	0	0	0	0	0	0	0	65	0	69	21	10		0	0	0	0	0	0	0	0	0	0	0.0494477	0	0.0583159	0.0967787	0.0481186		0	0	0.0505322
k__Fungi	p__Basidiomycota	c__Agaricostilbomycetes	o__Agaricostilbales	f__Kondoaceae	g__Kondoa	s__Kondoa_yuccicola		5	0	0	0	0	19	60	0	0	0	22	19	137	39	56		0.00360122	0	0	0	0	0.0161877	0.0342151	0	0	0	0.0167361	0.0139375	0.115787	0.179732	0.269464		0.000720243	0.0100806	0.119131
k__Fungi	p__Basidiomycota	c__Agaricostilbomycetes	o__Agaricostilbales	f__Kondoaceae	g__Kondoa	s__unidentified		171	102	97	76	9	0	49	0	0	0	277	57	435	0	15		0.123162	0.108602	0.0979224	0.206989	0.0693856	0	0.0279424	0	0	0	0.210723	0.0418125	0.367644	0	0.0721778		0.121212	0.00558847	0.138472
k__Fungi	p__Basidiomycota	c__Agaricostilbomycetes	o__unidentified	f__unidentified	g__unidentified	s__unidentified		0	0	0	0	0	0	147	38	17	0	200	0	17	237	9		0	0	0	0	0	0	0.0838271	0.0337994	0.0858456	0	0.152147	0	0.0143677	1.09222	0.0433067		0	0.0406944	0.260407
k__Fungi	p__Basidiomycota	c__Cystobasidiomycetes	__	__	__	__		0	8	0	4	0	833	592	133	37	68	32	16	28	0	0		0	0.0085178	0	0.0108941	0	0.709703	0.337589	0.118298	0.18684	0.248702	0.0243435	0.0117368	0.0236644	0	0		0.00388239	0.320227	0.011949
k__Fungi	p__Basidiomycota	c__Cystobasidiomycetes	o__Cystobasidiales	f__Cystobasidiaceae	__	__		0	0	0	0	0	0	0	0	0	0	0	137	36	0	80		0	0	0	0	0	0	0	0	0	0	0	0.100497	0.0304257	0	0.384949		0	0	0.103174
k__Fungi	p__Basidiomycota	c__Cystobasidiomycetes	o__Cystobasidiales	f__Cystobasidiaceae	g__Cystobasidium	__		3	0	0	0	0	0	8	0	0	0	0	0	0	0	0		0.00216073	0	0	0	0	0	0.00456202	0	0	0	0	0	0	0	0		0.000432146	0.000912404	0
k__Fungi	p__Basidiomycota	c__Cystobasidiomycetes	o__Cystobasidiales	f__Cystobasidiaceae	g__Cystobasidium	s__Cystobasidium_pinicola		12	0	0	0	0	0	37	93	0	8	12	140	61	23	83		0.00864292	0	0	0	0	0	0.0210993	0.0827196	0	0.029259	0.00912881	0.102697	0.0515547	0.105996	0.399384		0.00172858	0.0266156	0.133752
k__Fungi	p__Basidiomycota	c__Cystobasidiomycetes	o__Cystobasidiales	f__Cystobasidiaceae	g__Cystobasidium	s__Cystobasidium_slooffiae		0	0	0	37	0	0	0	0	0	0	10	0	0	0	0		0	0	0	0.100771	0	0	0	0	0	0	0.00760734	0	0	0	0		0.0201542	0	0.00152147
k__Fungi	p__Basidiomycota	c__Cystobasidiomycetes	o__Cystobasidiales	f__Cystobasidiaceae	g__Occultifur	__		0	7	0	0	0	21	43	55	0	0	6	261	52	25	0		0	0.00745307	0	0	0	0.0178917	0.0245208	0.0489202	0	0	0.0045644	0.191457	0.0439482	0.115213	0		0.00149061	0.0182665	0.0710365
k__Fungi	p__Basidiomycota	c__Cystobasidiomycetes	o__Cystobasidiomycetes_ord_Incertae_sedis	f__Buckleyzymaceae	g__Buckleyzyma	__		0	0	0	0	0	0	0	0	0	0	0	266	113	16	80		0	0	0	0	0	0	0	0	0	0	0	0.195125	0.0955029	0.0737361	0.384949		0	0	0.149862
k__Fungi	p__Basidiomycota	c__Cystobasidiomycetes	o__Cystobasidiomycetes_ord_Incertae_sedis	f__Buckleyzymaceae	g__Buckleyzyma	s__Buckleyzyma_aurantiaca		6	0	0	15	0	3	69	65	0	0	2474	941	2920	329	128		0.00432146	0	0	0.040853	0	0.00255595	0.0393474	0.0578148	0	0	1.88206	0.690272	2.46786	1.5162	0.615918		0.00903489	0.0199436	1.43446
k__Fungi	p__Basidiomycota	c__Cystobasidiomycetes	o__Cystobasidiomycetes_ord_Incertae_sedis	f__Buckleyzymaceae	g__Buckleyzyma	s__Buckleyzyma_phyllomatis		0	0	0	0	0	0	0	0	0	0	0	27	0	0	0		0	0	0	0	0	0	0	0	0	0	0	0.0198059	0	0	0		0	0	0.00396118
k__Fungi	p__Basidiomycota	c__Cystobasidiomycetes	o__Cystobasidiomycetes_ord_Incertae_sedis	f__Buckleyzymaceae	g__Buckleyzyma	s__Buckleyzyma_salicina		0	0	0	0	0	0	4	0	0	0	84	0	0	11	0		0	0	0	0	0	0	0.00228101	0	0	0	0.0639017	0	0	0.0506936	0		0	0.000456202	0.022919
k__Fungi	p__Basidiomycota	c__Cystobasidiomycetes	o__Cystobasidiomycetes_ord_Incertae_sedis	f__Microsporomycetaceae	g__unidentified	s__unidentified		0	0	5	0	0	0	0	0	0	0	0	0	0	0	0		0	0	0.00504755	0	0	0	0	0	0	0	0	0	0	0	0		0.00100951	0	0
k__Fungi	p__Basidiomycota	c__Cystobasidiomycetes	o__Cystobasidiomycetes_ord_Incertae_sedis	f__Symmetrosporaceae	g__Symmetrospora	__		0	0	0	0	0	27	5	0	0	0	10	0	47	0	0		0	0	0	0	0	0.0230036	0.00285126	0	0	0	0.00760734	0	0.0397224	0	0		0	0.00517097	0.00946596
k__Fungi	p__Basidiomycota	c__Cystobasidiomycetes	o__Cystobasidiomycetes_ord_Incertae_sedis	f__Symmetrosporaceae	g__Symmetrospora	s__Symmetrospora_coprosmae		36	0	9	45	10	47	155	327	18	43	142	160	125	0	0		0.0259288	0	0.00908559	0.122559	0.0770951	0.0400433	0.0883891	0.290853	0.0908953	0.157267	0.108024	0.117368	0.105645	0	0		0.0469337	0.13349	0.0662075
k__Fungi	p__Basidiomycota	c__Cystobasidiomycetes	o__Cystobasidiomycetes_ord_Incertae_sedis	f__Symmetrosporaceae	g__Symmetrospora	s__Symmetrospora_gracilis		0	0	0	0	0	44	153	0	0	0	27	65	111	40	0		0	0	0	0	0	0.0374873	0.0872486	0	0	0	0.0205398	0.0476809	0.0938126	0.18434	0		0	0.0249472	0.0692747
k__Fungi	p__Basidiomycota	c__Cystobasidiomycetes	o__Cystobasidiomycetes_ord_Incertae_sedis	f__Symmetrosporaceae	g__Symmetrospora	s__Symmetrospora_sp		6	0	0	23	0	0	37	0	0	0	0	0	0	0	0		0.00432146	0	0	0.0626413	0	0	0.0210993	0	0	0	0	0	0	0	0		0.0133925	0.00421987	0
k__Fungi	p__Basidiomycota	c__Cystobasidiomycetes	o__Erythrobasidiales	f__Erythrobasidiaceae	g__Erythrobasidium	s__Erythrobasidium_hasegawianum		41	21	31	13	0	91	66	0	0	0	85	547	152	26	16		0.02953	0.0223592	0.0312948	0.0354059	0	0.0775306	0.0376366	0	0	0	0.0646624	0.401253	0.128464	0.119821	0.0769897		0.023718	0.0230335	0.158238
k__Fungi	p__Basidiomycota	c__Cystobasidiomycetes	o__Erythrobasidiales	f__Erythrobasidiaceae	g__Erythrobasidium	s__unidentified		0	13	0	0	0	0	0	0	0	0	0	0	0	0	0		0	0.0138414	0	0	0	0	0	0	0	0	0	0	0	0	0		0.00276828	0	0
k__Fungi	p__Basidiomycota	c__Cystobasidiomycetes	o__Erythrobasidiales	f__unidentified	g__unidentified	s__unidentified		8	0	0	10	0	11	0	0	0	0	0	14	0	0	0		0.00576195	0	0	0.0272353	0	0.00937183	0	0	0	0	0	0.0102697	0	0	0		0.00659946	0.00187437	0.00205395
k__Fungi	p__Basidiomycota	c__Cystobasidiomycetes	o__unidentified	f__unidentified	g__unidentified	s__unidentified		10	0	2	0	0	995	367	146	0	0	0	30	27	0	0		0.00720243	0	0.00201902	0	0	0.847725	0.209283	0.129861	0	0	0	0.0220066	0.0228193	0	0		0.00184429	0.237374	0.00896517
k__Fungi	p__Basidiomycota	c__Dacrymycetes	o__Dacrymycetales	f__Dacrymycetaceae	g__Dacrymyces	s__unidentified		0	4	0	0	0	0	0	0	0	0	0	0	0	0	0		0	0.0042589	0	0	0	0	0	0	0	0	0	0	0	0	0		0.00085178	0	0
k__Fungi	p__Basidiomycota	c__Exobasidiomycetes	o__Entylomatales	f__Entylomataceae	g__Entyloma	__		0	0	0	0	0	0	0	0	0	0	0	38	25	0	0		0	0	0	0	0	0	0	0	0	0	0	0.027875	0.021129	0	0		0	0	0.00980079
k__Fungi	p__Basidiomycota	c__Exobasidiomycetes	o__Entylomatales	f__Entylomataceae	g__Entyloma	s__Entyloma_cosmi		88	62	43	0	0	0	0	0	0	0	0	0	0	0	8		0.0633814	0.0660129	0.0434089	0	0	0	0	0	0	0	0	0	0	0	0.0384949		0.0345606	0	0.00769897
k__Fungi	p__Basidiomycota	c__Exobasidiomycetes	o__Entylomatales	f__Entylomataceae	g__Entyloma	s__Entyloma_holwayi		0	0	0	0	0	0	9	0	0	0	0	0	0	0	0		0	0	0	0	0	0	0.00513227	0	0	0	0	0	0	0	0		0	0.00102645	0
k__Fungi	p__Basidiomycota	c__Exobasidiomycetes	o__Entylomatales	f__Entylomataceae	g__Entyloma	s__Entyloma_polysporum		0	0	8	0	0	0	0	0	0	0	0	0	0	0	0		0	0	0.00807608	0	0	0	0	0	0	0	0	0	0	0	0		0.00161522	0	0
k__Fungi	p__Basidiomycota	c__Exobasidiomycetes	o__Entylomatales	f__Entylomatales_fam_Incertae_sedis	g__Tilletiopsis	s__Tilletiopsis_washingtonensis		7148	5238	5742	2884	618	1550	658	63	0	63	64	2046	649	27	35		5.1483	5.57703	5.7966	7.85467	4.76447	1.32058	0.375226	0.0560359	0	0.230415	0.048687	1.50085	0.548508	0.12443	0.168415		5.82822	0.396451	0.478177
k__Fungi	p__Basidiomycota	c__Exobasidiomycetes	o__Entylomatales	f__unidentified	g__unidentified	s__unidentified		1906	1350	1417	819	220	449	261	57	0	29	29	3600	1216	53	264		1.37278	1.43738	1.43048	2.23057	1.69609	0.382541	0.148836	0.0506991	0	0.106064	0.0220613	2.64079	1.02771	0.244251	1.27033		1.63346	0.137628	1.04103
k__Fungi	p__Basidiomycota	c__Exobasidiomycetes	o__Exobasidiales	f__Exobasidiaceae	g__Exobasidium	__		26184	16778	18523	6581	1322	2285	232	0	0	0	0	6177	2101	0	114		18.8588	17.8639	18.6991	17.9236	10.192	1.94679	0.132299	0	0	0	0	4.53115	1.77568	0	0.548552		16.7075	0.415817	1.37108
k__Fungi	p__Basidiomycota	c__Exobasidiomycetes	o__Exobasidiales	f__Exobasidiaceae	g__Exobasidium	s__Exobasidium_arescens		2831	1641	2207	732	428	39	0	0	0	0	0	0	0	0	0		2.03901	1.74721	2.22799	1.99363	3.29967	0.0332274	0	0	0	0	0	0	0	0	0		2.2615	0.00664548	0
k__Fungi	p__Basidiomycota	c__Exobasidiomycetes	o__Exobasidiales	f__Exobasidiaceae	g__Exobasidium	s__Exobasidium_gracile		0	0	0	0	0	0	0	0	0	0	0	3	0	0	0		0	0	0	0	0	0	0	0	0	0	0	0.00220066	0	0	0		0	0	0.000440131
k__Fungi	p__Basidiomycota	c__Exobasidiomycetes	o__Exobasidiales	f__Exobasidiaceae	g__Exobasidium	s__Exobasidium_japonicum		398	222	255	0	0	0	0	0	0	0	0	0	0	0	0		0.286657	0.236369	0.257425	0	0	0	0	0	0	0	0	0	0	0	0		0.15609	0	0
k__Fungi	p__Basidiomycota	c__Exobasidiomycetes	o__Exobasidiales	f__Exobasidiaceae	g__Exobasidium	s__Exobasidium_maculosum		88	54	54	0	0	98	12	0	0	0	0	0	0	0	0		0.0633814	0.0574951	0.0545135	0	0	0.0834945	0.00684303	0	0	0	0	0	0	0	0		0.035078	0.0180675	0
k__Fungi	p__Basidiomycota	c__Exobasidiomycetes	o__Exobasidiales	f__Exobasidiaceae	g__Exobasidium	s__Exobasidium_miyabei		10	7	12	20	0	66	11	0	0	0	0	0	0	0	0		0.00720243	0.00745307	0.0121141	0.0544707	0	0.056231	0.00627277	0	0	0	0	0	0	0	0		0.0162481	0.0125008	0
k__Fungi	p__Basidiomycota	c__Exobasidiomycetes	o__Exobasidiales	f__Exobasidiaceae	g__Exobasidium	s__Exobasidium_rostrupii		1399	1044	1047	841	0	0	0	0	0	0	0	0	0	0	0		1.00762	1.11157	1.05696	2.29049	0	0	0	0	0	0	0	0	0	0	0		1.09333	0	0
k__Fungi	p__Basidiomycota	c__Exobasidiomycetes	o__Exobasidiales	f__Exobasidiaceae	g__Exobasidium	s__Exobasidium_vaccinii		4244	2438	2491	2673	648	45	0	0	0	0	0	0	0	0	0		3.05671	2.5958	2.51469	7.28001	4.99576	0.0383393	0	0	0	0	0	0	0	0	0		4.08859	0.00766786	0
k__Fungi	p__Basidiomycota	c__Exobasidiomycetes	o__Exobasidiales	f__Exobasidiaceae	g__Exobasidium	s__Exobasidium_woronichinii		0	0	0	12	0	44	0	0	0	0	0	10	0	0	0		0	0	0	0.0326824	0	0.0374873	0	0	0	0	0	0.00733552	0	0	0		0.00653648	0.00749747	0.0014671
k__Fungi	p__Basidiomycota	c__Exobasidiomycetes	o__Exobasidiales	f__Exobasidiaceae	g__Exobasidium	s__Exobasidium_yoshinagae		0	0	0	0	0	9	13	0	0	0	0	241	92	0	0		0	0	0	0	0	0.00766786	0.00741328	0	0	0	0	0.176786	0.0777546	0	0		0	0.00301623	0.0509081
k__Fungi	p__Basidiomycota	c__Exobasidiomycetes	o__Exobasidiales	f__Exobasidiaceae	g__Exobasidium	s__unidentified		1550	820	1147	270	213	140	127	18	0	14	17	513	208	76	2651		1.11638	0.873074	1.15791	0.735354	1.64212	0.119278	0.072422	0.0160102	0	0.0512033	0.0129325	0.376312	0.175793	0.350247	12.7562		1.10497	0.0517827	2.7343
k__Fungi	p__Basidiomycota	c__Exobasidiomycetes	o__Golubeviales	f__Golubeviaceae	g__Golubevia	s__Golubevia_pallescens		1105	594	803	90	0	97	50	5	0	0	0	233	116	21	81		0.795869	0.632446	0.810636	0.245118	0	0.0826425	0.0285126	0.00444729	0	0	0	0.170918	0.0980384	0.0967787	0.38976		0.496814	0.0231205	0.151099
k__Fungi	p__Basidiomycota	c__Exobasidiomycetes	o__Microstromatales	f__Microstromataceae	g__Microstroma	s__Microstroma_bacarum		0	0	0	0	0	0	163	129	0	44	199	120	1663	326	555		0	0	0	0	0	0	0.0929511	0.11474	0	0.160925	0.151386	0.0880262	1.4055	1.50237	2.67058		0	0.0737232	1.16357
k__Fungi	p__Basidiomycota	c__Exobasidiomycetes	o__Microstromatales	f__Microstromatales_fam_Incertae_sedis	g__Pseudomicrostroma	__		0	0	0	0	0	0	0	0	0	0	101	64	76	0	0		0	0	0	0	0	0	0	0	0	0	0.0768341	0.0469473	0.064232	0	0		0	0	0.0376027
k__Fungi	p__Basidiomycota	c__Exobasidiomycetes	o__Microstromatales	f__Microstromatales_fam_Incertae_sedis	g__Pseudomicrostroma	s__Pseudomicrostroma_glucosiphilum		0	0	0	0	0	92	55	0	0	0	1546	872	567	0	195		0	0	0	0	0	0.0783826	0.0313639	0	0	0	1.17609	0.639657	0.479205	0	0.938312		0	0.0219493	0.646654
k__Fungi	p__Basidiomycota	c__Exobasidiomycetes	o__Microstromatales	f__Microstromatales_fam_Incertae_sedis	g__Pseudomicrostroma	s__Pseudomicrostroma_phylloplanum		0	0	3	0	0	215	1074	77	0	66	604	2152	2519	92	558		0	0	0.00302853	0	0	0.183177	0.612451	0.0684883	0	0.241387	0.459483	1.5786	2.12895	0.423983	2.68502		0.000605706	0.221101	1.45521
k__Fungi	p__Basidiomycota	c__Exobasidiomycetes	o__Microstromatales	f__unidentified	g__unidentified	s__unidentified		0	0	0	0	0	11	0	7	0	0	0	0	0	26	0		0	0	0	0	0	0.00937183	0	0.00622621	0	0	0	0	0	0.119821	0		0	0.00311961	0.0239642
k__Fungi	p__Basidiomycota	c__Exobasidiomycetes	o__Tilletiales	f__Tilletiaceae	g__Tilletia	s__Tilletia_indica		0	0	0	0	0	0	0	0	0	0	5	4	4	0	0		0	0	0	0	0	0	0	0	0	0	0.00380367	0.00293421	0.00338063	0	0		0	0	0.0020237
k__Fungi	p__Basidiomycota	c__Exobasidiomycetes	o__Tilletiales	f__Tilletiaceae	g__unidentified	s__unidentified		32	30	24	0	0	0	0	0	0	0	0	0	0	0	0		0.0230478	0.0319417	0.0242282	0	0	0	0	0	0	0	0	0	0	0	0		0.0158435	0	0
k__Fungi	p__Basidiomycota	c__Microbotryomycetes	__	__	__	__		590	300	335	414	86	0	49	0	0	9	0	0	0	0	0		0.424943	0.319417	0.338186	1.12754	0.663018	0	0.0279424	0	0	0.0329164	0	0	0	0	0		0.574621	0.0121718	0
k__Fungi	p__Basidiomycota	c__Microbotryomycetes	o__Kriegeriales	f__Kriegeriaceae	g__Libkindia	s__Libkindia_masarykiana		109	56	44	56	0	0	0	0	0	0	0	0	0	0	0		0.0785065	0.0596246	0.0444184	0.152518	0	0	0	0	0	0	0	0	0	0	0		0.0670135	0	0
k__Fungi	p__Basidiomycota	c__Microbotryomycetes	o__Kriegeriales	f__Kriegeriaceae	g__Yamadamyces	s__Yamadamyces_rosulatus		494	320	406	151	27	0	0	0	0	0	0	0	0	0	0		0.3558	0.340712	0.409861	0.411254	0.208157	0	0	0	0	0	0	0	0	0	0		0.345157	0	0
k__Fungi	p__Basidiomycota	c__Microbotryomycetes	o__Leucosporidiales	f__Leucosporidiaceae	__	__		0	0	0	0	0	0	0	0	0	0	0	0	28	0	0		0	0	0	0	0	0	0	0	0	0	0	0	0.0236644	0	0		0	0	0.00473289
k__Fungi	p__Basidiomycota	c__Microbotryomycetes	o__Leucosporidiales	f__Leucosporidiaceae	g__Leucosporidium	__		0	0	0	0	0	52	0	0	0	0	0	0	0	0	0		0	0	0	0	0	0.0443032	0	0	0	0	0	0	0	0	0		0	0.00886064	0
k__Fungi	p__Basidiomycota	c__Microbotryomycetes	o__Leucosporidiales	f__Leucosporidiaceae	g__Leucosporidium	s__Leucosporidium_fellii		0	0	0	0	0	0	0	0	0	0	0	6	0	0	0		0	0	0	0	0	0	0	0	0	0	0	0.00440131	0	0	0		0	0	0.000880262
k__Fungi	p__Basidiomycota	c__Microbotryomycetes	o__Leucosporidiales	f__Leucosporidiaceae	g__Leucosporidium	s__Leucosporidium_golubevii		0	0	0	0	0	0	0	0	0	0	11	16	16	0	0		0	0	0	0	0	0	0	0	0	0	0.00836807	0.0117368	0.0135225	0	0		0	0	0.00672549
k__Fungi	p__Basidiomycota	c__Microbotryomycetes	o__Microbotryales	f__Ustilentylomataceae	g__Ustilentyloma	s__Ustilentyloma_graminis		0	3	0	0	0	14	0	0	0	0	0	0	0	0	0		0	0.00319417	0	0	0	0.0119278	0	0	0	0	0	0	0	0	0		0.000638835	0.00238556	0
k__Fungi	p__Basidiomycota	c__Microbotryomycetes	o__Microbotryomycetes_ord_Incertae_sedis	f__Chrysozymaceae	__	__		9	4	0	0	0	0	0	0	0	0	0	0	0	0	0		0.00648219	0.0042589	0	0	0	0	0	0	0	0	0	0	0	0	0		0.00214822	0	0
k__Fungi	p__Basidiomycota	c__Microbotryomycetes	o__Microbotryomycetes_ord_Incertae_sedis	f__Chrysozymaceae	g__Bannozyma	s__Bannozyma_yamatoana		13	8	0	0	0	4	0	0	0	0	0	171	49	0	0		0.00936316	0.0085178	0	0	0	0.00340794	0	0	0	0	0	0.125437	0.0414128	0	0		0.00357619	0.000681588	0.03337
k__Fungi	p__Basidiomycota	c__Microbotryomycetes	o__Microbotryomycetes_ord_Incertae_sedis	f__Chrysozymaceae	g__Chrysozyma	s__Chrysozyma_griseoflava		4	0	5	0	0	46	18	0	0	0	0	3	0	0	12		0.00288097	0	0.00504755	0	0	0.0391913	0.0102645	0	0	0	0	0.00220066	0	0	0.0577423		0.0015857	0.00989117	0.0119886
k__Fungi	p__Basidiomycota	c__Microbotryomycetes	o__Microbotryomycetes_ord_Incertae_sedis	f__Chrysozymaceae	g__Fellozyma	s__Fellozyma_inositophila		709	332	457	209	0	9	0	0	0	0	0	9	10	0	28		0.510652	0.353489	0.461346	0.569219	0	0.00766786	0	0	0	0	0	0.00660197	0.00845159	0	0.134732		0.378941	0.00153357	0.0299571
k__Fungi	p__Basidiomycota	c__Microbotryomycetes	o__Microbotryomycetes_ord_Incertae_sedis	f__Chrysozymaceae	g__Hamamotoa	s__Hamamotoa_lignophila		0	0	0	0	0	0	0	0	0	0	0	0	0	0	6		0	0	0	0	0	0	0	0	0	0	0	0	0	0	0.0288711		0	0	0.00577423
k__Fungi	p__Basidiomycota	c__Microbotryomycetes	o__Microbotryomycetes_ord_Incertae_sedis	f__Chrysozymaceae	g__Oberwinklerozyma	__		13	8	9	0	0	0	0	0	0	0	0	0	0	0	0		0.00936316	0.0085178	0.00908559	0	0	0	0	0	0	0	0	0	0	0	0		0.00539331	0	0
k__Fungi	p__Basidiomycota	c__Microbotryomycetes	o__Microbotryomycetes_ord_Incertae_sedis	f__Chrysozymaceae	g__Oberwinklerozyma	s__Oberwinklerozyma_silvestris		580	414	403	402	41	0	0	0	0	0	0	0	2	0	0		0.417741	0.440796	0.406832	1.09486	0.31609	0	0	0	0	0	0	0	0.00169032	0	0		0.535264	0	0.000338063
k__Fungi	p__Basidiomycota	c__Microbotryomycetes	o__Microbotryomycetes_ord_Incertae_sedis	f__Chrysozymaceae	g__Oberwinklerozyma	s__Oberwinklerozyma_straminea		45	47	62	0	0	0	0	0	0	0	0	0	0	0	0		0.0324109	0.0500421	0.0625896	0	0	0	0	0	0	0	0	0	0	0	0		0.0290085	0	0
k__Fungi	p__Basidiomycota	c__Microbotryomycetes	o__Microbotryomycetes_ord_Incertae_sedis	f__Chrysozymaceae	g__Oberwinklerozyma	s__Oberwinklerozyma_yarrowii		894	705	699	762	39	0	0	0	0	0	0	0	0	0	0		0.643897	0.750631	0.705647	2.07533	0.300671	0	0	0	0	0	0	0	0	0	0		0.895236	0	0
k__Fungi	p__Basidiomycota	c__Microbotryomycetes	o__Microbotryomycetes_ord_Incertae_sedis	f__Chrysozymaceae	g__Pseudohyphozyma	__		19	20	10	47	0	0	0	0	0	0	0	0	0	0	0		0.0136846	0.0212945	0.0100951	0.128006	0	0	0	0	0	0	0	0	0	0	0		0.0346161	0	0
k__Fungi	p__Basidiomycota	c__Microbotryomycetes	o__Microbotryomycetes_ord_Incertae_sedis	f__Chrysozymaceae	g__Pseudohyphozyma	s__Pseudohyphozyma_buffonii		0	16	0	0	0	0	0	0	0	0	0	0	0	0	0		0	0.0170356	0	0	0	0	0	0	0	0	0	0	0	0	0		0.00340712	0	0
k__Fungi	p__Basidiomycota	c__Microbotryomycetes	o__Microbotryomycetes_ord_Incertae_sedis	f__Chrysozymaceae	g__Pseudohyphozyma	s__Pseudohyphozyma_pustula		0	0	0	0	0	0	0	0	0	10	0	0	0	0	0		0	0	0	0	0	0	0	0	0	0.0365738	0	0	0	0	0		0	0.00731475	0
k__Fungi	p__Basidiomycota	c__Microbotryomycetes	o__Microbotryomycetes_ord_Incertae_sedis	f__Chrysozymaceae	g__Sampaiozyma	__		0	0	0	0	0	8	0	0	0	0	0	0	0	0	0		0	0	0	0	0	0.00681588	0	0	0	0	0	0	0	0	0		0	0.00136318	0
k__Fungi	p__Basidiomycota	c__Microbotryomycetes	o__Microbotryomycetes_ord_Incertae_sedis	f__Chrysozymaceae	g__Slooffia	__		4	0	0	0	0	0	0	0	0	0	0	0	0	0	0		0.00288097	0	0	0	0	0	0	0	0	0	0	0	0	0	0		0.000576195	0	0
k__Fungi	p__Basidiomycota	c__Microbotryomycetes	o__Microbotryomycetes_ord_Incertae_sedis	f__Chrysozymaceae	g__Yunzhangia	s__Yunzhangia_sonckii		0	0	0	0	0	8	0	0	0	0	0	0	0	0	0		0	0	0	0	0	0.00681588	0	0	0	0	0	0	0	0	0		0	0.00136318	0
k__Fungi	p__Basidiomycota	c__Microbotryomycetes	o__Microbotryomycetes_ord_Incertae_sedis	f__Chrysozymaceae	g__Yurkovia	s__Yurkovia_mendeliana		72	40	48	0	0	0	0	0	0	0	0	0	0	0	0		0.0518575	0.042589	0.0484565	0	0	0	0	0	0	0	0	0	0	0	0		0.0285806	0	0
k__Fungi	p__Basidiomycota	c__Microbotryomycetes	o__Microbotryomycetes_ord_Incertae_sedis	f__Chrysozymaceae	g__unidentified	s__unidentified		0	0	0	0	0	0	0	0	0	0	0	3	0	0	0		0	0	0	0	0	0	0	0	0	0	0	0.00220066	0	0	0		0	0	0.000440131
k__Fungi	p__Basidiomycota	c__Microbotryomycetes	o__Microbotryomycetes_ord_Incertae_sedis	f__Microbotryomycetes_fam_Incertae_sedis	g__Colacogloea	s__Colacogloea_falcata		36	26	32	0	0	0	0	0	0	0	0	12	9	0	0		0.0259288	0.0276828	0.0323043	0	0	0	0	0	0	0	0	0.00880262	0.00760643	0	0		0.0171832	0	0.00328181
k__Fungi	p__Basidiomycota	c__Microbotryomycetes	o__Microbotryomycetes_ord_Incertae_sedis	f__Microbotryomycetes_fam_Incertae_sedis	g__Colacogloea	s__unidentified		0	0	0	0	0	396	96	73	0	0	0	0	0	0	0		0	0	0	0	0	0.337386	0.0547442	0.0649304	0	0	0	0	0	0	0		0	0.0914121	0
k__Fungi	p__Basidiomycota	c__Microbotryomycetes	o__Microbotryomycetes_ord_Incertae_sedis	f__Microbotryomycetes_fam_Incertae_sedis	g__Curvibasidium	s__Curvibasidium_cygneicollum		586	464	485	880	0	2225	4658	2393	0	0	96	1569	472	996	795		0.422062	0.494032	0.489612	2.39671	0	1.89567	2.65623	2.12847	0	0	0.0730305	1.15094	0.398915	4.59007	3.82543		0.760483	1.33607	2.00768
k__Fungi	p__Basidiomycota	c__Microbotryomycetes	o__Sporidiobolales	__	__	__		72	68	53	125	0	8	22	0	0	0	0	0	0	0	0		0.0518575	0.0724013	0.053504	0.340442	0	0.00681588	0.0125455	0	0	0	0	0	0	0	0		0.103641	0.00387229	0
k__Fungi	p__Basidiomycota	c__Microbotryomycetes	o__Sporidiobolales	f__Sporidiobolaceae	g__Rhodosporidiobolus	s__Rhodosporidiobolus_colostri		47	49	78	64	0	202	18	191	0	0	115	874	341	0	0		0.0338514	0.0521715	0.0787417	0.174306	0	0.172101	0.0102645	0.169887	0	0	0.0874844	0.641124	0.288199	0	0		0.0678142	0.0704504	0.203362
k__Fungi	p__Basidiomycota	c__Microbotryomycetes	o__Sporidiobolales	f__Sporidiobolaceae	g__Rhodosporidiobolus	s__Rhodosporidiobolus_odoratus		0	0	0	0	0	0	12	9	0	0	0	0	0	0	0		0	0	0	0	0	0	0.00684303	0.00800512	0	0	0	0	0	0	0		0	0.00296963	0
k__Fungi	p__Basidiomycota	c__Microbotryomycetes	o__Sporidiobolales	f__Sporidiobolaceae	g__Rhodotorula	s__Rhodotorula_graminis		0	0	0	0	0	29	72	88	0	10	31	16	10	0	0		0	0	0	0	0	0.0247076	0.0410582	0.0782723	0	0.0365738	0.0235828	0.0117368	0.00845159	0	0		0	0.0361224	0.00875423
k__Fungi	p__Basidiomycota	c__Microbotryomycetes	o__Sporidiobolales	f__Sporidiobolaceae	g__Rhodotorula	s__Rhodotorula_nothofagi		79	57	86	764	0	0	0	0	0	175	0	0	0	0	376		0.0568992	0.0606893	0.0868178	2.08078	0	0	0	0	0	0.640041	0	0	0	0	1.80926		0.457037	0.128008	0.361852
k__Fungi	p__Basidiomycota	c__Microbotryomycetes	o__Sporidiobolales	f__Sporidiobolaceae	g__Rhodotorula	s__Rhodotorula_subericola		0	0	8	0	0	7	0	0	0	0	0	0	0	26	0		0	0	0.00807608	0	0	0.00596389	0	0	0	0	0	0	0	0.119821	0		0.00161522	0.00119278	0.0239642
k__Fungi	p__Basidiomycota	c__Microbotryomycetes	o__Sporidiobolales	f__Sporidiobolaceae	g__Sporobolomyces	s__Sporobolomyces_roseus		10	0	15	79	0	140	276	249	28	29	85	88	47	169	18		0.00720243	0	0.0151426	0.215159	0	0.119278	0.15739	0.221475	0.141393	0.106064	0.0646624	0.0645526	0.0397224	0.778838	0.0866134		0.0475009	0.14912	0.206878
k__Fungi	p__Basidiomycota	c__Microbotryomycetes	o__Sporidiobolales	f__Sporidiobolaceae	g__Sporobolomyces	s__Sporobolomyces_ruberrimus		0	0	0	0	0	0	0	20	0	0	0	0	0	0	0		0	0	0	0	0	0	0	0.0177892	0	0	0	0	0	0	0		0	0.00355783	0
k__Fungi	p__Basidiomycota	c__Microbotryomycetes	o__Sporidiobolales	f__Sporidiobolaceae	g__Sporobolomyces	s__unidentified		0	0	0	0	0	5	0	0	0	0	0	0	0	0	0		0	0	0	0	0	0.00425992	0	0	0	0	0	0	0	0	0		0	0.000851985	0
k__Fungi	p__Basidiomycota	c__Microbotryomycetes	o__Sporidiobolales	f__unidentified	g__unidentified	s__unidentified		0	0	0	0	0	0	0	0	0	0	0	7	0	0	0		0	0	0	0	0	0	0	0	0	0	0	0.00513486	0	0	0		0	0	0.00102697
k__Fungi	p__Basidiomycota	c__Microbotryomycetes	o__unidentified	f__unidentified	g__unidentified	s__unidentified		94	74	70	0	0	0	0	0	0	0	0	0	0	0	0		0.0677029	0.0787896	0.0706657	0	0	0	0	0	0	0	0	0	0	0	0		0.0434316	0	0
k__Fungi	p__Basidiomycota	c__Pucciniomycetes	o__Pucciniales	f__Pucciniastraceae	__	__		0	0	0	19	0	0	0	0	0	0	0	0	0	0	0		0	0	0	0.0517471	0	0	0	0	0	0	0	0	0	0	0		0.0103494	0	0
k__Fungi	p__Basidiomycota	c__Pucciniomycetes	o__Septobasidiales	f__Septobasidiaceae	g__Septobasidium	s__Septobasidium_carestianum		18	10	11	0	0	0	0	0	0	0	0	0	5	0	0		0.0129644	0.0106472	0.0111046	0	0	0	0	0	0	0	0	0	0.00422579	0	0		0.00694325	0	0.000845159
k__Fungi	p__Basidiomycota	c__Spiculogloeomycetes	o__Spiculogloeales	f__Spiculogloeaceae	g__Phyllozyma	__		46	0	27	0	0	14	2	0	0	0	0	4	0	0	0		0.0331312	0	0.0272568	0	0	0.0119278	0.0011405	0	0	0	0	0.00293421	0	0	0		0.0120776	0.00261366	0.000586842
k__Fungi	p__Basidiomycota	c__Spiculogloeomycetes	o__Spiculogloeales	f__Spiculogloeaceae	g__Phyllozyma	s__Phyllozyma_coprosmicola		81	42	77	0	0	0	8	0	0	0	0	5	0	0	0		0.0583397	0.0447184	0.0777322	0	0	0	0.00456202	0	0	0	0	0.00366776	0	0	0		0.0361581	0.000912404	0.000733552
k__Fungi	p__Basidiomycota	c__Spiculogloeomycetes	o__unidentified	f__unidentified	g__unidentified	s__unidentified		132	108	27	0	0	12	0	3	0	0	0	0	0	0	0		0.0950721	0.11499	0.0272568	0	0	0.0102238	0	0.00266837	0	0	0	0	0	0	0		0.0474638	0.00257844	0
k__Fungi	p__Basidiomycota	c__Tremellomycetes	__	__	__	__		11	12	0	0	0	23	0	0	0	0	40	98	110	0	65		0.00792267	0.0127767	0	0	0	0.0195956	0	0	0	0	0.0304294	0.0718881	0.0929674	0	0.312771		0.00413987	0.00391913	0.101611
k__Fungi	p__Basidiomycota	c__Tremellomycetes	o__Cystofilobasidiales	f__Cystofilobasidiaceae	g__Cystofilobasidium	s__Cystofilobasidium_capitatum		0	9	0	5	0	1120	68	2233	0	0	60	358	295	0	0		0	0.00958252	0	0.0136177	0	0.954223	0.0387772	1.98616	0	0	0.045644	0.262612	0.249322	0	0		0.00464004	0.595832	0.111515
k__Fungi	p__Basidiomycota	c__Tremellomycetes	o__Cystofilobasidiales	f__Cystofilobasidiaceae	g__Cystofilobasidium	s__Cystofilobasidium_infirmominiatum		0	0	0	0	0	0	0	0	0	0	0	0	0	71	0		0	0	0	0	0	0	0	0	0	0	0	0	0	0.327204	0		0	0	0.0654408
k__Fungi	p__Basidiomycota	c__Tremellomycetes	o__Cystofilobasidiales	f__Cystofilobasidiaceae	g__Cystofilobasidium	s__Cystofilobasidium_macerans		0	0	0	0	0	14	0	27	0	0	0	0	0	0	0		0	0	0	0	0	0.0119278	0	0.0240154	0	0	0	0	0	0	0		0	0.00718863	0
k__Fungi	p__Basidiomycota	c__Tremellomycetes	o__Cystofilobasidiales	f__Cystofilobasidiales_fam_Incertae_sedis	g__Mrakiella	s__Mrakiella_aquatica		3	0	0	0	0	0	6	0	0	0	10	21	0	0	0		0.00216073	0	0	0	0	0	0.00342151	0	0	0	0.00760734	0.0154046	0	0	0		0.000432146	0.000684303	0.00460239
k__Fungi	p__Basidiomycota	c__Tremellomycetes	o__Cystofilobasidiales	f__Mrakiaceae	g__Itersonilia	s__Itersonilia_pannonica		15	0	0	0	0	25	91	150	0	0	107	75	126	0	0		0.0108036	0	0	0	0	0.0212996	0.051893	0.133419	0	0	0.0813985	0.0550164	0.10649	0	0		0.00216073	0.0413223	0.048581
k__Fungi	p__Basidiomycota	c__Tremellomycetes	o__Cystofilobasidiales	f__Mrakiaceae	g__Itersonilia	s__Itersonilia_perplexans		7	9	0	0	0	0	17	0	0	0	0	0	19	0	0		0.0050417	0.00958252	0	0	0	0	0.00969429	0	0	0	0	0	0.016058	0	0		0.00292484	0.00193886	0.0032116
k__Fungi	p__Basidiomycota	c__Tremellomycetes	o__Cystofilobasidiales	f__Mrakiaceae	g__Krasilnikovozyma	s__Krasilnikovozyma_huempii		171	106	136	92	78	0	28	0	0	0	0	13	0	0	0		0.123162	0.112861	0.137293	0.250565	0.601341	0	0.0159671	0	0	0	0	0.00953618	0	0	0		0.245044	0.00319341	0.00190724
k__Fungi	p__Basidiomycota	c__Tremellomycetes	o__Cystofilobasidiales	f__Mrakiaceae	g__Krasilnikovozyma	s__Krasilnikovozyma_tahquamenonensis		1343	572	776	519	101	0	0	0	0	0	4	0	0	0	0		0.967287	0.609022	0.783379	1.41351	0.77866	0	0	0	0	0	0.00304294	0	0	0	0		0.910373	0	0.000608587
k__Fungi	p__Basidiomycota	c__Tremellomycetes	o__Cystofilobasidiales	f__Mrakiaceae	g__Krasilnikovozyma	s__unidentified		0	0	0	0	0	0	36	0	0	0	0	13	2	0	0		0	0	0	0	0	0	0.0205291	0	0	0	0	0.00953618	0.00169032	0	0		0	0.00410582	0.0022453
k__Fungi	p__Basidiomycota	c__Tremellomycetes	o__Cystofilobasidiales	f__Mrakiaceae	g__Mrakia	s__Mrakia_niccombsii		0	0	0	0	0	0	0	8	0	0	0	6	0	0	0		0	0	0	0	0	0	0	0.00711567	0	0	0	0.00440131	0	0	0		0	0.00142313	0.000880262
k__Fungi	p__Basidiomycota	c__Tremellomycetes	o__Cystofilobasidiales	f__Mrakiaceae	g__Phaffia	s__unidentified		5	6	0	0	0	61	0	0	0	0	0	0	0	0	0		0.00360122	0.00638835	0	0	0	0.0519711	0	0	0	0	0	0	0	0	0		0.00199791	0.0103942	0
k__Fungi	p__Basidiomycota	c__Tremellomycetes	o__Cystofilobasidiales	f__Mrakiaceae	g__Udeniomyces	s__Udeniomyces_pyricola		0	0	0	0	0	0	38	6	0	0	6	0	0	0	0		0	0	0	0	0	0	0.0216696	0.00533675	0	0	0.0045644	0	0	0	0		0	0.00540127	0.000912881
k__Fungi	p__Basidiomycota	c__Tremellomycetes	o__Cystofilobasidiales	f__unidentified	g__unidentified	s__unidentified		0	3	0	0	0	0	0	0	0	0	0	0	0	0	0		0	0.00319417	0	0	0	0	0	0	0	0	0	0	0	0	0		0.000638835	0	0
k__Fungi	p__Basidiomycota	c__Tremellomycetes	o__Filobasidiales	f__Filobasidiaceae	g__Filobasidium	__		7	4	0	0	0	0	43	51	0	85	625	210	235	48	75		0.0050417	0.0042589	0	0	0	0	0.0245208	0.0453624	0	0.310877	0.475459	0.154046	0.198612	0.221208	0.360889		0.00186012	0.076152	0.282043
k__Fungi	p__Basidiomycota	c__Tremellomycetes	o__Filobasidiales	f__Filobasidiaceae	g__Filobasidium	s__Filobasidium_magnum		0	0	0	0	0	185	30	337	0	0	185	23	27	0	0		0	0	0	0	0	0.157617	0.0171076	0.299747	0	0	0.140736	0.0168717	0.0228193	0	0		0	0.0948944	0.0360854
k__Fungi	p__Basidiomycota	c__Tremellomycetes	o__Filobasidiales	f__Filobasidiaceae	g__Filobasidium	s__Filobasidium_oeirense		0	0	0	0	0	0	0	0	0	0	45	0	29	0	0		0	0	0	0	0	0	0	0	0	0	0.034233	0	0.0245096	0	0		0	0	0.0117485
k__Fungi	p__Basidiomycota	c__Tremellomycetes	o__Filobasidiales	f__Filobasidiaceae	g__Filobasidium	s__Filobasidium_wieringae		40	10	20	0	0	317	1732	1528	0	0	11548	1772	7635	1790	0		0.0288097	0.0106472	0.0201902	0	0	0.270079	0.987677	1.35909	0	0	8.78496	1.29985	6.45279	8.24923	0		0.0119294	0.52337	4.95736
k__Fungi	p__Basidiomycota	c__Tremellomycetes	o__Filobasidiales	f__Filobasidiaceae	g__Heterocephalacria	s__unidentified		0	0	7	0	0	0	181	0	0	0	0	0	0	0	0		0	0	0.00706657	0	0	0	0.103216	0	0	0	0	0	0	0	0		0.00141331	0.0206431	0
k__Fungi	p__Basidiomycota	c__Tremellomycetes	o__Filobasidiales	f__Filobasidiaceae	g__Naganishia	__		0	0	0	0	0	0	0	0	0	0	0	11	0	0	0		0	0	0	0	0	0	0	0	0	0	0	0.00806907	0	0	0		0	0	0.00161381
k__Fungi	p__Basidiomycota	c__Tremellomycetes	o__Filobasidiales	f__Filobasidiaceae	g__Naganishia	s__Naganishia_albida		0	0	0	0	0	0	0	0	0	0	14	0	0	0	0		0	0	0	0	0	0	0	0	0	0	0.0106503	0	0	0	0		0	0	0.00213006
k__Fungi	p__Basidiomycota	c__Tremellomycetes	o__Filobasidiales	f__Piskurozymaceae	g__Piskurozyma	__		113	47	55	0	0	0	0	0	0	0	0	85	29	0	0		0.0813875	0.0500421	0.055523	0	0	0	0	0	0	0	0	0.0623519	0.0245096	0	0		0.0373905	0	0.0173723
k__Fungi	p__Basidiomycota	c__Tremellomycetes	o__Filobasidiales	f__Piskurozymaceae	g__Piskurozyma	s__Piskurozyma_cylindrica		213	146	128	47	15	0	0	0	0	0	0	0	0	0	0		0.153412	0.15545	0.129217	0.128006	0.115643	0	0	0	0	0	0	0	0	0	0		0.136345	0	0
k__Fungi	p__Basidiomycota	c__Tremellomycetes	o__Filobasidiales	f__Piskurozymaceae	g__Piskurozyma	s__Piskurozyma_taiwanensis		110	106	102	13	0	10	182	0	0	0	0	0	0	0	0		0.0792267	0.112861	0.10297	0.0354059	0	0.00851985	0.103786	0	0	0	0	0	0	0	0		0.0660927	0.0224612	0
k__Fungi	p__Basidiomycota	c__Tremellomycetes	o__Filobasidiales	f__Piskurozymaceae	g__Piskurozyma	s__unidentified		96	23	27	0	0	0	0	0	0	0	0	0	0	0	0		0.0691433	0.0244887	0.0272568	0	0	0	0	0	0	0	0	0	0	0	0		0.0241778	0	0
k__Fungi	p__Basidiomycota	c__Tremellomycetes	o__Filobasidiales	f__unidentified	g__unidentified	s__unidentified		0	0	0	0	0	11	55	6	0	0	32	1146	558	8	0		0	0	0	0	0	0.00937183	0.0313639	0.00533675	0	0	0.0243435	0.840651	0.471598	0.0368681	0		0	0.00921449	0.274692
k__Fungi	p__Basidiomycota	c__Tremellomycetes	o__Holtermanniales	f__Holtermanniales_fam_Incertae_sedis	g__Holtermanniella	__		0	0	0	0	0	17	32	128	0	0	90	72	52	79	26		0	0	0	0	0	0.0144837	0.0182481	0.113851	0	0	0.0684661	0.0528157	0.0439482	0.364072	0.125108		0	0.0293165	0.130882
k__Fungi	p__Basidiomycota	c__Tremellomycetes	o__Holtermanniales	f__Holtermanniales_fam_Incertae_sedis	g__Holtermanniella	s__Holtermanniella_festucosa		0	0	0	0	0	0	0	31	0	0	0	0	0	0	0		0	0	0	0	0	0	0	0.0275732	0	0	0	0	0	0	0		0	0.00551464	0
k__Fungi	p__Basidiomycota	c__Tremellomycetes	o__Tremellales	__	__	__		496	290	299	189	87	14	32	4	0	16	139	108	353	376	491		0.357241	0.30877	0.301843	0.514748	0.670727	0.0119278	0.0182481	0.00355783	0	0.058518	0.105742	0.0792236	0.298341	1.7328	2.36262		0.430666	0.0184503	0.915745
k__Fungi	p__Basidiomycota	c__Tremellomycetes	o__Tremellales	f__Bulleraceae	g__Bullera	s__Bullera_crocea		227	114	101	0	0	28	313	193	0	0	750	540	426	0	0		0.163495	0.121379	0.10196	0	0	0.0238556	0.178489	0.171665	0	0	0.57055	0.396118	0.360038	0	0		0.0773669	0.074802	0.265341
k__Fungi	p__Basidiomycota	c__Tremellomycetes	o__Tremellales	f__Bulleraceae	g__Fonsecazyma	s__unidentified		0	0	0	0	0	20	130	27	0	0	10	4	4	0	0		0	0	0	0	0	0.0170397	0.0741328	0.0240154	0	0	0.00760734	0.00293421	0.00338063	0	0		0	0.0230376	0.00278444
k__Fungi	p__Basidiomycota	c__Tremellomycetes	o__Tremellales	f__Bulleraceae	g__Genolevuria	__		11	10	0	0	0	3	172	0	0	0	111	1673	637	0	0		0.00792267	0.0106472	0	0	0	0.00255595	0.0980834	0	0	0	0.0844415	1.22723	0.538366	0	0		0.00371398	0.0201279	0.370008
k__Fungi	p__Basidiomycota	c__Tremellomycetes	o__Tremellales	f__Bulleraceae	g__Genolevuria	s__Genolevuria_amylolytica		0	0	0	0	0	22	31	0	0	0	747	1412	486	0	0		0	0	0	0	0	0.0187437	0.0176778	0	0	0	0.568268	1.03578	0.410747	0	0		0	0.0072843	0.402958
k__Fungi	p__Basidiomycota	c__Tremellomycetes	o__Tremellales	f__Bulleraceae	g__Genolevuria	s__unidentified		9	0	7	0	0	47	600	0	0	0	1778	306	3649	209	0		0.00648219	0	0.00706657	0	0	0.0400433	0.342151	0	0	0	1.35258	0.224467	3.08398	0.963178	0		0.00270975	0.0764389	1.12484
k__Fungi	p__Basidiomycota	c__Tremellomycetes	o__Tremellales	f__Bulleribasidiaceae	g__Bulleribasidium	__		9	12	0	0	0	0	9	0	0	0	0	12	0	0	0		0.00648219	0.0127767	0	0	0	0	0.00513227	0	0	0	0	0.00880262	0	0	0		0.00385178	0.00102645	0.00176052
k__Fungi	p__Basidiomycota	c__Tremellomycetes	o__Tremellales	f__Bulleribasidiaceae	g__Derxomyces	s__Derxomyces_amylogenes		7	2	5	0	0	0	0	0	0	0	0	0	0	0	0		0.0050417	0.00212945	0.00504755	0	0	0	0	0	0	0	0	0	0	0	0		0.00244374	0	0
k__Fungi	p__Basidiomycota	c__Tremellomycetes	o__Tremellales	f__Bulleribasidiaceae	g__Derxomyces	s__Derxomyces_pseudoschimicola		10	0	0	0	16	0	0	0	0	0	0	0	0	0	0		0.00720243	0	0	0	0.123352	0	0	0	0	0	0	0	0	0	0		0.0261109	0	0
k__Fungi	p__Basidiomycota	c__Tremellomycetes	o__Tremellales	f__Bulleribasidiaceae	g__Dioszegia	__		0	0	0	212	0	2	21	0	0	0	51	12	20	506	126		0	0	0	0.577389	0	0.00170397	0.0119753	0	0	0	0.0387974	0.00880262	0.0169032	2.3319	0.606294		0.115478	0.00273585	0.60054
k__Fungi	p__Basidiomycota	c__Tremellomycetes	o__Tremellales	f__Bulleribasidiaceae	g__Dioszegia	s__Dioszegia_buhagiarii		0	0	0	0	0	0	0	0	0	0	120	0	0	0	0		0	0	0	0	0	0	0	0	0	0	0.0912881	0	0	0	0		0	0	0.0182576
k__Fungi	p__Basidiomycota	c__Tremellomycetes	o__Tremellales	f__Bulleribasidiaceae	g__Dioszegia	s__Dioszegia_butyracea		0	0	0	0	12	13	146	56	0	0	249	102	116	0	78		0	0	0	0	0.0925141	0.0110758	0.0832568	0.0498097	0	0	0.189423	0.0748223	0.0980384	0	0.375325		0.0185028	0.0288285	0.147522
k__Fungi	p__Basidiomycota	c__Tremellomycetes	o__Tremellales	f__Bulleribasidiaceae	g__Dioszegia	s__Dioszegia_cryoxerica		0	0	0	0	0	0	0	0	0	0	783	771	832	0	0		0	0	0	0	0	0	0	0	0	0	0.595655	0.565569	0.703172	0	0		0	0	0.372879
k__Fungi	p__Basidiomycota	c__Tremellomycetes	o__Tremellales	f__Bulleribasidiaceae	g__Dioszegia	s__Dioszegia_fristingensis		0	0	0	0	0	0	0	27	0	0	0	0	0	0	0		0	0	0	0	0	0	0	0.0240154	0	0	0	0	0	0	0		0	0.00480307	0
k__Fungi	p__Basidiomycota	c__Tremellomycetes	o__Tremellales	f__Bulleribasidiaceae	g__Dioszegia	s__Dioszegia_hungarica		0	0	0	20	0	0	189	170	0	24	2037	321	684	138	135		0	0	0	0.0544707	0	0	0.107778	0.151208	0	0.087777	1.54962	0.23547	0.578088	0.635974	0.649601		0.0108941	0.0693525	0.72975
k__Fungi	p__Basidiomycota	c__Tremellomycetes	o__Tremellales	f__Bulleribasidiaceae	g__Dioszegia	s__Dioszegia_rishiriensis		0	0	0	0	0	0	33	0	0	0	74	224	96	9	118		0	0	0	0	0	0	0.0188183	0	0	0	0.0562943	0.164316	0.0811352	0.0414766	0.567799		0	0.00376366	0.182204
k__Fungi	p__Basidiomycota	c__Tremellomycetes	o__Tremellales	f__Bulleribasidiaceae	g__Dioszegia	s__Dioszegia_takashimae		10	0	0	0	0	0	43	8	0	0	1855	387	463	0	25		0.00720243	0	0	0	0	0	0.0245208	0.00711567	0	0	1.41116	0.283885	0.391308	0	0.120296		0.00144049	0.0063273	0.44133
k__Fungi	p__Basidiomycota	c__Tremellomycetes	o__Tremellales	f__Bulleribasidiaceae	g__Dioszegia	s__Dioszegia_xingshanensis		59	28	50	0	0	0	0	0	0	0	0	53	48	0	0		0.0424943	0.0298123	0.0504755	0	0	0	0	0	0	0	0	0.0388783	0.0405676	0	0		0.0245564	0	0.0158892
k__Fungi	p__Basidiomycota	c__Tremellomycetes	o__Tremellales	f__Bulleribasidiaceae	g__Dioszegia	s__unidentified		0	0	5	19	0	0	31	0	0	0	51	69	48	37	42		0	0	0.00504755	0.0517471	0	0	0.0176778	0	0	0	0.0387974	0.0506151	0.0405676	0.170515	0.202098		0.0113589	0.00353556	0.100519
k__Fungi	p__Basidiomycota	c__Tremellomycetes	o__Tremellales	f__Bulleribasidiaceae	g__Hannaella	__		0	0	0	0	0	0	0	0	0	0	0	0	0	0	26		0	0	0	0	0	0	0	0	0	0	0	0	0	0	0.125108		0	0	0.0250217
k__Fungi	p__Basidiomycota	c__Tremellomycetes	o__Tremellales	f__Bulleribasidiaceae	g__Hannaella	s__Hannaella_coprosmae		165	67	109	0	11	5	9	4	0	0	27	28	0	0	0		0.11884	0.0713365	0.110037	0	0.0848046	0.00425992	0.00513227	0.00355783	0	0	0.0205398	0.0205395	0	0	0		0.0770036	0.00259001	0.00821585
k__Fungi	p__Basidiomycota	c__Tremellomycetes	o__Tremellales	f__Bulleribasidiaceae	g__Hannaella	s__Hannaella_oryzae		7	0	0	5	0	0	0	0	0	0	0	0	0	0	0		0.0050417	0	0	0.0136177	0	0	0	0	0	0	0	0	0	0	0		0.00373187	0	0
k__Fungi	p__Basidiomycota	c__Tremellomycetes	o__Tremellales	f__Bulleribasidiaceae	g__Vishniacozyma	__		17	0	0	0	0	35	0	0	0	223	0	15	0	240	789		0.0122441	0	0	0	0	0.0298195	0	0	0	0.815595	0	0.0110033	0	1.10604	3.79655		0.00244883	0.169083	0.98272
k__Fungi	p__Basidiomycota	c__Tremellomycetes	o__Tremellales	f__Bulleribasidiaceae	g__Vishniacozyma	s__Vishniacozyma_dimennae		0	0	0	0	0	0	59	0	0	0	173	316	304	0	87		0	0	0	0	0	0	0.0336449	0	0	0	0.131607	0.231802	0.256928	0	0.418632		0	0.00672898	0.207794
k__Fungi	p__Basidiomycota	c__Tremellomycetes	o__Tremellales	f__Bulleribasidiaceae	g__Vishniacozyma	s__Vishniacozyma_foliicola		0	0	0	0	0	36	10	0	0	0	0	150	89	0	13		0	0	0	0	0	0.0306714	0.00570252	0	0	0	0	0.110033	0.0752191	0	0.0625541		0	0.00727479	0.0495612
k__Fungi	p__Basidiomycota	c__Tremellomycetes	o__Tremellales	f__Bulleribasidiaceae	g__Vishniacozyma	s__Vishniacozyma_globispora		0	0	0	0	0	12	150	66	12	0	244	31	60	20	0		0	0	0	0	0	0.0102238	0.0855378	0.0587042	0.0605969	0	0.185619	0.0227401	0.0507095	0.0921701	0		0	0.0430126	0.0702478
k__Fungi	p__Basidiomycota	c__Tremellomycetes	o__Tremellales	f__Bulleribasidiaceae	g__Vishniacozyma	s__Vishniacozyma_heimaeyensis		467	452	354	331	0	30	134	58	0	0	49	304	133	0	66		0.336354	0.481256	0.357366	0.90149	0	0.0255595	0.0764138	0.0515886	0	0	0.037276	0.223	0.112406	0	0.317583		0.415293	0.0307124	0.138053
k__Fungi	p__Basidiomycota	c__Tremellomycetes	o__Tremellales	f__Bulleribasidiaceae	g__Vishniacozyma	s__Vishniacozyma_victoriae		588	325	316	246	270	1445	4022	1585	0	0	9356	11825	8530	48	307		0.423503	0.346035	0.319005	0.669989	2.08157	1.23112	2.29355	1.40979	0	0	7.11743	8.67425	7.2092	0.221208	1.47724		0.76802	0.986893	4.93987
k__Fungi	p__Basidiomycota	c__Tremellomycetes	o__Tremellales	f__Cryptococcaceae	g__Kwoniella	s__Kwoniella_bestiolae		0	0	0	0	0	10	4	0	0	0	17	433	94	0	64		0	0	0	0	0	0.00851985	0.00228101	0	0	0	0.0129325	0.317628	0.0794449	0	0.307959		0	0.00216017	0.143593
k__Fungi	p__Basidiomycota	c__Tremellomycetes	o__Tremellales	f__Cryptococcaceae	g__Kwoniella	s__Kwoniella_betulae		0	3	4	0	0	58	238	176	0	0	55	12	373	0	0		0	0.00319417	0.00403804	0	0	0.0494151	0.13572	0.156545	0	0	0.0418404	0.00880262	0.315244	0	0		0.00144644	0.068336	0.0731774
k__Fungi	p__Basidiomycota	c__Tremellomycetes	o__Tremellales	f__Cryptococcaceae	g__Kwoniella	s__Kwoniella_pini		0	40	65	43	0	1660	66	8	0	0	118	42	12	0	0		0	0.042589	0.0656181	0.117112	0	1.41429	0.0376366	0.00711567	0	0	0.0897666	0.0308092	0.0101419	0	0		0.0450638	0.291809	0.0261435
k__Fungi	p__Basidiomycota	c__Tremellomycetes	o__Tremellales	f__Cryptococcaceae	g__Kwoniella	s__Kwoniella_shivajii		0	0	0	0	0	0	0	0	0	0	0	46	29	0	0		0	0	0	0	0	0	0	0	0	0	0	0.0337434	0.0245096	0	0		0	0	0.0116506
k__Fungi	p__Basidiomycota	c__Tremellomycetes	o__Tremellales	f__Cuniculitremaceae	g__Fellomyces	s__Fellomyces_horovitziae		0	13	0	0	0	0	0	0	0	0	0	0	0	0	0		0	0.0138414	0	0	0	0	0	0	0	0	0	0	0	0	0		0.00276828	0	0
k__Fungi	p__Basidiomycota	c__Tremellomycetes	o__Tremellales	f__Phaeotremellaceae	g__Gelidatrema	s__Gelidatrema_spencermartinsiae		0	0	0	0	0	0	0	0	0	0	24	0	49	5	0		0	0	0	0	0	0	0	0	0	0	0.0182576	0	0.0414128	0.0230425	0		0	0	0.0165426
k__Fungi	p__Basidiomycota	c__Tremellomycetes	o__Tremellales	f__Phaeotremellaceae	g__Phaeotremella	__		5	0	0	13	0	0	0	0	0	0	0	0	0	0	0		0.00360122	0	0	0.0354059	0	0	0	0	0	0	0	0	0	0	0		0.00780143	0	0
k__Fungi	p__Basidiomycota	c__Tremellomycetes	o__Tremellales	f__Phaeotremellaceae	g__Phaeotremella	s__Phaeotremella_fagi		43	25	10	0	0	0	3	0	0	0	0	0	0	0	0		0.0309705	0.0266181	0.0100951	0	0	0	0.00171076	0	0	0	0	0	0	0	0		0.0135367	0.000342151	0
k__Fungi	p__Basidiomycota	c__Tremellomycetes	o__Tremellales	f__Phaeotremellaceae	g__Phaeotremella	s__Phaeotremella_pseudofoliacea		0	0	0	0	8	0	80	0	0	11	11	57	21	12	32		0	0	0	0	0.061676	0	0.0456202	0	0	0.0402311	0.00836807	0.0418125	0.0177483	0.0553021	0.153979		0.0123352	0.0171703	0.0554421
k__Fungi	p__Basidiomycota	c__Tremellomycetes	o__Tremellales	f__Rhynchogastremataceae	g__Papiliotrema	__		0	6	0	0	0	17	50	7	0	0	19	108	55	0	15		0	0.00638835	0	0	0	0.0144837	0.0285126	0.00622621	0	0	0.0144539	0.0792236	0.0464837	0	0.0721778		0.00127767	0.00984451	0.0424678
k__Fungi	p__Basidiomycota	c__Tremellomycetes	o__Tremellales	f__Rhynchogastremataceae	g__Papiliotrema	s__Papiliotrema_flavescens		0	0	0	0	0	15	89	185	12	0	188	128	52	88	0		0	0	0	0	0	0.0127798	0.0507524	0.16455	0.0605969	0	0.143018	0.0938946	0.0439482	0.405549	0		0	0.0577358	0.137282
k__Fungi	p__Basidiomycota	c__Tremellomycetes	o__Tremellales	f__Rhynchogastremataceae	g__Papiliotrema	s__Papiliotrema_miconiae		0	0	2	0	0	0	0	0	0	0	0	0	0	0	0		0	0	0.00201902	0	0	0	0	0	0	0	0	0	0	0	0		0.000403804	0	0
k__Fungi	p__Basidiomycota	c__Tremellomycetes	o__Tremellales	f__Sirobasidiaceae	__	__		0	0	0	0	0	0	0	0	0	0	0	22	10	0	0		0	0	0	0	0	0	0	0	0	0	0	0.0161381	0.00845159	0	0		0	0	0.00491795
k__Fungi	p__Basidiomycota	c__Tremellomycetes	o__Tremellales	f__Tremellaceae	g__Bulleromyces	s__Bulleromyces_albus		60	0	45	108	0	198	590	182	32	234	132	425	214	39	100		0.0432146	0	0.0454279	0.294142	0	0.168693	0.336449	0.161881	0.161592	0.855826	0.100417	0.31176	0.180864	0.179732	0.481186		0.0765568	0.336888	0.250792
k__Fungi	p__Basidiomycota	c__Tremellomycetes	o__Tremellales	f__Tremellaceae	g__Cryptococcus	s__Cryptococcus_aspenensis		0	0	0	0	0	4	0	0	0	0	0	7	0	0	0		0	0	0	0	0	0.00340794	0	0	0	0	0	0.00513486	0	0	0		0	0.000681588	0.00102697
k__Fungi	p__Basidiomycota	c__Tremellomycetes	o__Tremellales	f__Tremellaceae	g__Cryptococcus	s__Cryptococcus_cuniculi		0	0	0	0	0	15	10	0	0	0	0	0	0	0	0		0	0	0	0	0	0.0127798	0.00570252	0	0	0	0	0	0	0	0		0	0.00369646	0
k__Fungi	p__Basidiomycota	c__Tremellomycetes	o__Tremellales	f__Tremellaceae	g__Cryptococcus	s__unidentified		87	42	51	142	0	46	45	0	18	0	28	496	201	0	0		0.0626612	0.0447184	0.051485	0.386742	0	0.0391913	0.0256614	0	0.0908953	0	0.0213006	0.363842	0.169877	0	0		0.109121	0.0311496	0.111004
k__Fungi	p__Basidiomycota	c__Tremellomycetes	o__Tremellales	f__Tremellaceae	g__Sirotrema	s__Sirotrema_translucens		21	3	0	0	0	0	0	0	0	0	0	0	0	0	0		0.0151251	0.00319417	0	0	0	0	0	0	0	0	0	0	0	0	0		0.00366386	0	0
k__Fungi	p__Basidiomycota	c__Tremellomycetes	o__Tremellales	f__Tremellaceae	g__Tremella	s__Tremella_encephala		0	0	0	0	0	8	0	0	0	0	0	0	0	0	0		0	0	0	0	0	0.00681588	0	0	0	0	0	0	0	0	0		0	0.00136318	0
k__Fungi	p__Basidiomycota	c__Tremellomycetes	o__Tremellales	f__Tremellaceae	g__Tremella	s__Tremella_globispora		0	0	0	0	0	0	4	0	0	0	0	0	0	0	0		0	0	0	0	0	0	0.00228101	0	0	0	0	0	0	0	0		0	0.000456202	0
k__Fungi	p__Basidiomycota	c__Tremellomycetes	o__Tremellales	f__Tremellaceae	g__Tremella	s__Tremella_griseola		0	0	0	0	0	0	74	0	0	0	0	0	13	0	0		0	0	0	0	0	0	0.0421987	0	0	0	0	0	0.0109871	0	0		0	0.00843973	0.00219741
k__Fungi	p__Basidiomycota	c__Tremellomycetes	o__Tremellales	f__Tremellaceae	g__Tremella	s__Tremella_phaeophysciae		0	0	0	0	0	0	0	0	0	0	11	0	0	0	0		0	0	0	0	0	0	0	0	0	0	0.00836807	0	0	0	0		0	0	0.00167361
k__Fungi	p__Basidiomycota	c__Tremellomycetes	o__Tremellales	f__Tremellaceae	g__Tremella	s__unidentified		57	36	26	0	0	9	0	0	0	0	0	0	0	0	0		0.0410539	0.0383301	0.0262472	0	0	0.00766786	0	0	0	0	0	0	0	0	0		0.0211262	0.00153357	0
k__Fungi	p__Basidiomycota	c__Tremellomycetes	o__Tremellales	f__Tremellaceae	g__unidentified	s__unidentified		0	31	9	0	0	0	56	0	0	0	0	0	0	0	0		0	0.0330065	0.00908559	0	0	0	0.0319341	0	0	0	0	0	0	0	0		0.00841841	0.00638682	0
k__Fungi	p__Basidiomycota	c__Tremellomycetes	o__Tremellales	f__Trimorphomycetaceae	g__Saitozyma	s__Saitozyma_paraflava		0	0	0	0	0	2	12	4	0	0	19	5	10	0	0		0	0	0	0	0	0.00170397	0.00684303	0.00355783	0	0	0.0144539	0.00366776	0.00845159	0	0		0	0.00242097	0.00531466
k__Fungi	p__Basidiomycota	c__Tremellomycetes	o__Tremellales	f__unidentified	g__unidentified	s__unidentified		80	32	41	75	17	80	152	34	0	0	1074	1106	2564	97	98		0.0576195	0.0340712	0.0413899	0.204265	0.131062	0.0681588	0.0866783	0.0302416	0	0	0.817028	0.811308	2.16699	0.447025	0.471562		0.0936814	0.0370157	0.942782
k__Fungi	p__Basidiomycota	c__Tremellomycetes	o__Trichosporonales	f__Tetragoniomycetaceae	g__Cryptotrichosporon	s__Cryptotrichosporon_anacardii		4	0	0	0	0	0	0	0	0	0	0	0	0	0	0		0.00288097	0	0	0	0	0	0	0	0	0	0	0	0	0	0		0.000576195	0	0
k__Fungi	p__Basidiomycota	c__Tremellomycetes	o__unidentified	f__unidentified	g__unidentified	s__unidentified		19	14	33	18	0	179	266	18	0	0	74	218	75	7	0		0.0136846	0.0149061	0.0333138	0.0490236	0	0.152505	0.151687	0.0160102	0	0	0.0562943	0.159914	0.0633869	0.0322596	0		0.0221856	0.0640405	0.062371
k__Fungi	p__Basidiomycota	c__Ustilaginomycetes	o__Ustilaginales	f__Ustilaginaceae	__	__		0	0	0	0	0	0	10	0	0	0	0	0	0	0	0		0	0	0	0	0	0	0.00570252	0	0	0	0	0	0	0	0		0	0.0011405	0
k__Fungi	p__Basidiomycota	c__Ustilaginomycetes	o__Ustilaginales	f__Ustilaginaceae	g__Farysia	s__Farysia_acheniorum		0	0	0	39	7	255	6	0	0	0	0	0	0	36	18		0	0	0	0.106218	0.0539665	0.217256	0.00342151	0	0	0	0	0	0	0.165906	0.0866134		0.0320369	0.0441355	0.0505039
k__Fungi	p__Basidiomycota	c__Ustilaginomycetes	o__Ustilaginales	f__Ustilaginaceae	g__Farysia	s__Farysia_setubalensis		2	0	0	0	0	0	0	0	0	0	0	0	0	0	0		0.00144049	0	0	0	0	0	0	0	0	0	0	0	0	0	0		0.000288097	0	0
k__Fungi	p__Basidiomycota	c__Ustilaginomycetes	o__Ustilaginales	f__Ustilaginaceae	g__Farysia	s__Farysia_taiwaniana		2562	1565	2184	3496	0	0	0	0	0	0	0	0	0	0	0		1.84526	1.66629	2.20477	9.52148	0	0	0	0	0	0	0	0	0	0	0		3.04756	0	0
k__Fungi	p__Basidiomycota	c__Ustilaginomycetes	o__Ustilaginales	f__Ustilaginaceae	g__Kalmanozyma	s__Kalmanozyma_fusiformata		0	0	0	0	0	13	32	4	0	0	0	0	0	0	0		0	0	0	0	0	0.0110758	0.0182481	0.00355783	0	0	0	0	0	0	0		0	0.00657634	0
k__Fungi	p__Basidiomycota	c__Ustilaginomycetes	o__Ustilaginales	f__Ustilaginaceae	g__Tranzscheliella	s__Tranzscheliella_williamsii		0	0	0	0	0	0	4	0	0	0	0	0	0	0	0		0	0	0	0	0	0	0.00228101	0	0	0	0	0	0	0	0		0	0.000456202	0
k__Fungi	p__Basidiomycota	c__Ustilaginomycetes	o__Ustilaginales	f__Ustilaginaceae	g__unidentified	s__unidentified		0	0	0	0	0	0	0	0	0	0	9	0	0	0	0		0	0	0	0	0	0	0	0	0	0	0.00684661	0	0	0	0		0	0	0.00136932
k__Fungi	p__Basidiomycota	c__Ustilaginomycetes	o__Ustilaginales	f__Ustilaginales_fam_Incertae_sedis	g__Farysizyma	s__unidentified		886	496	579	922	10	0	0	0	0	0	0	0	0	0	0		0.638135	0.528103	0.584506	2.5111	0.0770951	0	0	0	0	0	0	0	0	0	0		0.867788	0	0
k__Fungi	p__Basidiomycota	c__unidentified	o__unidentified	f__unidentified	g__unidentified	s__unidentified		52	32	27	13	0	0	0	0	0	0	0	0	0	0	0		0.0374526	0.0340712	0.0272568	0.0354059	0	0	0	0	0	0	0	0	0	0	0		0.0268373	0	0
k__Fungi	p__Chytridiomycota	__	__	__	__	__		0	0	0	0	0	3	0	0	0	0	0	0	0	0	0		0	0	0	0	0	0.00255595	0	0	0	0	0	0	0	0	0		0	0.000511191	0
k__Fungi	p__Chytridiomycota	c__Spizellomycetes	o__Spizellomycetales	f__Powellomycetaceae	g__Powellomyces	s__Powellomyces_hirtus		0	0	0	0	0	2	0	0	0	0	0	0	0	0	0		0	0	0	0	0	0.00170397	0	0	0	0	0	0	0	0	0		0	0.000340794	0
k__Fungi	p__Chytridiomycota	c__Spizellomycetes	o__Spizellomycetales	f__Powellomycetaceae	g__Powellomyces	s__unidentified		2	0	0	0	0	27	78	77	0	0	0	0	0	0	0		0.00144049	0	0	0	0	0.0230036	0.0444797	0.0684883	0	0	0	0	0	0	0		0.000288097	0.0271943	0
k__Fungi	p__Chytridiomycota	c__Spizellomycetes	o__Spizellomycetales	f__Powellomycetaceae	g__unidentified	s__unidentified		3	16	11	0	0	2	45	23	0	0	9	0	16	0	0		0.00216073	0.0170356	0.0111046	0	0	0.00170397	0.0256614	0.0204575	0	0	0.00684661	0	0.0135225	0	0		0.00606019	0.00956457	0.00407383
k__Fungi	p__Chytridiomycota	c__Spizellomycetes	o__Spizellomycetales	f__Spizellomycetaceae	g__Triparticalcar	s__unidentified		0	0	0	0	0	0	0	0	0	0	0	2	0	0	0		0	0	0	0	0	0	0	0	0	0	0	0.0014671	0	0	0		0	0	0.000293421
k__Fungi	p__Chytridiomycota	c__Spizellomycetes	o__Spizellomycetales	f__unidentified	g__unidentified	s__unidentified		0	0	0	0	0	3	0	0	0	0	0	0	0	0	0		0	0	0	0	0	0.00255595	0	0	0	0	0	0	0	0	0		0	0.000511191	0
k__Fungi	p__Chytridiomycota	c__unidentified	o__unidentified	f__unidentified	g__unidentified	s__unidentified		0	0	0	0	0	86	0	15	0	0	0	0	0	0	0		0	0	0	0	0	0.0732707	0	0.0133419	0	0	0	0	0	0	0		0	0.0173225	0
k__Fungi	p__Mortierellomycota	c__Mortierellomycetes	o__Mortierellales	f__Mortierellaceae	g__Mortierella	s__Mortierella_alliacea		0	0	0	4	0	0	0	0	0	0	0	0	0	0	0		0	0	0	0.0108941	0	0	0	0	0	0	0	0	0	0	0		0.00217883	0	0
k__Fungi	p__Mortierellomycota	c__Mortierellomycetes	o__Mortierellales	f__Mortierellaceae	g__Mortierella	s__Mortierella_bainieri		0	0	0	0	0	41	0	0	0	0	0	0	0	0	0		0	0	0	0	0	0.0349314	0	0	0	0	0	0	0	0	0		0	0.00698627	0
k__Fungi	p__Mucoromycota	c__Mucoromycetes	o__Mucorales	f__Mucoraceae	g__Mucor	__		0	0	0	0	0	0	0	0	0	0	0	0	2	0	0		0	0	0	0	0	0	0	0	0	0	0	0	0.00169032	0	0		0	0	0.000338063
k__Fungi	p__Mucoromycota	c__Mucoromycetes	o__Mucorales	f__Mucoraceae	g__Mucor	s__Mucor_piriformis		0	0	0	0	0	0	5	0	0	0	0	207	59	0	0		0	0	0	0	0	0	0.00285126	0	0	0	0	0.151845	0.0498644	0	0		0	0.000570252	0.0403419
